# Supplementary material for: Environmental Impact on Differential Composition of Gut Microbiota in Indoor Chickens in Commercial Production and Outdoor, Backyard Chickens
Source: Microorganisms. 2020 May 20;8(5):767. doi: 10.3390/microorganisms8050767 (PMC7285315; doi:10.3390/microorganisms8050767)
Supplement: Supplementary file 1 [file microorganisms-08-00767-s001.zip › TableS2.xlsx]

## Sheet: Table S2
Table S2. OTU Table limited to OTUs forming at least 0.1 % of total microbiota in at least one of tested hens (function Max over all samples > 0.1).
							number of reads available	105990	146482	117444	68850	52161	84398	57041	103569	71653	44197	65810	58873	92308	153409	119296	39427	85538	66086	35996	71964	42665	30026	30021	32784	32749	36190	36425	45965	47709	49657	39411	40638	37637	60478	70510	48257	43531
								commercial, indoor	commercial, indoor	commercial, indoor	commercial, indoor	commercial, indoor	commercial, indoor	commercial, indoor	commercial, indoor	commercial, indoor	commercial, indoor	commercial, indoor	commercial, indoor	commercial, indoor	commercial, indoor	commercial, indoor	commercial, indoor	commercial, indoor	commercial, indoor	commercial, indoor	commercial, indoor	backyard, outdoor	backyard, outdoor	backyard, outdoor	backyard, outdoor	backyard, outdoor	backyard, outdoor	backyard, outdoor	backyard, outdoor	backyard, outdoor	backyard, outdoor	backyard, outdoor	backyard, outdoor	backyard, outdoor	backyard, outdoor	backyard, outdoor	backyard, outdoor	backyard, outdoor
#OTU ID	Sequence	Taxon	Mann-Whitney	Indoor/Outdoor	Average Indoor	Average Outdoor	Max	Hen1	Hen2	Hen3	Hen4	Hen5	Hen6	Hen7	Hen8	Hen9	Hen10	Hen11	Hen12	Hen13	Hen14	Hen15	Hen16	Hen17	Hen18	Hen19	Hen20	Hen1	Hen2	Hen3	Hen4	Hen5	Hen6	Hen7	Hen8	Hen9	Hen10	Hen11	Hen12	Hen13	Hen14	Hen15	Hen16	Hen17
Significantly higher in microbiota of commercial, indoor hens.
>denovo4069	CCTACGGGAGGCAGCAGTGAGGAATATTGGTCAATGGGCGAGAGCCTGAACCAGCCAAGTAGCGTGAAGGATGACTGCCCTACGGGTTGTAAACTTCTTTTATAAGGGAATAAAGTTCTCTACGTGTAGAGTTTTGTATGTACCTTATGAATAAGCATCGGCTAACTCCGTGCCAGCAGCCGCGGTAATACGGAGGATGCGAGCGTTATCCGGATTTATTGGGTTTAAAGGGAGCGTAGACGGCCGTTTAAGTCAGCTGTGAAATGGTGCGGCTCAACCGTAGCACTGCAGTTGAAACTGGTCGGCTTGAGTGCAGTTGAGGCAGGCGGAATTCGTGGTGTAGCGGTGAAATGCTTAGATATCACGAAGAACCCCGATTGCGAAGGCAGCCTGCTAAGC…	Bacteria;Bacteroidetes;Bacteroidia;Bacteroidales;Bacteroidaceae;Bacteroides	p<0.05	1.30197	2.2077	1.69565	9.56744	3.03802	1.66437	1.1018	0.103123	0.115028	6.93381	3.3958	3.55319	3.54765	2.34631	0.144355	2.56824	2.59349	3.0976	1.62118	3.06643	2.48428	1.89299	0.666741	0.219554	2.40713	2.00826	8.28087	0.0610054	0	0	0	0	1.8005	1.65334	1.6975	0.996604	0.0371974	0.122359	9.56744	0.118118	0.075808
>denovo170100	CCTACGGGTGGCAGCAGTTTCGAATCATTCACAATGGGGGAAACCCTGATGGTGCGACGTCGCGTGGGGGATGAAGGTCTTCGGATTGTAAACCTCTGTCAAGAGGGAGTAAAGATAAGGTTGATAGCCTTATTTGAATTAACCTCTAGAGGAAGCAGTGGCTAACTCTGTGCCAGCAGCCGCGGTAATACAGAGACTGCAAGCGTTACTCGGAATCACTGGGCGTAAAGGGAGCGCAGGCGGGTTGGTGTGTCAGGTGTGAAATTCCGGGGCTTAACTCCGGCGCTGCGCCTGAAACTACTGATCTAGAGACTCGGAGGGGTAAGCGGAATTCCTGGTGGAGCAGTGAAATGCGTAGATATCAGGAGGAACACCGACGGCGAAGGCAGCTTACTGGAC…	Bacteria;Verrucomicrobia;Opitutae	p<0.01	213.079	0.36798	0.00172697	6.51684	0.0226436	6.51684	0.0349103	0.0174292	0.0249228	0.0094789	0.0227906	0.0328284	0	0.0181008	0.00303905	0.0220814	0.217749	0.00260741	0.1534	0.00507267	0.00350721	0.246648	0.00277809	0.00277917	0	0	0.023317	0	0	0	0	0	0	0.00604144	0	0	0	0	0	0	0
>denovo82192	CCTACGGGAGGCTGCAGTCGAGGATCATTCGCAATGGGGGGAACCCTGACGATGCGACGCTGCGTGAAGGATGAAGGCCTTCGGGTCGTAAACTTCTGTCATGAGGGAAAAGGCAATCGCCGCGAACAGCGGCGTGCGTTGATGGTACCTCAAGAGGAAGCCACGGCTAACTCTGTGCCAGCAGCCGCGGTAATACAGAGGTGGCGAGCGTTGTTCGGATTTACTGGGCGTAAAGGGCGCGTAGGCGGCCGGATGTGTCGGATGTGAAAGCCCCGGGCTCAACCCGGGAAGTGCGTTCGAAACTGTCCGGCTGGAGCACGGAAGGGGGATGCGGAATGCAGGGTGTAGCGGTGAAATGCGTTGATATCCTGCAGAACACCGGTGGCGAAGGCGGCATCC…	Bacteria;Verrucomicrobia;Subdivision5;Subdivision5_genera_incertae_sedis;Subdivision5_genera_incertae_sedis;Subdivision5_genera_incertae_sedis	p<0.01	6.51023	0.389423	0.059817	5.73949	0.465138	0.00682678	0.0085147	0	0	0.00355459	0.00175312	0.317663	0.054429	0.0248886	0.0136757	0.283661	0.362915	0.0495408	0.215431	0.022827	0.0292268	5.73949	0.155573	0.03335	0	0	0.006662	0	0	0	0	0	0.00209604	0.249713	0	0	0.0504822	0.00165349	0.706283	0	0
>denovo115309	CCTACGGGTGGCAGCAGTGAGGGATATTGGACAATGGAAGGAATTCTGATCCAGCCATGCCGCGTGCAGGACGACCGCCCTACGGGCGATGAACTGCTTTTGCCCCGGAGCAATAAGGGCCACGCGTGGCCCGACGAGAGTACGGGGCGAATAAGCATCGGCTAACTCCGTGCCAGCAGCCGCGGTAATACGGGGGATGCGAGCGTTATCCGGATTCATTGGGTTTAAAGGGTGCGTAGGCTGTTCCGCAAGCCGGTGGTGAAAAGCGCGGGCTCAACCCGTGGAGTGCCTCCGGGACTGCGGTTCTGGGATTCGGCCGCCGTGGGGGGAATGCGTGGTGTAGCGGTGAAATGCATAGATATCACGCAGAACGCCGATTGCGAAGGCACCTCACGAGGC…	Bacteria;Bacteroidetes	p<0.01	1.30486	0.398824	0.305646	5.06417	0.0179262	0.0273071	3.80181	0.0188816	0.0210886	0.0272518	0.0245437	1.0814	0.568015	0.187796	0.0273515	0.0815314	0.306582	0.0840889	0.0829869	0.218125	0.730669	0.282965	0.366707	0.0194542	0	0	0	0	0	0	0	0	0.0230564	0.0463177	0.0304484	0.0319898	5.06417	0	0	0	0
>denovo33265	CCTACGGGAGGCTGCAGTCGAGGATCATTCGCAATGGGCGAAAGCCTGACGATGCGACGCTGCGTGAAGGATGAAGGTCTTCGGATTGTAAACTTCTGTCATAAGGGAAAAAGCGAGTCCTGTGAATAGCGGGATGAGAAGATGGTACCTTAAGAGGAAGCCACGGCTAACTCTGTGCCAGCAGCCGCGGTAATACAGAGGTGGCAAGCGTTGTTCGGATTTACTGGGCGTAAAGGGCGCGTAGGCGGCCGAATGTGTCGGATGTGAAAGCTCCGGGCTCAACCCGGAAAGTGCGTTCGAAACTGTTCGGCTGGAGTACGGAAGGGGGATGCGGAATGCAGGGTGTAGCGGTGAAATGCGTTGATATCCTGCAGAACACCGGTGGCGAAGGCGGCATCC…	Bacteria;Verrucomicrobia;Subdivision5;Subdivision5_genera_incertae_sedis;Subdivision5_genera_incertae_sedis;Subdivision5_genera_incertae_sedis	p<0.01	#DIV/0!	0.28497	0	4.38657	0	0	0	0	0	0	0	0	0.0251211	0.0248886	0.0182343	0.0271771	0.941414	0.0449778	4.38657	0.0355087	0.0303958	0.0484218	0.0666741	0.050025	0	0	0	0	0	0	0	0	0	0	0	0	0	0	0	0	0
>denovo34259	CCTACGGGTGGCTGCAGTCGAGGATCATTCGCAATGGGCGAAAGCCTGACGATGCGACGCTGCGTGAAGGATGAAGGTCTTCGGATCGTAAACTTCTGTCATGAGGGAAAAGGCAATCGTGGTGAACAGCCACGTACGTTGATGGTACCTCAAGAGGAAGCCACGGCTAACTCTGTGCCAGCAGCCGCGGTAATACAGAGGTGGCGAGCGTTGTTCGGATTTACTGGGCGTAAAGGGCGCGTAGGCGGCCGGATGTGTCGGATGTGAAAGCCCCGGGCTCAACCCGGGAAGTGCGTTCGAAACTGTTCGGCTGGAGCACGGAAGGGGGATGCGGAATGCAGGGTGTAGCGGTGAAATGCGTTGATATCCTGCAGAACACCGGTGGCGAAGGCGGCATCC…	Bacteria;Verrucomicrobia;Subdivision5;Subdivision5_genera_incertae_sedis;Subdivision5_genera_incertae_sedis;Subdivision5_genera_incertae_sedis	p<0.01	11.0106	0.256577	0.0233027	4.14662	4.14662	0.019115	0.0425735	0.0174292	0.0172543	0.0236972	0.0105187	0.0782087	0.0195386	0.00452519	0.00303905	0.351604	0.159249	0.0469334	0.140826	0.00253633	0.00233814	0.0302636	0.0111123	0.00416875	0	0	0.019986	0	0	0	0	0	0.00209604	0.326238	0	0	0.0478253	0	0	0	0
>denovo77221	CCTACGGGAGGCAGCAGTGGGGAATATTGCACAATGGGGGAAACCCTGATGCAGCGACGCCGCGTGAGCGAAGAAGTATTTCGGTATGTAAAGCTCTATCAGCAGGGAAGAAACTGACGGTACCTGACTAAGAAGCACCGGCTAAATACGTGCCAGCAGCCGCGGTAATACGTATGGTGCAAGCGTTATCCGGATTTACTGGGTGTAAAGGGAGCGTAGACGGATAGGCAAGTCTGGAGTGAAAGCCCGGGGCTCAACCCCGGGACTGCTTTGGAAACTGTTTATCTAGAGTGCTGGAGAGGTAAGTGGAATTCCTAGTGTAGCGGTGAAATGCGTAGATATTAGGAGGAACACCAGTGGCGAAGGCGGCTTACTGGACAGTAACTGACGTTGAGGCTC…	Bacteria;Firmicutes;Clostridia;Clostridiales;Lachnospiraceae;Ruminococcus2	p<0.01	3.32215	2.19286	0.660072	3.70245	3.13331	1.82958	2.94353	2.8061	1.81937	0.956184	1.32361	1.29575	1.69846	2.87576	2.61055	3.67401	1.92941	1.69351	1.89696	2.76207	3.70245	0.947251	2.63363	1.32566	1.00551	0.912542	1.68216	0.33858	0.454976	0.707378	0.318463	0.306755	0.895009	0.581992	0.355231	0.62257	0.308207	0.415027	0.662317	1.03197	0.622545
>denovo183703	CCTACGGGTGGCAGCAGTGAGGAATATTGGTCAATGGGCGAGAGCCTGAACCAGCCAAGTAGCGTGAAGGATGAAGGTTCTATGGATTGTAAACTTCTTTTATAAGGGAATAACCGACACCACGTGTGGTGTTCTGCATGTACCTTATGAATAAGCATCGGCTAACTCCGTGCCAGCAGCCGCGGTAATACGGAGGATGCGAGCGTTATCCGGATTTATTGGGTTTAAAGGGAGCGTAGACGGGATGTTAAGTCAGCTGTGAAAGTTTGGGGCTCAACCTTAAAATTGCAGTTGAAACTGGCGTTCTTGAGTGCGGTAGAGGCAGGCGGAATTCGTGGTGTAGCGGTGAAATGCTTAGATATCACGAAGAACTCCGATTGCGAAGGCAGCTTGCTGGAG…	Bacteria;Bacteroidetes;Bacteroidia;Bacteroidales;Bacteroidaceae;Bacteroides	p<0.01	1.79814	0.454246	0.25262	3.65507	3.15879	1.44386	0.0808896	0.0232389	0.180211	0.0580582	0.0508406	0.518495	0.0767588	0.334864	0.0167148	0.0220814	1.04433	0.0267259	1.40491	0.0355087	0.0198742	0.505402	0.0444494	0.0389083	0.00234384	0.00333045	0.359748	0	0	0	0	0	0.0649773	3.65507	0.083733	0.0713618	0.0504822	0	0.00141824	0.00207224	0
>denovo145269	CCTACGGGAGGCAGCAGTGAGGAATATTGGTCAATGGGCGGAAGCCTGAACCAGCCAAGTAGCGTGAAGGACGACGGCCCTACGGGTTGTAAACTTCTTTTGCGGGAGGATAACCGGCGCCACGTGTGGCGTCCTGCAGGTATCCCGCGAATAAGCATCGGCTAACTCCGTGCCAGCAGCCGCGGTAATACGGAGGATGCAGGCGTTATCCGGAATCATTGGGCTTAAAGGGAGCGTAGACGGACCCTTAAGTCAGCCGTCAAAAGCCGGGGCTCAACCCCGGTCCGCGGTTGAAACTGGGAGTCTTGAGTGCGGTCGCGGCGCGCGGAATTCGTGGTGTAGCGGTGAAATGCATAGATATCACGAAGAACCCCGATTGCGAAGGCAGCGCGCCAGTCC…	Bacteria;Bacteroidetes;Bacteroidia;Bacteroidales	p<0.01	3.96602	0.684536	0.1726	3.32776	0.0264176	0.0252591	0.340588	2.73493	2.38876	0.0296216	0.02805	0.60829	0.796896	0.493246	3.32776	0.703209	0.148416	0.120593	0.384757	0.301824	0.543618	0.180068	0.430603	0.0778167	0.00937537	0.00333045	1.43566	0.00610054	0	0	0	0	0.115282	0.0563868	0.0659714	0.16487	0	0.00826747	0.035456	0.996747	0.0367554
>denovo167246	CCTACGGGAGGCAGCAGTGAGGAATATTGGTCAATGGCCGAGAGGCTGAACCAGCCAAGTAGCGTGAAGGATGACGGCCCTACGGGTTGTAAACTTCTTTTATAAGGGAATAAAGTGCATCACGCGTGGTGTTTTGTATGTACCTTATGAATAAGCATCGGCTAACTCCGTGCCAGCAGCCGCGGTAATACGGAGGATGCGAGCGTTATCCGGATTTATTGGGTTTAAAGGGAGCGCAGGCGGACGCTTAAGTCAGTTGTGAAATCCCGCGGCTCAACCGTGGAATTGCAGTTGATACTGGGCGTCTTGAGTGCGGCAGAGGCATGCGGAATTCGTGGTGTAGCGGTGAAATGCTTAGATATCACGAAGAACTCCGATTGCGAAGGCAGCATGCTGGGC…	Bacteria;Bacteroidetes;Bacteroidia;Bacteroidales	p<0.05	1.86936	0.724895	0.387777	3.20407	0.0283046	0.532489	0.651374	3.20407	0.837791	0.381526	0.157781	1.22141	1.27978	0.739869	1.04391	0.494284	0.595831	0.509097	0.739337	0.492049	0.653511	0.177042	0.702856	0.0555833	0.907067	2.00826	0.106592	0.274524	0.00305353	0	0.321208	0.313282	0.731518	0.376583	0.296871	0.617649	0.361347	0.0148814	0.0666572	0.192718	0
>denovo169293	CCTACGGGTGGCAGCAGTGAGGAATATTGGACAATGGGCGGAAGCCTGATCCAGCCATGCCGCGTGAAGGAATACGGTCCTATGGATTTTAAACTTCTTTTGTACGTGAGCAATAAGGGTCACGCGTGGCCCGATGAGAGTAGCGTACGAATAAGCATCGGCTAACTCCGTGCCAGCAGCCGCGGTAATACGGAGGATGCGAGCGTTATCCGGATTCATTGGGTTTAAAGGGTGCGTAGGCGGTGGCGTAAGTCAGCGGTGAAATTCACGGGCTCAACCCGTGCCGTGCCGTTGATACTGCGTGACTGGAATACGGTTGCCGTGGGAGGAATGTGTAATGTAGCGGTGAAATGCATAGATATTACACAGAACACCGATTGCGAAGGCATCTCACGAAGC…	Bacteria;Bacteroidetes	p<0.01	1.4165	0.564037	0.398191	3.13358	0.0924616	0.886798	0.129423	0.252723	0.283737	0.392189	0.229659	0.374629	0.506608	1.19918	1.97386	0.278566	0.630498	0.60883	0.298417	0.443858	1.40522	0.653694	0.550061	0.0903229	0.00937537	0.0399654	1.24913	0.0579551	0.00610706	0.00276319	0.0658888	0.145763	3.13358	0.324224	0.418665	0.927703	0.33212	0.0148814	0.0411289	0	0
>denovo46205	CCTACGGGAGGCAGCAGTAGGGAATTTTGCGCAATGGGCGAAAGCCTGACGCAGCAACACCGCGTGAATGTTAAGCCCTTCGGGGTGTAAAGTTCTGTCAATTGGGACGAATTTTGACTGTACCAATAAAGGAAGCACCGGCTAACTCCGTGCCAGCAGCCGCGGTAATACGGGGGGTGCAAGCGTTGTCCGGAATCATTGGGCGTAAAGCGTTCGTAGGCGGCACGTCAAGTTTGGTGTCAAAGCCCGGGGCTCAACTCCGGTTCGGCATTGGATACTGGCGAGCTAGAATGCGGTAGAGGTGAAGGGAATTCCTGGTGTAGCGGTGAAATGCGTAGATATCAGGAGGAACACCGGTGGCGAAAGCGCTTCACTGGGCCGTTATTGACGCTAAGGAAC…	Bacteria;Proteobacteria;Deltaproteobacteria;Bdellovibrionales;Bdellovibrionaceae;Vampirovibrio	p<0.01	51.7066	0.192498	0.00372288	2.86748	0.16794	0.120151	0.070672	0.00290487	0.00191714	0.00118486	0	0.0463459	0.0237255	0.0316764	0.0182343	0.0288757	0.0173333	0.0136889	0.0720896	0.12428	0.016367	2.86748	0.0611179	0.163971	0	0	0.063289	0	0	0	0	0	0	0	0	0	0	0	0	0	0
>denovo31927	CCTACGGGTGGCAGCAGTGAGGGATATTGGTCAATGGGCGGAAGCCTGAACCAGCCAAGTCGCGTGAGGGAAGGAGGCCGTCAAGGTTGTAAACCTCTTTTGCCGGGGGACAACGGGCGCCACGGGCTGGCGTCGTGAGGGTACCCGGAGAAAAAGCATCGGCTAACTCCGTGCCAGCAGCCGCGGTAATACGGAGGATGCGAGCGTTATCCGGACTTATTGGGTTTAAAGGGTGCGCAGGCGGCCCTTCAAGCCGGCGGTAAAATGTCGGGGCTCAACCCCGGCCGGCCGTCGGGACTGCGGGGCTGGAGACGGCGGGAGGCACGCGGAATGCGCGGTGTAGCGGTGAAATGCATAGATATCGCGCAGAACTCCGATTGCGAAGGCAGCGTGCCGCCG…	Bacteria;Bacteroidetes;Bacteroidia;Bacteroidales;Porphyromonadaceae	p<0.01	10.0865	0.243889	0.0241796	2.50681	0.00283046	0.546825	0.0221382	0.216412	0.270317	0.0118486	0.00350625	0.0115865	0.10188	0.246623	0.188421	0.0917229	0.134333	0.0306371	0.0477803	0.142035	0.0502701	0.174016	0.0777864	2.50681	0.0867221	0.273097	0.029979	0	0	0	0	0	0	0	0	0	0.0212557	0	0	0	0
>denovo74801	CCTACGGGAGGCAGCAGTGAGGAATATTGGACAATGGGCGAGAGCCTGATCCAGCCATGCCGCGTGAAGGCTACGGCCCTATGGGTCTTAAACTTCTTTTGTACGGGAGCAATAAGGGTCACGTGTGGTCCGACGAGAGTACCGTACGAATAAGCATCGGCTAACTCCGTGCCAGCAGCCGCGGTAATACGGGGGATGCGAGCGTTATCCGGATTCATTGGGTTTAAAGGGTGCGTAGGCTGCCTGTTAAGTCAGCGGTGAAATGGGCCGGCCCAACCGGCCAGCTGCCGTTGATACTGACGGGCTGGAATGTCGTTGCCGCAGGAGGAATGTGTGGTGTAGCGGTGAAATGCATAGATATCACACAGAACACCGATTGCGAAGGCATCTTGCGAAACG…	Bacteria;Bacteroidetes	p<0.01	59.1273	0.440197	0.0074449	2.43234	0.618926	0.00341339	0.00681176	0.122004	0.293323	0.00473945	0.0070125	0.133245	0.054429	1.63133	0.533354	0.0390671	0.0346666	0.0866963	0.106458	2.43234	2.41647	0.0559877	0.163907	0.0597521	0	0	0	0	0	0	0	0	0.0188644	0.00402763	0.00761209	0.0615188	0.0345405	0	0	0	0
>denovo49431	CCTACGGGAGGCAGCAGCTAAGAATATTCCGCAATGGACGGAAGTCTGACGGAGCGACGCCGCGTGAATGAAGAAGGCCGAAAGGTTGTAAAGTTCTTTTGCCGGAGAAGAATAAGCACCGGAGGGAATGACGGTGTGATGACGGTAACCGGTGAATAAGCCCCGGCTAACTACGTGCCAGCAGCCGCGGTAACACGTAGGGGGCGAGCGTTGTTCGGAATTATTGGGCGTAAAGGGCATGTAGGCGGCAGGAAAAGTCTGGTGTGAAATCTACGGGCTCAACCCGTAAACTGCATTGGAAACTGTCCTGCTTGAGTCACGGAAGGGTAATTAGAATTCCAGGTGTAGGGGTGGAATCTGTAGATATCTGGAAGAATACCAGTAGCGAAGGCGGATTAC…	Bacteria;Spirochaetes;Spirochaetia;Spirochaetales;Spirochaetaceae;Treponema	p<0.01	3.05921	0.412255	0.134758	2.31137	0.647231	1.51213	0.161779	0.0348584	0.178294	0.116116	0.0315562	0.11683	0.720137	0.178745	0.0227929	0.105311	0.188499	0.1232	0.145856	0.022827	0.0245505	1.57522	2.31137	0.0277917	0	0.00333045	0	0	0	0	0	0	0.723134	0.640393	0.372992	0.300212	0.0239126	0	0.226918	0	0
>denovo173272	CCTACGGGAGGCAGCAGTAGGGAATCTTCCACAATGGACGCAAGTCTGATGGAGCAACGCCGCGTGAGTGAAGAAGGTTTTCGGATCGTAAAGCTCTGTTGTTGGTGAAGAAGGATAGAGGTAGTAACTGGCCTTTATTTGACGGTAATCAACCAGAAAGTCACGGCTAACTACGTGCCAGCAGCCGCGGTAATACGTAGGTGGCAAGCGTTGTCCGGATTTATTGGGCGTAAAGCGAGCGCAGGCGGAAAAATAAGTCTGATGTGAAAGCCCTCGGCTTAACCGAGGAACTGCATCGGAAACTGTTTTTCTTGAGTGCAGAAGAGGAGAGTGGAACTCCATGTGTAGCGGTGGAATGCGTAGATATATGGAAGAACACCAGTGGCGAAGGCGGCTCTC…	Bacteria;Firmicutes;Bacilli;Lactobacillales;Lactobacillaceae;Lactobacillus	p<0.01	3.95991	0.613446	0.154914	2.20136	0.288706	0.179544	0.554307	0.961511	1.84046	0.240527	0.247191	0.291593	0.311222	0.24436	0.626045	1.21448	0.274082	1.39236	0.286682	0.322114	2.20136	0.0575008	0.550061	0.184815	0.126567	0.426297	0.216515	0.603953	0	0.00276319	0.123542	0.143588	0.0880337	0.0664559	0.0329857	0.378956	0.0212557	0.0181884	0.00141824	0.132623	0.250396
>denovo98182	CCTACGGGGGGCAGCAGTGAGGAATATTGGTCAATGGCCGGGAGGCTGAACCAGCCAAGTAGCGTGAAGGATGACGGCCCTACGGGTTGTAAACTTCTTTTATAAGGGAATAAAGGACGCCACGCGTGGTGTTTTGCATGTACCTTATGAATAAGCATCGGCTAACTCCGTGCCAGCAGCCGCGGTAATACGGAGGATGCGAGCGTTATCCGGATTTATTGGGTTTAAAGGGAGCGCAGGCGGGCGATTAAGTCAGTTGTGAAATGCCACGGCTCAACCGTGGACTTGCAGTTGATACTGGTTGCCTTGAGTGCGGCAGAGGCAGGCGGAATTCGTGGTGTAGCGGTGAAATGCTTAGATATCACGAAGAACTCCGATTGCGAAGGCAGCTTGCTGGAC…	Bacteria;Bacteroidetes;Bacteroidia;Bacteroidales;Prevotellaceae;Paraprevotella	p<0.01	2.19396	0.762808	0.347686	2.05822	0.134918	0.0457394	1.62886	1.71678	1.0065	0.623238	0.217387	0.547461	0.985304	1.09736	0.676189	0.788137	0.512415	0.400889	0.754426	0.682274	1.04749	1.08646	1.22791	0.0764271	1.16255	2.05822	0.376403	0.173865	0	0	0.126287	0.110954	0.329078	0.491371	0.352693	0.29529	0.00531392	0.00330699	0.208481	0.203079	0.0137833
>denovo48718	CCTACGGGAGGCAGCAGTGAGGAATATTGGACAATGGATGGAAATCTGATCCAGCCATGCCGCGTGCAGGAAGACGTTCCTATGGGATGTAAACTGCTTTTCTGCCGGAGCAATAAGGTGCACGGGCTGCACCGACGAGAGTACGGCAGGAATAAGCATCGGCTAACTCCGTGCCAGCAGCCGCGGTAATACGGGGGATGCGAGCGTTATCCGGATTTATTGGGTTTAAAGGGTGCGTAGGCGGCACGGCAAGTCAGTGGTGAAATGTCCGTACTTAATATGGGGAGTGCCATAGAAACTGCCGTACTGGAATTTGGGCGACGCCGGCGGAATGTGTAGTGTAGCGGTGAAATGCATAGATATTACACAGAACACCGATAGAGAAGTCAGCTGGCGAGG…	Bacteria;Bacteroidetes;Flavobacteriia;Flavobacteriales;Flavobacteriaceae	p<0.05	2.63125	0.264025	0.100342	1.86098	0.333994	1.86098	0.254589	0.10167	0.0555971	0.0414702	0.014025	0.50884	0.206551	0.282825	0.203616	0.146077	0.324999	0.199467	0.307638	0.190225	0.127429	0.0635536	0.0416713	0.0152854	0.00937537	0.0266436	0.049965	0.0274524	0	0	0	0	0.205412	0.19534	0.215676	0.265761	0.316178	0.00496048	0.380088	0.00207224	0.00689164
>denovo95790	CCTACGGGAGGCTGCAGTGGGGAATATTGCACAATGGGCGAAAGCCTGATGCAGCAACGCCGCGTGAGCGATGAAGGCCTTCGGGTCGTAAAGCTCTGTCCTCAAGGAAGATAATGACGGTACTTGAGGAGGAAGCCCCGGCTAACTACGTGCCAGCAGCCGCGGTAATACGTAGGGGGCTAGCGTTATCCGGAATTACTGGGCGTAAAGGGTGCGTAGGTGGTTTCTTAAGTCAGAGGTGAAAGGCTACGGCTCAACCGTAGTAAGCCTTTGAAACTGGGAAACTTGAGTGCAGGAGAGGAGAGTGGAATTCCTAGTGTAGCGGTGAAATGCGTAGATATTAGGAGGAACACCAGTTGCGAAGGCGGCTCTCTGGACTGTAACTGACACTGAGGCACG…	Bacteria;Firmicutes;Clostridia;Clostridiales;Peptostreptococcaceae;Clostridium XI	p<0.05	2.72684	0.300623	0.110246	1.79636	0.110388	0.0546142	0.240114	1.2215	1.79636	0.0308064	0.157781	0.135176	0.210738	0.210422	0.297827	0.200431	0.230749	0.159704	0.381404	0.253633	0.0432556	0.115002	0.0444494	0.118115	0.14063	0.139879	0.59958	0.0152513	0.167944	0.201713	0.0851064	0.0630915	0.0670733	0.0825664	0.0456725	0.0615188	0.0159418	0.00165349	0.171607	0.0103612	0.00459443
>denovo142195	CCTACGGGTGGCAGCAGTGGGGAATATTGGGCAATGGGGGAAACCCTGACCCAGCAACGCCGCGTGAAGGAAGAAGGCCTTCGGGTTGTAAACTTCTTTTACCAGGGACGAAGGACGTGACGGTACCTGGAGAAAAAGCAACGGCTAACTACGTGCCAGCAGCCGCGGTAATACGTAGGTTGCAAGCGTTGTCCGGATTTACTGGGTGTAAAGGGCGTGTAGGCGGAGCTGCAAGTCAGATGTGAAATCCCGGGGCTCAACCCCGGAACTGCATTTGAAACTGTAGCCCTTGAGTATCGGAGAGGCAAGCGGAATTCCTAGTGTAGCGGTGAAATGCGTAGATATTAGGAGGAACACCAGTGGCGAAGGCGGCTTGCTGGACGACAACTGACGCTGAGG…	Bacteria;Firmicutes;Clostridia;Clostridiales;Ruminococcaceae	p<0.01	5.59047	0.355227	0.0635415	1.705	0.0339655	0.0559796	0.358469	0.16122	0.423688	0.124411	0.0350625	0.42001	0.431245	0.479671	0.0303905	0.198733	0.644581	0.226845	1.705	0.0963807	0.181206	1.32403	0.13057	0.0430771	0	0	0.193198	0	0	0	0.00274537	0	0.0146723	0.203395	0.289259	0.115655	0.247097	0	0.0141824	0	0
>denovo160765	CCTACGGGAGGCTGCAGTGAGGAATATTGGACAATGGGCGGAAGCCTGATCCAGCCATGCCGCGTGAAGGAATACGGTCCTATGGATTTTAAACTTCTTTTGCACGGGAGCAATAAGGGTCACGTGTGGCCCGATGAGAGTACCGTGCGAATAAGCATCGGCTAACTCCGTGCCAGCAGCCGCGGTAATACGGAGGATGCGAGCGTTATCCGGATTCATTGGGTTTAAAGGGTGCGTAGGCGGTCATGTAAGTCAGCGGTGAAATTCACGGGCTCAACCCGTGCCGTGCCGTTGATACTGCGTGGCTGGAATACGGTTGCCGTGGGAGGAATGTGTGGTGTAGCGGTGAAATGCATAGATATCACACAGAACACCGATTGCGAAGGCATCTCACGAAGC…	Bacteria;Bacteroidetes	p<0.01	1.33826	0.288665	0.215701	1.70199	0.0113218	0.00887481	0.140492	0.533043	0.37576	0.0165881	0.00525937	0.185384	0.258189	0.242098	0.735451	0.674333	0.161416	1.70199	0.342006	0.0583357	0.0642989	0.0514481	0.097233	0.109777	0	0	0	0	0	0	0	0	0.999811	0.380611	0.51001	0.246075	1.53041	0	0	0	0
>denovo161797	CCTACGGGAGGCAGCAGTGGGGAATATTGCGCAATGGGCGAAAGCCTGACGCAGCGACGCCGCGTGAGGGATGAAGGTCTTCGGATCGTAAACCTCTGTCAGAAGGGAAGAAACTAGGGTGCTCTAATCATCATCCTACTGACGGTACCTTCAAAGGAAGCACCGGCTAACTCCGTGCCAGCAGCCGCGGTAATACGGAGGGTGCAAGCGTTAATCGGAATCACTGGGCGTAAAGCGCACGTAGGCTGTTATGTAAGTCAGGGGTGAAATCCCACGGCTCAACCGTGGAACTGCCCTTGATACTGCACGACTTGAATCCGGGAGAGGGTGGCGGAATTCCAGGTGTAGGAGTGAAATCCGTAGATATCTGGAGGAACATCAGTGGCGAAGGCGGCCACC…	Bacteria;Proteobacteria;Deltaproteobacteria;Desulfovibrionales;Desulfovibrionaceae;Desulfovibrio	p<0.01	6.80531	0.566692	0.0832721	1.701	0.773658	0.0812387	1.06008	0.64488	0.475451	0.524894	0.0543469	0.521392	0.107462	0.228522	0.0440663	0.501079	1.33141	0.210548	0.849148	0.755827	1.701	0.529613	0.344483	0.594742	0	0.00333045	0.306452	0	0.192372	0.12987	0.0137268	0.0217557	0.0125762	0.320197	0.0126868	0.00738225	0.348062	0.00826747	0.0368742	0.00207224	0
>denovo4508	CCTACGGGTGGCAGCAGTGGGGAATATTGGGCAATGGGCGCAAGCCTGACCCAGCAACGCCGCGTGAAGGAAGAAGGCTTTCGGGTTGTAAACTTCTTTTATTCGGGACGAAGGATGTGACGGTACCGAATGAATAAGCCACGGCTAACTACGTGCCAGCAGCCGCGGTAATACGTAGGTGGCAAGCGTTATCCGGATTTATTGGGTGTAAAGGGCGTGTAGGCGGGGCTGCAAGTCAGATGTGAAAACCAGGGGCTCAACCTCTGGCCTGCATTTGAAACTGTAGCTCTTGAGTGTCGGAGAGGCAATCGGAATTCCGTGTGTAGCGGTGAAATGCGTAGATATACGGAGGAACACCAGTGGCGAAGGCGGATTGCTGGACGATAACTGACGCTGAGG…	Bacteria;Firmicutes;Clostridia;Clostridiales;Ruminococcaceae;Flavonifractor	p<0.01	105.18	0.15329	0.0014574	1.6774	0.0424568	0.68063	1.6774	0.0392157	0.0230057	0.0414702	0.0192844	0.0801398	0.0237255	0.0294138	0.00455858	0.0985171	0.0942497	0.00391111	0.0452656	0.00253633	0.0210433	0.119541	0.0138904	0.00555833	0	0	0.016655	0	0.00610706	0	0	0	0	0.00201381	0	0	0	0	0	0	0
>denovo35823	CCTACGGGAGGCAGCAGTGAGGAATATTGGTCAATGGGCGGAAGCCTGAACCAGCCAAGTCGCGTGAAGGAAGACGGCCCTACGGGTTGTAAACTTCTTTTGTTGGGGATTAAAGTCAGCCACGCGTGGTTGTTTGCAAGTACCCAAAGAAAAAGCATCGGCTAACTCCGTGCCAGCAGCCGCGGTAATACGGAGGATGCGAGCGTTATCCGGATTTATTGGGTTTAAAGGGTGCGTAGGCGGTTGATCAAGTCAGCGGTGAAACCCTCGGGCTTAACCCGAGGCATGCCGTTGAAACTGATAGACTAGCGTATGGTAGAGGTATGCGGAATGCGTGGTGTAGCGGTGAAATGCATAGATATCACGCAGAACCCCGATTGCGAAGGCAGCATACCAGGC…	Bacteria;Bacteroidetes;Bacteroidia;Bacteroidales;Porphyromonadaceae;Barnesiella	p<0.01	1.08942	0.144047	0.132223	1.65638	0.0688744	0.210947	0.00255441	0.0203341	0.17446	0.112562	0.0175312	0.0318628	0.14654	0.158382	0.0121562	0.0543543	0.0725831	0.0169482	0.0611923	0.007609	0.0175361	0.0075659	0.030559	1.65638	0.00234384	0.00333045	1.0426	0.00305027	0	0	0	0	0.00628812	0.878023	0.14463	0.16487	0.00265696	0	0	0	0
>denovo97012	CCTACGGGTGGCAGCAGTGGGGAATCTTGCGCAATGGGCGAAAGCCTGACGCAGCGACGCCGCGTGCGGGACGAAGGCCTTCGGGTCGTAAACCGCTTTCAGCAGGGACGAGGGGGCAACCTGACGGTACCTGCAGAAGAAGCCCCGGCTAACTACGTGCCAGCAGCCGCGGTAATACGTAGGGGGCGAGCGTTATCCGGATTCATTGGGCGTAAAGCGCTCGTAGGCGGTCCGTTAGGTCGGGAGTCAAATCCGGGGGCTCAACCCCCGCCCGCTCCCGATACCGGCGGACTTGAGTTTGGTAGGGGAAGGCGGAATTCCAAGTGTAGCGGTGGAATGCGCAGATATTTGGAAGAACACCGGTGGCGAAGGCGGCCTTCTGGGCCACAACTGACGCTG…	Bacteria;Actinobacteria;Actinobacteria;Coriobacteriales;Coriobacteriaceae;Olsenella	p<0.01	2.99723	0.553308	0.184606	1.57123	0.534956	0.0607583	0.155819	0.968773	0.44286	0.383895	0.164794	0.83133	0.710368	0.495509	0.931469	0.628471	0.259999	0.398282	0.0796339	0.897862	1.57123	0.13316	1.00845	0.408538	0.128911	0.276427	0.219846	0.179966	0.0458029	0.0746062	0.104324	0.158816	0.496762	0.0523592	0.0380604	0.172253	0.00797088	0.0281094	0.0865126	0.830968	0.236613
>denovo113334	CCTACGGGTGGCAGCAGTGAGGAATATTTCACAATGAGCGAAAGCTTGATGGAGCAATGCCGCGTGCAGGATGAAGGCCCTCGGGTTGTAAACTGCTTTTATAAGAGAAGATTATGACGGTAACTTATGAATAAGGGACGGCTAACTACGTGCCAGCAGCCGCGGTCATACGTAGGTCCCGAGCGTTATCCGGAGTGACTGGGCGTAAAGAGTTGCGTAGGCGGTCAAGTTAGCGAGTAATGAAAACTATCGGCTCAACCGGTAGCCCGTTATTCGAACTGCTTGACTCGAGAGTATCAGAGGTCGCTGGAATTCCTAGTGTAGCAGTGAAATGCGTAGATATTAGGAAGAACACCGATGGCGTAGGCAGGCGACTGGGGTATTTCTGACGCTAAGGCA…	Bacteria;Candidatus Saccharibacteria;Saccharibacteria_genera_incertae_sedis;Saccharibacteria_genera_incertae_sedis;Saccharibacteria_genera_incertae_sedis;Saccharibacteria_genera_incertae_sedis	p<0.05	2.75127	0.238968	0.0868574	1.56406	0.00283046	0.00273071	0.0357617	0.28032	0.05368	0.30451	0.0070125	0.191177	0.325178	0.131231	0.171706	0.239499	0.0216666	0.0593186	0.00838251	0.674665	0.653511	0.0257241	1.56406	0.0264021	0.00468768	0.0233131	0.063289	0	0	0	0	0	0.396152	0.0161105	0.126868	0.0541365	0	0.013228	0.581478	0.192718	0.00459443
>denovo143448	CCTACGGGTGGCAGCAGTGAGGAATATTGGTCAATGGGCGGAAGCCTGAACCAGCCATGCCGCGTGAAGGACTGAGGCCCTACGGGCCGTAAACTTCTTTTCATGCGGAGCAATAAGGCCCACGAGTGGGCCGACGAGAGTACGCATGGAACAAGCATCGGCTAACTCCGTGCCAGCAGCCGCGGTAATACGGGGGATGCGAGCGTTATCCGGATTCATTGGGTTTAAAGGGTGCGTAGGCTGCGGGTTAAGTCAGCGGTGAAATACCGTCGCTCAACGACGGGGCTGCCGTTGATACTGGTCCGCTGGAGAGGGGCTGCCGCCGGAGGAATGTGTGGTGTAGCGGTGAAATGCATAGATATCACACAGAACACCGATTGCGAAGGCATCTGGCGAAGC…	Bacteria;Bacteroidetes	p<0.05	1.02485	0.244649	0.238717	1.54897	0.00377394	0.0061441	0.393379	0.0145243	0.10736	0.00710917	0.00175312	0.307042	0.453575	0.764758	1.02872	0.139283	0.439832	0.752237	0.121546	0.038045	0.0187051	0.042369	0.2028	0.050025	0.103129	0.156531	0	0	0	0	0	0	1.54897	0.757194	0.664789	0.684089	0.143476	0	0	0	0
>denovo181293	CCTACGGGTGGCAGCAGTAGGGAATATTGCACAATGGGGGAAACCCTGATGCAGCGACGCCGCGTGAGCGAAGAAGTATCTCGGTATGTAAAGCTCTATCAGCAGGGAAGAAGATGACGGTACCTGACTAAGAAGCACCGGCTAAATACGTGCCAGCAGCCGCGGTAATACGTATGGTGCAAGCGTTATCCGGATTTACTGGGTGTAAAGGGAGCGTAGACGGAGAAGCAAGTCTGGAGTGAAAGCCCGGGGCTCAACCCCGGGACTGCTTTGGAAACTGTTATTCTTGAGTGCCGGAGAGGTAAGCGGAATTCCTAGTGTAGCGGTGAAATGCGTAGATATTAGGAGGAACACCAGTGGCGAAGGCGGCTTACTGGACGGTAACTGACGTTGAGGCTC…	Bacteria;Firmicutes;Clostridia;Clostridiales;Lachnospiraceae	p<0.01	2.31219	0.812875	0.351561	1.51982	0.854798	0.464221	1.04646	0.858388	1.03909	0.457357	0.276994	0.972299	1.51982	1.21728	0.857013	0.913831	0.595831	0.859141	0.706646	1.13628	0.61727	0.463033	0.838982	0.562781	0.73831	0.632785	0.742813	0.100659	0.128248	0.0828958	0.131778	0.117481	0.934834	0.289989	0.312096	0.32728	0.0425114	0.0777142	0.387179	0.723211	0.206749
>denovo111971	CCTACGGGTGGCAGCAGTAGGGAATCTTTCACAATGGGCGCAAGCCTGATGGAGCAACGCCGCGTGCAGGATGAAGGCCTTCGGGTTGTAAACTGCTTTTATAAGCGAGAAATATGATGGTAACTTATGAATAAGGATCGGCTAACTACGTGCCAGCAGCCGCGGTCATACGTAGGATCCGAGCATTATCCGGAGTGACTGGGTGTAAAGAGTTGCGTAGGTGGCATAGTAAGTAACTAGTGAAATCTGGTGGCTCAACCATTCAGACTATTAGTTAAACTGCTAAGCTCGAGACCGTTAGGGGTAACTGGAATTTCTAGTGTAGGAGTGAAATCCGTAGATATTAGAAGGAACACCGATAGCGTAGGCAGGTTACTGGGACGGTTCTGACACTAAGGC…	Bacteria;Candidatus Saccharibacteria;Saccharibacteria_genera_incertae_sedis;Saccharibacteria_genera_incertae_sedis;Saccharibacteria_genera_incertae_sedis;Saccharibacteria_genera_incertae_sedis	p<0.01	26.6341	0.171782	0.00644971	1.31333	1.31333	0.699745	0.182215	0.0987654	0.01342	0.0189578	0.0070125	0.112968	0.129792	0.151594	0.0440663	0.0322729	0.0389999	0.0430222	0.0435891	0.246024	0.0151979	0.0363163	0.2028	0.00555833	0	0	0.03331	0	0	0	0	0	0.0125762	0.022152	0.00253736	0.009843	0.0292266	0	0	0	0
>denovo109895	CCTACGGGAGGCAGCAGTGAGGAATATTGGTCAATGGGCGATAGCCTGAACCAGCCAAGTAGCGTGCAGGAAGACGGCCCTATGGGTTGTAAACTGCTTTTGTGCGGGAATAAAGTGCGCGACGTGTCGTGCATTGCATGTACCGCGTGAATAAGGACCGGCTAATTCCGTGCCAGCAGCCGCGGTAATACGGAAGGTCCGGGCGTTATCCGGAATTATTGGGTTTAAAGGGAGCGTAGGCGGGCTTGTAAGTCAGCTGTGAAATGTCCGGGCTCAACCTGGGAATTGCAGTTGAGACTGCTGGTCTTGAGTATGGTGAGGGACGGTGGAATTCGTGGTGTAGCGGTGAAATGCTTAGATATCACGAAGAACTCCGATCGCGAAGGCATCCGTCCGTGC…	Bacteria;Bacteroidetes;Bacteroidia;Bacteroidales;Prevotellaceae;Prevotella	p<0.01	2.13098	0.240672	0.112939	1.29308	0.00471743	0.0061441	0.212016	1.19245	0.222388	0.0118486	0.0210375	0.107175	0.168869	0.0316764	0.0273515	0.504476	0.227499	0.443911	0.218784	0.25617	0.44074	0.230003	0.441716	0.0444667	0.0843783	0.209818	0.093268	0	0.00305353	0.00552639	0.00274537	0.00435114	0.0125762	0.12687	0.0101495	0.009843	0	0.00330699	0.0127641	1.29308	0.0482415
>denovo46711	CCTACGGGCGGCAGCAGTAGGGAATCTTTCACAATGGGCGAAAGCCTGATGGAGCAACGCCGCGTGCAGGATGAAGGCCTTCGGGTTGTAAACTGCTTTTATAAGCGAGAAATATGATGGTAACTTATGAATAAGGATCGGCTAACTACGTGCCAGCAGCCGCGGTCATACGTAGGATCCGAGCATTATCCGGAGTGACTGGGCGTAAAGAGTTGCGTAGGTGGCGTGTTAAGTAGATAGTGAAATCTGGTGGCTCAACCATTCAGACTGTTATCTAAACTGGCATGCTCGAGAGCGTCATGGGTAACTGGAATTTCTAGTGTAGGAGTGAAATCCGTAGATATTAGAAGGAACACCGATAGCGTAGGCAGGTTACTGGGGCGTTTCTGACACTAAGGC…	Bacteria;Candidatus Saccharibacteria;Saccharibacteria_genera_incertae_sedis;Saccharibacteria_genera_incertae_sedis;Saccharibacteria_genera_incertae_sedis;Saccharibacteria_genera_incertae_sedis	p<0.01	71.3239	0.0701957	0.000984181	1.26238	1.26238	0.0286725	0.00596029	0.00290487	0.00191714	0.00592431	0.00350625	0.0202763	0.0209342	0	0	0.00679429	0.00433332	0.00195556	0	0.007609	0.0116907	0.0121054	0.00555617	0.00138958	0	0	0.006662	0	0	0	0	0	0	0.0100691	0	0	0	0	0	0	0
>denovo141375	CCTACGGGGGGCAGCAGTGGGGGATATTGCACAATGGGGGAAACCCTGATGCAGCGACGCCGCGTGGAGGAAGAAGGTTTTCGGATTGTAAACTCCTGTCGTTAGGGACGAATCATGACGGTACCTAACAAGAAAGCACCGGCTAACTACGTGCCAGCAGCCGCGGTAAAACGTAGGGTGCAAGCGTTGTCCGGAATTACTGGGTGTAAAGGGAGCGCAGGCGGACCGGCAAGTTGGAAGTGAAATCTATGGGCTCAACCCATAAATTGCTTTCAAAACTGCTGGCCTTGAGTAGTGCAGAGGTAGGTGGAATTCCCGGTGTAGCGGTGGAATGCGTAGATATCGGGAGGAACACCAGTGGCGAAGGCGACCTACTGGGCACCAACTGACGCTGAGGCT…	Bacteria;Firmicutes;Clostridia;Clostridiales;Ruminococcaceae;Subdoligranulum	p<0.01	1.96141	0.37946	0.193462	1.21233	0.564204	0.139949	0.344845	0.534495	0.36234	0.132705	0.503147	0.377526	0.237255	0.248886	0.331257	0.754166	0.158166	0.361778	0.0888546	0.60872	1.21233	0.092304	0.277809	0.258463	0.166413	0.602811	0.256487	0.250122	0.280925	0.201713	0.0603981	0.0630915	0.396152	0.086594	0.195377	0.167331	0.0478253	0.00992096	0.207063	0.230018	0.0666192
>denovo9584	CCTACGGGAGGCAGCAGTGAGGAATATTGGTCAATGGCCGGAAGGCTGAACCAGCCAAGTAGCGTGAAGGACGACGGCCCTACGGGTTGTAAACTTCTTTTATAAGGGAATAAAGTTGCGTACGCGTACGCATTTGCATGTACCTTATGAATAAGCATCGGCTAACTCCGTGCCAGCAGCCGCGGTAATACGGAGGATGCGAGCGTTATCCGGATTTATTGGGTTTAAAGGGAGCGCAGACGGGAGGGTAAGTCAGCTGTGAAAGTTTGCGGCTCAACCGTAAAATTGCAGTTGAAACTGTCTTTCTTGAGTGCGGCAGAGGCAGGCGGAATTCGTGGTGTAGCGGTGAAATGCTTAGATATCACGAAGAACTCCGATTGCGAAGGCAGCCTGCCGGGC…	Bacteria;Bacteroidetes;Bacteroidia;Bacteroidales;Bacteroidaceae;Bacteroides	p<0.01	5.05979	0.158051	0.0312367	1.15891	0.00566091	0.405511	0.0638602	0.222222	0.578977	0.00236972	0.0946687	0.0270351	0.00697807	0.0520397	0.0835739	0.14268	0.00649998	0.0189037	0.016765	0.116671	0.0292268	0.059014	0.0694522	1.15891	0.00234384	0	0.189867	0.213519	0	0.00276319	0.0274537	0.0239313	0	0	0.00253736	0	0	0	0	0.0663116	0.00229721
>denovo74720	CCTACGGGTGGCAGCAGTAGGGAATTTTGCGCAATGGGGGAAACCCTGACGCAGCAACGCCGCGTGATTGATGAAGCCCTTCGGGGTGTAAAGATCTGTCAGTGGGGACGAAAGATGACGGTACCCACAGAGGAAGCACCGGCTAACTCCGTGCCAGCAGCCGCGGTAATACGGAGGGTGCAAGCGTTGTCCGGAATCATTGGGCGTAAAGAGTTCGTAGGCGGCATAGTAAGTTTGGTGTTAAAGGTCGAGGCTCAACCTCGGTAGGGCACTGGATACTGCTAAGCTAGAATGCGGTAGAGGTAAAGGGAATTCCTGGTGTAGCGGTGAAATGCGTAGATATCAGGAGGAACATCGGAGGCGTAAGCGCTTTACTGGGCCGAAATTGACGCTGAGGAA…	Bacteria;Proteobacteria;Deltaproteobacteria;Bdellovibrionales;Bdellovibrionaceae;Vampirovibrio	p<0.01	4.04847	0.0702396	0.0173497	1.05015	0.00188697	0.00955749	0.0195838	0.0043573	0.00383428	0	0	0.0144831	0.0195386	0.011313	0.00303905	0.0407657	0.0411665	0.0176	0.111487	0.0126817	0.00584536	1.05015	0.033337	0.00416875	0	0	0.143233	0	0	0	0	0	0	0.116801	0.0152242	0.019686	0	0	0	0	0
>denovo145908	CCTACGGGAGGCAGCAGTGGGGAATATTGGGCAATGGGCGCAAGCCTGACCCAGCAACGCCGCGTGAAGGAAGAAGGCCCTCGGGTTGTAAACTTCTTTTGTCAGGGACGAAGCAAGTGACGGTACCTGACGAATAAGCCACGGCTAACTACGTGCCAGCAGCCGCGGTAATACGTAGGTGGCAAGCGTTATCCGGATTTACTGGGTGTAAAGGGCGTGTAGGCGGGATTGCAAGTCAGATGTGAAAACCACGGGCTCAACCTGTGGCCTGCATTTGAAACTGCAGTTCTTGAGTACTGGAGAGGCAGACGGAATTCCTAGTGTAGCGGTGAAATGCGTAGATATTAGGAGGAACACCAGTGGCGAAGGCGGTCTGCTGGACAGCAACTGACGCTGAGG…	Bacteria;Firmicutes;Clostridia;Clostridiales;Ruminococcaceae	p<0.01	2.29109	0.715286	0.312204	1.03229	0.818945	1.00217	0.911924	0.791576	0.672917	0.838882	0.506653	0.844847	0.870864	0.81906	0.588057	0.952899	0.563331	0.486282	0.720896	0.601111	1.03229	0.534152	0.30559	0.443277	0.18282	0.269766	0.619566	0.347731	0.439708	0.494612	0.315717	0.248015	0.350039	0.326238	0.238512	0.302672	0.48091	0.150468	0.236846	0.269391	0.0344582
>denovo168604	CCTACGGGAGGCAGCAGTGAGGAATATTGGTCAATGGGCGGAAGCCTGAACCAGCCATGCCGCGTGAAGGAATGAGGCCCTATGGGTCGTAAACTTCTTTTGTGGCGGAGCAATAAGGTCCACGCGTGGGCCGACGAGAGTACGTCACGAATAAGCATCGGCTAACTCCGTGCCAGCAGCCGCGGTAATACGGAGGATGCAAGCGTTATCCGGATTTATTGGGTTTAAAGGGTGCGTAGGCTGTCCGACAAGTCAGCGGTGAAAGCCCGGCGCTTAACGCCGGAACTGCCGTTGATACTGCCGGGCTGGAATGCGGATGCCGTGGGAGGAATGAGTGGTGTAGCGGTGAAATGCATAGATATCACTCAGAACACCGATTGCGAAGGCATCTCACGAATC…	Bacteria;Bacteroidetes	p<0.05	1.70962	0.476113	0.278491	1.01382	0.577413	0.309253	0.407854	0.653595	0.28182	0.278443	0.0683719	1.01382	0.955996	0.665204	0.913235	0.757563	0.328249	0.531911	0.402361	0.296751	0.267717	0.289017	0.466719	0.0569729	0.110161	0.279758	0.882715	0.0671059	0.390852	0.221056	0.0549073	0.0826716	0.867761	0.481302	0.441501	0.452778	0.138162	0.0165349	0.178698	0.0683839	0
>denovo99304	CCTACGGGTGGCAGCAGTCGAGAATCATTCACAATGGGGGAAACCCTGATGGTGCGACGCCGCGTGGGGGAGGAAGGTCTTCGGATTGTAAACCCCTGTCATGCAGGAGCAAGGCGCAAGCTTGATAGTACTGCAAGAGGAAGAGACGGCTAACTCTGTGCCAGCAGCCGCGGTAATACAGAGGTCTCAAGCGTTGTTCGGAATCACTGGGCGTAAAGGGTACGTAGGCTGCGGCATAAGTCGTGCGTGAAAGGCAGGGGCTCAACCCCTGGAGTGCGCGTGATACTGTGCTGCTGGAGTAATGGAGGGGGAACCGGAATTCTTGGTGTAGCAGTGAAATGCGTAGATATCAAGAAGAAGACTCGTGGCGAAGGCGGGTTCCTGGACATTAACTGACGC…	Bacteria;Verrucomicrobia;Verrucomicrobiae;Verrucomicrobiales;Verrucomicrobiaceae;Akkermansia	p<0.01	13.9422	0.0844265	0.00605547	0.998699	0.00283046	0.0703158	0.0263956	0.00145243	0.00383428	0.0983436	0.00175312	0.180556	0.0600114	0.0181008	0.00303905	0.0730386	0.0617498	0.0241185	0.0226328	0.0177543	0.00584536	0.998699	0.0138904	0.00416875	0	0	0	0	0	0	0	0	0	0.0100691	0.00253736	0	0.0903366	0	0	0	0
>denovo35766	CCTACGGGAGGCTGCAGTGAGGAATATTGGTCAATGGGCGGAAGCCTGAACCAGCCATGCCGCGTGAGGGAAAATGCCCTATGGGTTTTCAACCTCTTTGACACGGGAGCAATAAGGGGCGCGAGCCGCCCCGATGAGAGTACCGTGAGAACAAGCGTCGGCTAACTCCGTGCCAGCAGCCGCGGTAATACGGGGGACGCAAGCGTTATCCGGATTCATTGGGTTTAAAGGGTGCGCAGGCGGAACCTTAAGTCAGCGGTGAAACCCCCGGGCTCAACCTGGGGCCTGCCGTTGAAACTGGGGATCTGGAGTACGGTCGCCGCCGGAGGAATGTGCGGTGTAGCGGTGAAATGCATAGATATCGCACAGAACACCGATTGCGGAGGCATCTGGCGAGGC…	Bacteria;Bacteroidetes	p<0.01	6.06502	0.408141	0.0672943	0.93322	0.778375	0.93322	0.128572	0.480755	0.448611	0.0154032	0.133237	0.248144	0.272145	0.2964	0.724814	0.472203	0.254582	0.642726	0.749396	0.322114	0.278239	0.326847	0.602845	0.0541938	0.0164069	0.0233131	0.123247	0.0152513	0.00610706	0.00552639	0.0219629	0.0195801	0.29135	0.0624283	0.172541	0.150106	0.0770518	0.0909422	0.0638207	0.00207224	0.00229721
>denovo76896	CCTACGGGTGGCAGCAGTGAGGAATATTGGTCAATGGGCGCAAGCCTGAACCAGCCAAGTAGCGTGAGGGACGAAGGCCCTACGGGTTGTAAACCTCTTTTGTGCGGGGACAAAGTTCGCGACGTGTCGCGTTTTGCGGGTACCGCACGAATAAGGACCGGCTAATTCCGTGCCAGCAGCCGCGGTAATACGGAAGGTCCGGGCGTTATCCGGATTCATTGGGTTTAAAGGGAGCGCAGGCCGCCTATTAAGCGTGCCGTGAAATGCCGCGGCTCAACCGTGGCACTGCGGCGCGAACTGGTGGGCTTGGGTGCGCGGAAGGCAGGCGGAATTCGTGGTGTAGCGGTGAAATGCTTAGATATCACGAAGAACCCCGATTGCGAAGGCAGCCTGCCGCAG…	Bacteria;Bacteroidetes;Bacteroidia;Bacteroidales;Prevotellaceae;Hallella	p<0.05	1.96017	0.131744	0.0672105	0.922729	0.922729	0.00887481	0.287797	0.137981	0.0210886	0.0627977	0.014025	0.11683	0.0432641	0.0520397	0.0850935	0.07134	0.13975	0.0580148	0.120708	0.159789	0.133274	0.0272372	0.150017	0.0222333	0.00234384	0.0566176	0.056627	0.00610054	0	0	0	0.00870227	0.297638	0.15305	0.233437	0.233771	0.0398544	0	0.0482201	0.00621671	0
>denovo94695	CCTACGGGAGGCAGCAGTGGGGAATATTGGGCAATGGGCGCAAGCCTGACCCAGCAACGCCGCGTGAAGGAAGAAGGCTTTCGGGTTGTAAACTTCTTTTGTCAGGGAACAGTAGAAGAGGGTACCTGACGAATAAGCCACGGCTAACTACGTGCCAGCAGCCGCGGTAATACGTAGGTGGCAAGCGTTGTCCGGATTTACTGGGTGTAAAGGGCGTGCAGCCGGGCTGGTAAGTCAGATGTGAAATCCGTGGGCTCAACCCGCGAACTGCATTTGAAACTGCTGGTCTTGAGTACCGGAGAGGTTATCGGAATTCCTTGTGTAGCGGTGAAATGCGTAGATATAAGGAAGAACACCAGTGGCGAAGGCGGATAACTGGACGGCAACTGACGGTGAGGC…	Bacteria;Firmicutes;Clostridia;Clostridiales;Ruminococcaceae;Oscillibacter	p<0.01	2.45606	0.479991	0.195431	0.859787	0.367016	0.507912	0.407854	0.553377	0.519545	0.195502	0.185831	0.670085	0.688038	0.859787	0.721775	0.518064	0.405165	0.363734	0.302609	0.464149	0.743529	0.208819	0.241694	0.675338	0.0750029	0.139879	0.236501	0.314178	0.167944	0.201713	0.376115	0.204503	0.32279	0.281934	0.261348	0.292829	0.0743949	0.102517	0.0694937	0.178212	0.0229721
>denovo54409	CCTACGGGAGGCAGCAGTGAGGAATATTGGTCAATGGCCGGAAGGCTGAACCAGCCAAGTCGCGTGAGGGAAGACTGCCCTATGGGTTGTAAACCTCTTTTGCAAGGGAAGAATAAGGGTTACGTGTAGCCCGATGCCAGTACTTTGCGAATAAGCATCGGCTAACTCCGTGCCAGCAGCCGCGGTAATACGGAGGATGCGAGCGTTATCCGGATTTATTGGGTTTAAAGGGTGCGTAGGCGGTTGCGTAAGTTAGTGGTAAAATGCCAGGGCTTCACCTTGGCCTGCCATTAAAACTGCGCGGCTTGAGTACAGACGAGGCAGGCGGAACAAGTCAAGTAGCGGTGAAATGCATAGATATGACTTAGAACTCCGATAGCGAAGGCAGCTTGCCAGGCT…	Bacteria;Bacteroidetes;Bacteroidia;Bacteroidales;Porphyromonadaceae;Odoribacter	p<0.05	1.57983	0.373438	0.236379	0.850616	0.728371	0.850616	0.450427	0.742193	0.331665	0.505936	0.284006	0.149659	0.329365	0.34844	0.258319	0.411054	0.331499	0.481719	0.242255	0.154716	0.343707	0.267833	0.230581	0.0264021	0.164069	0.29974	0.209853	0.253172	0.10382	0.118817	0.551819	0.504732	0.341655	0.17923	0.342544	0.287908	0.249754	0.1422	0.0709119	0.184429	0.0137833
>denovo165628	CCTACGGGAGGCAGCAGGTGGGAATATTGGACAATGGGCGAAAGCCTGATCCAGCAATACCGCGTGAATGATGAAGGCCTTCGGGTTGTAAAGTTCTTTTAATAGGGAAGATAATGACGGTACCTATAGAATAAGCACCGGCAAACTTCGTGCCAGCAGCCGCGGTAATACGAAGGGTGCTAGCGTTGTTCGGAATTATTGGGCGTAAAGGGTGTGTAGGCGGTTTCGTAAGTTAGTTGTGAAAGCCCGGGGCTCAACCTCGGAATTGCGGTTAAAACTACGGAACTAGAGTATGATAGGCGATGGCAGAATTTCTAGTGTAGGGGTAAAATCCGCAGATATTAGAAGGAATACCGGTGGTGTAGACGGCTATCTTGGTCATTACTGACGCTAAGACAC…	Bacteria;Proteobacteria;Alphaproteobacteria	p<0.01	15.4112	0.0533828	0.0034639	0.847381	0.0632135	0.0327685	0	0	0	0.026067	0	0.00386216	0.0097693	0.00905039	0.00303905	0	0.00758331	0.0169482	0.0243093	0.00253633	0.00584536	0.847381	0.00833426	0.00694792	0	0	0	0	0	0	0	0	0	0.0100691	0.0228363	0.00738225	0.0185987	0	0	0	0
>denovo135077	CCTACGGGAGGCTGCAGTGAGGAATATTGGTCAATGGCCGAAGGGCTGAACCAGCCAAGCCGCGTGGAGGAAGACGGCCCTATGGGTTGTAAACTCCTTTGGTGCGGGAGCAAAGAGGCCACGCGTGGCCTGTTGAGAGTACCGCAAGAACAAGCATCGGCTAACTCCGTGCCAGCAGCCGCGGTAATACGGAGGATGCGGGCGTTATCCGGAATCATTGGGCTTAAAGGGTGCGCAGGCGGCCCTTCAAGCCGGCGGTCAAAGACCGGGGCTCAACCCCGGTTCGCCGCCGGGACTGAGGGGCTGGCGTTGTCGCGGTGCATGCGGAACGCGTCATGTAGCGGTGAAATGCATAGATATGACGCAGAACGCCGATCGCGGAGGCAGCATGCAAGCGGC…	Bacteria;Bacteroidetes	p<0.05	2.00504	0.301162	0.150203	0.822064	0.20568	0.0102402	0.235006	0.624546	0.774525	0.0900495	0.0823969	0.208557	0.133979	0.2964	0.822064	0.276867	0.318499	0.421097	0.242255	0.0887717	0.513222	0.116515	0.525058	0.0375188	0.239072	0.642776	0.003331	0	0	0	0	0	0.670733	0.308114	0.304484	0.253457	0.069081	0	0.0624025	0	0
>denovo48671	CCTACGGGGGGCAGCAGTGAGGAATATTGGTCAATGGCCGGGAGGCTGAACCAGCCAAGTGGCGTGGGGGAAGTAGCTCCTTTGGAGTGTGAACCCCTTTTGCCTGGGGGCAACGCCCGCCACGGGTGGCGGGGTGAGAGTACCAGGCGAATAAGCATCGGCTAACTCCGTGCCAGCAGCCGCGGTAATACGGGGGATGCGGGCGTTATCCGGAATCATTGGGCTTGAAGGGAGCGCAGGCGGGCCGGCAGGCCGGCGGTGAAAAAGGCGGGCTCAACCCGTCCCGTGCCGTCGGAACCTCCGTGCCTTGAGTGCGCCGGGGGCAGGCGGAACTCGTGGTGTAGCGGTGAAATGCTTAGATATCACGAAGAACCCCGTTCGCGAAGGCGGCCTGCCACG…	Bacteria;Bacteroidetes;Bacteroidia;Bacteroidales	p<0.05	2.41975	0.143136	0.0591531	0.779644	0.00283046	0.00341339	0.00340588	0.00290487	0.5368	0.00710917	0.00350625	0.136141	0.161891	0.169695	0.0653396	0.779644	0.277332	0.150578	0.0150885	0.0253633	0.0105216	0.016645	0.483387	0.0111167	0.0867221	0.316392	0.196529	0.00915081	0	0	0	0	0.108994	0.00402763	0.00507473	0.103352	0.175359	0	0	0	0
>denovo69339	CCTACGGGAGGCTGCAGTGGGGGATATTGCACAATGGGGGAAACCCTGATGCAGCGACGCCGCGTGGAGGAAGAAGGTTTTCGGATTGTAAACTCCTGTCGTAAGGGACGATAATGACGGTACCTTACAAGAAAGCCACGGCTAACTACGTGCCAGCAGCCGCGGTAAAACGTAGGTGGCAAGCGTTGTCCGGAATTACTGGGTGTAAAGGGAGCGCAGGCGGGCTGTCAAGTTGGAAGTGAAATCTATGGGCTCAACCCATAAATTGCTTTCAAAACTGATGGTCTTGAGTAGTGCAGAGGTAGGCGGAATTCCCGGTGTAGCGGTGGAATGCGTAGATATCGGGAGGAACACCAGTGGCGAAGGCGGCCTACTGGGCACCAACTGACGCTGAGGCTC…	Bacteria;Firmicutes;Clostridia;Clostridiales;Ruminococcaceae	p<0.01	2.32829	0.311592	0.133828	0.777774	0.509482	0.166573	0.349954	0.544662	0.490788	0.0367307	0.0788906	0.461528	0.3182	0.162907	0.0623006	0.509571	0.151666	0.102993	0.204533	0.339869	0.431387	0.777774	0.480609	0.0514146	0.168757	0.399654	0.153226	0.106759	0.0305353	0.0580271	0.104324	0.0696182	0.11109	0.106732	0.0532846	0.0565973	0.0770518	0.0181884	0.348887	0.201007	0.211344
>denovo115288	CCTACGGGAGGCAGCAGTGAGGAATATTGGTCAATGGGCGCGAGCCTGAACCAGCCAAGTAGCGTGAAGGATGACTGCCCTATGGGTTGTAAACTTCTTTTATAAGGGGATAAAGGGTCCCACGCGTGGGACGTTGCATGTACCTTATGAATAAGCATCGGCTAACTCCGTGCCAGCAGCCGCGGTAATACGGAGGATGCGAGCGTTATCCGGATTTATTGGGTTTAAAGGGAGCGTAGACGGGGGTCTAAGTCAGCTGTGAAAGTTCGGGGCTCAACCTTGGAATTGCAGTTGAAACTGTTCCCCTTGTGTTCAGTCGCGGTATGCGGAATTCGTGGTGTAGCGGTGAAATGCATAGATATCACGAAGAACCCCGATTGCGAAAGCAGCATGCCAGAG…	Bacteria;Bacteroidetes;Bacteroidia;Bacteroidales;Bacteroidaceae;Bacteroides	p<0.05	1.98947	0.142008	0.0713798	0.776205	0.00566091	0.776205	0.0212867	0.246914	0.370008	0.2192	0.0508406	0.206626	0.0711764	0.11313	0.145874	0.140981	0.154916	0.0234667	0.109811	0.0101453	0.00233814	0.110462	0.0527836	0.0083375	0.189851	0.399654	0.183205	0	0	0	0	0	0.0880337	0.0926355	0.055822	0.0565973	0.0106278	0	0.134733	0	0.00229721
>denovo5500	CCTACGGGAGGCAGCAGTGAGGAATATTGGTCAATGGGCGGAAGCCTGAACCAGCCATGCCGCGTGAAGGAAAAAGGCCCTATGGGCTGTCAACTTCTTTGGCAGGGGAGCAATAAGGTCCACGAGCTGGACCGATGAGAGTACCCTGCAAAAAAGCATCGGCTAACTCCGTGCCAGCAGCCGCGGTAATACGGGGGATGCAAGCGTTATCCGGATTTATTGGGTTTAAAGGGTGCGTAGGCGGAGAGATAAGTCAGCGGTGAAATACCCGTGCTCAACACGGGGGCTGCCATTGATACTGTTTTTCTAGGATACGGATGCCGTGGGAGGAATGTGTGGTGTAGCGGTGAAATGCATAGATATCACACAGAACACCGATTGCGAAGGCATCTCACGAAG…	Bacteria;Bacteroidetes	p<0.01	2.48358	0.210451	0.0847369	0.774157	0.53873	0.774157	0.489595	0.0145243	0.05368	0.227494	0.0192844	0.146762	0.0851325	0.0905039	0.109406	0.0730386	0.0682498	0.125156	0.142503	0.388059	0.0678061	0.614351	0.163907	0.016675	0.0187507	0.0166522	0.443023	0	0	0	0	0	0.32279	0.235616	0.164929	0.137802	0.100964	0	0	0	0
>denovo82901	CCTACGGGGGGCAGCAGTGGGGAATATTGCACAATGGGGGAAACCCTGATGCAGCGACGCCGCGTGAAGGAAGAAGGCCTTCGGGTTGTAAACTTCTGTCGTAAGGGACGATAATGACGGTACCTTACAAGAAAGCCACGGCTAACTACGTGCCAGCAGCCGCGGTAAAACGTAGGTGGCAAGCGTTGTCCGGAATTACTGGGTGTAAAGGGAGCGCAGGCGGGGAGGCAAGTTGGAAGTGAAAAGCGTGGGCTCAACCCACGACCTGCTTTCAAAACTGTCTCTCTTGAGTAGTGCAGAGGTAAGCGGAATTCCCGGTGTAGCGGTGGAATGCGTAGATATCGGGAGGAACACCAGTGGCGAAGGCGGCTTACTGGGCACCAACTGACGCTGAGGCTC…	Bacteria;Firmicutes;Clostridia;Clostridiales;Ruminococcaceae	p<0.01	3.28455	0.135844	0.0413586	0.762659	0.0443438	0.0505182	0.1158	0.0711692	0.132283	0.143368	0.0631125	0.232695	0.163287	0.260199	0.0349491	0.762659	0.108333	0.0501926	0.0578393	0.0862353	0.140289	0.113488	0.063896	0.0222333	0.0117192	0.00999134	0.109923	0.0152513	0.0244282	0.0193424	0	0.00217557	0.0775535	0.0805526	0.0177615	0.0246075	0.252411	0.0314164	0.0156006	0.0103612	0
>denovo122428	CCTACGGGAGGCAGCAGTGAGGAATATTGGTCAATGGGCGGGAGCCTGAACCAGCCAAGCCGCGTGAAGGACGACAGATCTATGGTTCGTAAACTTCTTTGGCGCGGGAGCAAAGTGGCCCATTCGGTGGGCCGATGAGCGTACCGCGAGAACAAGCATCGGCTAACTCCGTGCCAGCAGCCGCGGTAATACGGAGGATGCGAGCGTTATCCGGATTTATTGGGTTTAAAGGGTGCGCAGGCGGCCCTTTCAAGTCGGCGGTGAAACATCGGGGCTCAACCCCGCGCAGCCGTCGAAACTGAGGGGCTTGCGTCCGGCGGAGGCATGCGGAATGCGTCGTGTAGCGGTGAAATGCATAGATATGACGCAGAACTCCGATTGCGAAGGCAGCATGCCGCG…	Bacteria;Bacteroidetes;Bacteroidia;Bacteroidales;Porphyromonadaceae	p<0.01	2.86141	0.153168	0.0535287	0.69712	0.420794	0.0136536	0.0877014	0.191721	0.101608	0.362568	0.0105187	0.69712	0.138166	0.181008	0.253761	0.0424643	0.144083	0.0293334	0.0989136	0.0481903	0.0526082	0.0363163	0.0750083	0.0778167	0.0210946	0.0399654	0.196529	0	0	0	0	0	0.167683	0.086594	0.0152242	0.068901	0.00265696	0.0942491	0.158843	0.0559504	0.00229721
>denovo90264	CCTACGGGGGGCAGCAGTCGGGAATATTGCGCAATGGAGGAAACTCTGACGCAGTGACGCCGCGTGCAGGAAGAAGGTTTTCGGATTGTAAACTGCTTTAGACAGGGAAGAAACAAGACAGTACCTGTAGAATAAGCTCCGGCTAACTACGTGCCAGCAGCCGCGGTAATACGTAGGGAGCAAGCGTTATCCGGATTTATTGGGTGTAAAGGGTGCGTAGACGGGAAGTCAAGTTAGTTGTGAAATCCCTCGGCTCAACTGAGGAACTGCAACTAAAACTAACTTTCTTGAGTGCTGGAGAGGAAAGTGGAATTCCTAGTGTAGCGGTGAAATGCGTAGATATTAGGAGGAACACCAGTGGCGAAGGCGACTTTCTGGACAGTAACTGACGTTGAGGCA…	Bacteria;Firmicutes;Clostridia;Clostridiales	p<0.01	4.3836	0.190615	0.0434837	0.671761	0.671761	0.113325	0.213719	0.323893	0.170626	0.113747	0.0490875	0.244282	0.212133	0.187796	0.0410272	0.351604	0.237249	0.0234667	0.403199	0.126817	0.0198742	0.122568	0.175019	0.0111167	0.00937537	0.0199827	0.136571	0.00305027	0.0183212	0.013816	0.00549073	0.00652671	0.0461129	0.0161105	0.0101495	0.0172253	0	0.00165349	0.351723	0.0808173	0.00229721
>denovo142461	CCTACGGGGGGCAGCAGTGAGGAATATTGGTCAATGGACGAGAGTCTGAACCAGCCAAGTAGCGTGCAGGAGGACGGCCCTATGGGTTGTAAACTGCTTTAGTATGGGAATAAAGTCATCCACGCGTGGATGTTTGCATGTACCATAAGAATAAGGACCGGCTAATTCCGTGCCAGCAGCCGCGGTAATACGGAAGGTCCGGGCGTTATCCGGATTTATTGGGTTTAAAGGGAGCGTAGGCGGATTTTTAAGTCAGTTGTGAAAGTTCACGGCCCAACCGTGAAATTGCAGTTGAAACTGAAAGTCTTGAGTGCACGCAGGGATGCTGGAATTCGTGGTGTAGCGGTGAAATGCTTAGATATCACGAAGAACTCCGATCGCGAAGGCATGTGTCCGGAG…	Bacteria;Bacteroidetes;Bacteroidia;Bacteroidales;Prevotellaceae;Alloprevotella	p<0.01	2.19395	0.0929399	0.0423618	0.671291	0.000943485	0.00204803	0.00170294	0.122004	0.0230057	0.00355459	0.00175312	0.324421	0.671291	0.033939	0.00759763	0.0798329	0.00649998	0.0645334	0.00586776	0.278997	0.00467628	0.115002	0.100011	0.0111167	0.00234384	0	0.349755	0	0	0	0.0137268	0.00652671	0.0104802	0.00201381	0	0	0	0.00165349	0.00141824	0.325341	0.00689164
>denovo25875	CCTACGGGTGGCAGCAGTGAGGAATATTGGTCAATGGGCGCGAGCCTGAACCAGCCAAGTAGCGTGGAGGACGAATGCCCTACGGGTTGTAAACTCCTTTTGGCGGAGGATAACGTGCGCCACGTGTGGTGCAGTGCAGGTATCCGCCGAATAAGGGCCGGCTAATTCCGTGCCAGCAGCCGCGGTAATACGGAAGGCCCGAGCGTTATCCGGATTTATTGGGTTTAAAGGGAGCGTAGGCGGGAGCTCAAGTCAGCTGTGAAACTGCGCCGCTCAACGGCGCCGAGCAGTTGAAACTGGGTTTCTTGAGTCCGCAAGAGGTGCGTGGAATTCGTGGTGTAGCGGTGAAATGCATAGATATCACGAAGAACTCCGATTGCGAAGGCAGCGCACTGGGGC…	Bacteria;Bacteroidetes;Bacteroidia;Bacteroidales;Prevotellaceae	p<0.05	6.50636	0.0358512	0.00551018	0.646156	0	0	0	0	0	0	0	0	0.00697807	0.00678779	0.00455858	0.00849286	0.00541665	0.00977778	0.003353	0.007609	0.00350721	0.00605272	0.00833426	0.646156	0	0	0.076613	0	0	0	0.0082361	0.00652671	0	0	0	0	0	0	0	0	0.00229721
>denovo112749	CCTACGGGAGGCAGCAGTGAGGAATATTGGTCAATGGACGGAAGTCTGAACCAGCCAAGTCGCGTGAAGGAAGACGGCCCTTAGGGTTGTAAACTTCTTTTACTTGTGAGTAAAGTGTTTTACGAGATAGAATATTGCAATTAACAAGAGAATAAGCATCGGCTAATTCCGTGCCAGCAGCCGCGGTAATACGGAAGATGCGAGCGTTATCCGGATTTATTGGGTTTAAAGGGTGCGTAGGCGGGATTGAAAGTCAGCGGTGAAATCTCACGGCTTAACCGTGAAACTGCCGTTGAAACTATAAACCTTGAGTGTAAAAGAGGTATGCGGAATGCGTGGTGTAGCGGTGAAATGCATAGATATCACGCAGAACTCCGATTGCGAAGGCAGCATACTGGG…	Bacteria;Bacteroidetes;Bacteroidia;Bacteroidales;Porphyromonadaceae	p<0.01	10.8289	0.1215	0.01122	0.643101	0.23021	0.49972	0.494704	0.0087146	0.01342	0.0094789	0.00876562	0.0588979	0.00558246	0.00678779	0.0060781	0.0254786	0.150583	0.00912593	0.0905311	0.0557993	0.00467628	0.643101	0.0944549	0.0138958	0	0	0	0	0	0	0	0	0.00209604	0	0	0	0.188644	0	0	0	0
>denovo1724	CCTACGGGGGGCAGCAGTGGGGAATATTGCACAATGGGGGAAACCCTGATGCAGCGACGCCGCGTGAGTGAAGAAGTATTTCGGTATGTAAAGCTCTATCAGCAGGGAAGAAGATGACGGTACCTGAGTAAGAAGCCCCGGCTAACTACGTGCCAGCAGCCGCGGTAATACGTAGGGGGCAAGCGTTATCCGGATTTACTGGGTGTAAAGGGAGCGTAGACGGTGAAGCAAGTCTGGAGTGAAAACCCGGGGCTTAACCCCGGGATTGCTTTGGAAACTGTTTAACTGGAGTGCAGGAGAGGTAAGCGGAATTCCTGGTGTAGCGGTGAAATGCGTAGATATCAGGAGGAACACCAGTGGCGAAGGCGGCTTACTGGACTGTAACTGACGTTGAGGCTC…	Bacteria;Firmicutes;Clostridia;Clostridiales;Lachnospiraceae;Clostridium XlVa	p<0.05	1.63267	0.306214	0.187554	0.636681	0.534956	0.349531	0.302272	0.348584	0.276068	0.130335	0.070125	0.218212	0.235859	0.323551	0.636681	0.30914	0.356415	0.140148	0.344521	0.418495	0.249012	0.0953303	0.163907	0.621144	0.185163	0.196496	0.286466	0.292826	0.192372	0.127107	0.0549073	0.0522136	0.295542	0.136939	0.210601	0.142724	0.0212557	0.0727537	0.479365	0.375075	0.0666192
>denovo166804	CCTACGGGTGGCAGCAGTGAGGAATATTGGACAATGGATGGAAATCTGATCCAGCCATGCCGCGTGCAGGAAGACGTTCCTATGGGATGTAAACTGCTTTTGTACCGGAGCAATAAGTGCCATTCGTTGGTATGATGAGAGTACGGTACGAATAAGCATCGGCTAACTCCGTGCCAGCAGCCGCGGTAATACGGGGGATGCGAGCGTTATCCGGATTTATTGGGTTTAAAGGGTGCGTAGGCGGCTATTCAAGTCAGTGGTGAAATGCCCGTACTAAATATGGGAAGTGCCATAGAAACTGAGTGGCTGGAATGTGAACGACGACGGCGGAATGTGTAGTGTAGCGGTGAAATGCATAGATATTACACAGAACACCGATAGAGAAGTCAGCCGTCGAGA…	Bacteria;Bacteroidetes;Flavobacteriia;Flavobacteriales;Flavobacteriaceae	p<0.01	1.99795	0.124286	0.062207	0.636221	0.325502	0.00955749	0.614761	0.0944081	0.162957	0.158772	0.0192844	0.284834	0.156309	0.110867	0.173226	0.0101914	0.00541665	0.00521482	0.026824	0.0278997	0.0432556	0.196713	0.0555617	0.00416875	0.00468768	0	0.636221	0.0610054	0	0	0	0	0.0377287	0.0140967	0.0888077	0.0861263	0.0451683	0	0.0836761	0	0
>denovo61230	CCTACGGGGGGCAGCAGTGAGGAATATTGGTCAATGGGCGAGAGCCTGAACCAGCCAAGTGGCGTGGAGGACGACGGCCCTACGGGTTGTAAACTCCTTTTGGAGGGGAATAAAGTGGCCCACGCGTGGGCTTTTGCATGTACCCTCCGAATAAGCATCGGCTAACTCCGTGCCAGCAGCCGCGGTAATACGGAGGATGCGGGCGTTATCCGGATTTATTGGGCTTGAAGGGAGCGTAGACGGGAGGACAAGTCGGCCGTAAAATTCCGGGGCTCAACCCCGGCTAGCGGTCGAAACTGCCCTTCTTGAGCCCGGCCGGGGCAGGCGGAATTCGTGGTGTAGCGGTGAAATGCTTAGATATCACGAAGAACTCCGATCGCGAAGGCAGCCTGCCAGCCC…	Bacteria;Bacteroidetes;Bacteroidia;Bacteroidales;Prevotellaceae;Paraprevotella	p<0.01	#DIV/0!	0.112654	0	0.63579	0	0	0	0	0	0	0	0	0.0139561	0.63579	0.338854	0.349906	0.368332	0.0234667	0.453494	0.0126817	0.0151979	0.0136186	0.0194466	0.0083375	0	0	0	0	0	0	0	0	0	0	0	0	0	0	0	0	0
>denovo12833	CCTACGGGAGGCTGCAGTGAGGAATATTGGTCAATGGGCGCGAGCCTGAACCAGCCAAGTAGCGTGAAGGATGACTGATCTATGGTTTGTAAACTTCTTTTATACGGGAATAAAGTGTGGGACGTGTCCCATTTTGTATGTACCGTATGAATAAGCATCGGCTAACTCCGTGCCAGCAGCCGCGGTAATACGGAGGATGCGAGCGTTATCCGGATTCATTGGGTTTAAAGGGTGCGTAGGCGGGCTGTTAAGTCAGCGGTGAAAGTTTGCGGCTCAACCGTAAAATTGCCGTTGAAACTGTCAGTCTTGAGTGTAAGCGCGGCAGGCGGAATGTGCTGTGTAGCGGTGAAATGCTTAGATATGGCACAGAACTCCGATTGCGAAGGCAGCTTGCCAGTA…	Bacteria;Bacteroidetes;Bacteroidia;Bacteroidales;Porphyromonadaceae	p<0.01	#DIV/0!	0.0323599	0	0.613759	0.00471743	0.00477874	0.00425735	0	0.00766856	0.613759	0.00525937	0.00675878	0	0	0	0	0	0	0	0	0	0	0	0	0	0	0	0	0	0	0	0	0	0	0	0	0	0	0	0	0
>denovo182726	CCTACGGGAGGCAGCAGTGGGGAATATTGGGCAATGGGGGCAACCCTGACCCAGCAACGCCGCGTGAAGGAAGAAGGCTTTCGGGTTGTAAACTTCTTTTACCAGGGACGAAGGACGTGACGGTACCTGGAGAAAAAGCCACGGCTAACTACGTGCCAGCAGCCGCGGTAATACGTAGGTGGCAAGCGTTGTCCGGATTTACTGGGTGTAAAGGGCGTGTAGGCGGGAGAGCAAGTCAGATGTGAAATCTATGGGCTTAACCCATAAACTGCATTTGAAACTGTTCTTCTTGAGTATCGGAGAGGCAGGCGGAATTCCTAGTGTAGCGGTGAAATGCGTAGATATTAGGAGGAACACCAGTGGCGAAGGCGGCCTGCTGGACGACAACTGACGCTGAGG…	Bacteria;Firmicutes;Clostridia;Clostridiales;Ruminococcaceae	p<0.01	4.3291	0.174825	0.0403837	0.603462	0.183036	0.0873828	0.319301	0.0421206	0.0824371	0.068722	0.0157781	0.603462	0.117232	0.221735	0.0212734	0.215719	0.453915	0.0606223	0.312668	0.068481	0.134443	0.278425	0.197244	0.0125063	0.00234384	0.00666089	0.219846	0.00305027	0.0458029	0.0165792	0.0082361	0.015229	0.0188644	0.128884	0.0101495	0.0836655	0.0903366	0	0.0368742	0	0
>denovo174022	CCTACGGGAGGCAGCAGTGGGGAATTTTGGACAATGGGCGAAAGCCTGATCCAGCAACGATGCGTGGAGGATGAAGGTTCTCGGATTGTAAACTCCTTTTAAGGGGGACGAAACAAATGACGGTACCCCTTGAATAAGCCACGGCTAACTACGTGCCAGCAGCCGCGGTAAGACGTAGGTGGCGAGCGTTACTCGGAATTACTAGGCGTAAAGCGCGCGTAGGCGGAATGTTAAGTCTGTTGTGTAATCTCCGGGCTCAACCCGGAAACTGCAACAGAAACTGGCGTTCTTGAGTGAGGCAGAGGAAATCGGAATTCCCAGTGTAGCAGTGAAATGCGTAGATATTGGGAGGAACACCGGTGGCGAAGGCGGATTTCTGGGCCTTTACTGACGCTAAAG…	Bacteria;Elusimicrobia;Elusimicrobia;Elusimicrobiales;Elusimicrobiaceae;Elusimicrobium	p<0.05	1.93705	0.165995	0.0856945	0.60313	0.00188697	0.00546142	0.0493852	0.286129	0.00958571	0.0473945	0	0.0569669	0.115836	0.126705	0.148914	0.146077	0.331499	0.297245	0.391463	0.10399	0.0549463	0.341979	0.355595	0.448836	0.00234384	0.00333045	0.073282	0	0.0122141	0.0276319	0.0247083	0.0261068	0.00628812	0.296031	0.0761209	0.0664403	0.60313	0.0462978	0.19288	0	0
>denovo178836	CCTACGGGAGGCAGCAGTGAGGAATATTGGTCAATGGCCGTAAGGCTGAACCAGCCAAGTAGCGTGAGGGATGACTGCCCTATGGGTTGTAAACCTCTTTTATAAGGGAATAAAGTCCGGTACGCGTACCGGTTTGTATGTACCTTATGAATAAGCATCGGCTAACTCCGTGCCAGCAGCCGCGGTAATACGGAGGATGCGAGCGTTATCCGGATTTATTGGGTTTAAAGGGAGCGCAGGCGGATGTTTAAGTCAGTTGTGAAATGTCCCGGCTCAACCGGGGGACTGCAGTTGATACTGGACGTCTTGAGTGCGGCAGAGGCAGGCGGAATTCGTGGTGTAGCGGTGAAATGCTTAGATATCACGAAGAACTCCGATTGCGAAGGCAGCTTGCTGGGC…	Bacteria;Bacteroidetes;Bacteroidia;Bacteroidales;Bacteroidaceae;Bacteroides	p<0.01	6.82994	0.214035	0.0313377	0.583007	0.0103783	0.583007	0.0110691	0.0116195	0.577059	0.118486	0.0298031	0.533944	0.241441	0.443469	0.170187	0.39237	0.484248	0.0853926	0.51301	0.022827	0.0128598	0.0075659	0.0138904	0.0180646	0	0	0	0	0	0	0	0	0	0.273879	0.0431352	0.00246075	0.00531392	0.00165349	0.204226	0.00207224	0
>denovo81719	CCTACGGGGGGCAGCAGTAGGGAATCTTCCACAATGGGCGCAAGCCTGATGGAGCAACACCGCGTGAGTGAAGAAGGGTTTCGGCTCGTAAAGCTCTGTTGTTGGAGAAGAACGTGCGTGAGAGTAACTGTTCACGCAGTGACGGTATCCAACCAGAAAGTCACGGCTAACTACGTGCCAGCAGCCGCGGTAATACGTAGGTGGCAAGCGTTATCCGGATTTATTGGGCGTAAAGCGAGCGCAGGCGGTTGCTTAGGTCTGATGTGAAAGCCTTCGGCTTAACCGAAGAAGGGCATCGGAAACCGGGCGACTTGAGTGCAGAAGAGGACAGTGGAACTCCATGTGTAGCGGTGGAATGCGTAGATATATGGAAGAACACCAGTGGCGAAGGCGGCTGTC…	Bacteria;Firmicutes;Bacilli;Lactobacillales;Lactobacillaceae;Lactobacillus	p<0.01	2.70231	0.161302	0.0596905	0.579521	0.0745353	0.0375473	0.0757808	0.579521	0.341251	0.0272518	0.105187	0.0588979	0.0837369	0.126705	0.238566	0.339714	0.150583	0.389808	0.140826	0.139498	0.175361	0.0287504	0.0694522	0.0430771	0.0679714	0.173183	0.093268	0.103709	0	0.00276319	0.0768703	0.080496	0.0838416	0.0362487	0.0228363	0.0910478	0.0983075	0.0248024	0.00141824	0.0373003	0.0206749
>denovo132779	CCTACGGGGGGCAGCAGTGAGGAATATTGGTCAATGGGCGGAAGCCTGAACCAGCCATGCCGCGTGCAGGAAGACGGCTCTATGAGTTGTAAACTGCTTTTGTACTAGGGTAATAGCGGGTACGTGTACTCGTATGAAAGTATAGTACGAATAAGGATCGGCTAACTCCGTGCCAGCAGCCGCGGTAATACGGAGGATCCAAGCGTTATCCGGATTTATTGGGTTTAAAGGGTGCGTAGGCGGCAGATTAAGTTAGAGGTGAAATCCCGTAGCTTAACTACGGAACTGCCTCTGATACTGATTTGCTAGCGAGTGGATGCTGTAGGCGGAATGTGTGGTGTAGCGGTGAAATGCGTAGATATCACACAGAACACCGATTGCGAAGGCAGCTTACAAATC…	Bacteria;Bacteroidetes;Bacteroidia;Bacteroidales;Rikenellaceae;Alistipes	p<0.01	1.32635	0.068301	0.0514954	0.57656	0.00377394	0.101719	0.0195838	0.133624	0.0709342	0.0201427	0.0473344	0.0955884	0.00697807	0.208159	0.0547029	0.127393	0.088833	0.132326	0.0737661	0.007609	0.00467628	0.00907908	0.0111123	0.148685	0	0	0.059958	0.125061	0	0	0.0411805	0.0391602	0.00209604	0.00402763	0.00507473	0.00246075	0.57656	0.0198419	0	0	0
>denovo112324	CCTACGGGAGGCTGCAGTGAGGAATATTGGTCAATGGAGGCAACTCTGAACCAGCCATGCCGCGTGGAGGCGAAGGCCCTACGGGTCTTAAACTCCTTTGGCCCGGGAGCAATAAGGTCCACGCGTGGACCGACGAGAGTACCGGGAGAACAAGCATCGGCTAACTCCGTGCCAGCAGCCGCGGTAATACGGGGGATGCGAGCGTTATCCGGATTCATTGGGTTTAAAGGGTGCGCAGGCGGTTCTTCAAGTCAGCGGTGAAATACCGGCGCTCAACGCCGGGGCTGCCGATGATACTGGGGGGCTGGGATACGGTCGCCGCCGGAGGAATGTGCGGTGTAGCGGTGAAATGCATAGATATCGCACAGAACACCGATTGCGGAGGCATCTGGCGAGGCC…	Bacteria;Bacteroidetes	p<0.01	4.17883	0.145711	0.0348689	0.575183	0.00943485	0.169987	0.0476823	0.320988	0.0747685	0.00829404	0.0315562	0.183453	0.167474	0.142544	0.165628	0.137584	0.098583	0.393067	0.0553246	0.172471	0.575183	0.124081	0.0166685	0.0194542	0.00468768	0.0432958	0.06662	0.00305027	0.0671776	0.0359215	0.00274537	0.00217557	0.0335366	0.0342349	0.149704	0.0418328	0.066424	0.00165349	0.0397107	0	0
>denovo125588	CCTACGGGGGGCAGCAGTGGGGAATATTGGGCAATGGGCGAAAGCCTTACCCAGCAACGCCGCGTGAGTGAAGAAGGTCTTCGGATTGTAAAGCTCTTTGATTAGGGACGAAGAAAGTGACGGTACCTAAGGAACAAGCCCCGGCTAACTACGTGCCAGCAGCCGCGGTAATACGTAGGGGGCAAGCGTTGTCCGGAATGACTGGGCGTAAAGGGTGTGTAGGCGGTTTGGTAAGTTGGATGTGAAATACCCAGGGCTTAACTCGGGTGCTGCATTCAAGACTGCCAGACTTGAGTATCGGAGAGGTAAGTGGAATTCCTAGTGTAGCGGTGGAATGCGTAGATATTAGGAGGAACACCAGAGGCGAAGGCGACTTACTGGACGACAACTGACGCTGAG…	Bacteria;Firmicutes;Clostridia;Clostridiales	p<0.01	9.47167	0.0366961	0.0038743	0.571401	0.00471743	0.571401	0.02895	0.00145243	0	0.00118486	0.00525937	0.0183453	0	0	0	0.00339714	0.0444165	0	0.020118	0	0	0.03329	0	0.00138958	0	0	0	0	0	0	0	0	0.00209604	0	0	0	0.063767	0	0	0	0
>denovo162305	CCTACGGGAGGCTGCAGTGAGGAATATTGGTCAATGGGCGGAAGCCTGAACCAGCCATGCCGCGTGAAGGGAGAAGGTCCTATGGACCGTCAACTTCTTTGGCAGGGGAGCAATAAGGGTCACGAGCTGATCCGATGAGAGTACCCTGCAAAAAAGCATCGGCTAACTCCGTGCCAGCAGCCGCGGTAATACGGGGGATGCAAGCGTTATCCGGATTTATTGGGTTTAAAGGGTGCGTAGGCGGCTCGACAAGTCAGCGGTGAAATACCGGGGCTCAACCCCGGGGCTGCCGTAGAAACTGCCGGGCTGGGATTCGACTGCCGTGTGAGGAATGTGTGGTGTAGCGGTGAAATGCATAGATATCACACAGAACACCGATTGCGAAGGCATCACACGAAG…	Bacteria;Bacteroidetes;Sphingobacteriia;Sphingobacteriales	p<0.05	13.622	0.053636	0.00393745	0.570849	0	0	0	0	0	0	0	0	0.0153518	0.0158382	0.00455858	0.171556	0.147333	0.0847408	0.570849	0.0202907	0.0105216	0.0136186	0.00833426	0.00972709	0	0	0.019986	0	0	0	0	0	0	0.0100691	0.00253736	0.00246075	0.0318835	0	0	0	0
>denovo31869	CCTACGGGAGGCAGCAGTGGGGAATATTGCACAATGGGGGAAACCCTGATGCAGCGACGCCGCGTGAAGGAAGAAGTATCTCGGTATGTAAACTTCTATCAGCAGGGAAGAAAATGACGGTACCTGACTAAGAAGCCCCGGCTAACTACGTGCCAGCAGCCGCGGTAATACGTAGGGGGCAAGCGTTATCCGGATTTACTGGGTGTAAAGGGAGCGTAGACGGAGCAGCAAGTCTGATGTGAAAGGCAGGGGCTCAACCCCTGGACTGCATTGGAAACTGTTGATCTTGAGTACCGGAGGGGTAAGCGGAATTCCTAGTGTAGCGGTGAAATGCGTAGATATTAGGAGGAACACCAGTGGCGAAGGCGGCTTACTGGACGGTAACTGACGTTGAGGCTC…	Bacteria;Firmicutes;Clostridia;Clostridiales;Lachnospiraceae;Blautia	p<0.05	1.98155	0.18339	0.0925486	0.563544	0.0886876	0.0320859	0.103879	0.563544	0.331665	0.042655	0.163041	0.115865	0.400541	0.210422	0.215773	0.222513	0.179833	0.177304	0.0771191	0.172471	0.209264	0.016645	0.322258	0.0222333	0.114848	0.169853	0.389727	0.0854075	0.058017	0.0746062	0.030199	0.0174045	0.0649773	0.0664559	0.0304484	0.103352	0.0212557	0.109131	0.0921855	0.12019	0.0252693
>denovo59842	CCTACGGGGGGCAGCAGGCGCGAAACCTCCGCAATGTGAGAAATCGCGACGGGGGGATCCCAAGTGCCATTCTTAACGGGATGGCTTTTCATTAGTGTAAAGAGCTTTTGGAATAAGAGCTGGGCAAGACCGGTGCCAGCCGCCGCGGTAACACCGGCAGCTCTAGTGGTAGCAGTTTTTATTGGGCCTAAAGCGTCCGTAGCCGGTTTATTAAGTCTCTGGTGAAATCCTGTAGCTTAACTGTGGGAATTGCTGGAGATACTAGTAGACTTGAGATCGGGAGAGGTTAGAGGTACTCCCAGGGTAGAGGTGAAATTCTGTAATCCTGGGAGGACCGCCTGTGGCGAAGGCGTCTAGCTGGAACGATTCTGACGGTGAGGGACGAAAGCTAGGGGCGCG…	Archaea;Euryarchaeota;Methanobacteria;Methanobacteriales;Methanobacteriaceae;Methanobrevibacter	p<0.01	4.87008	0.186003	0.0381931	0.555457	0.224549	0.284677	0.15667	0.0755265	0.0191714	0.21209	0.0368156	0.442217	0.139561	0.0316764	0.506002	0.281963	0.095333	0.140148	0.0511333	0.555457	0.149641	0.0075659	0.030559	0.279306	0	0.0233131	0.209853	0.0549048	0	0	0.0713795	0.015229	0.0230564	0.00604144	0.0202989	0	0.00265696	0.0942491	0.117714	0.00828895	0.00229721
>denovo139206	CCTACGGGGGGCAGCAGTGAGGGATATTGGTCAATGGGGGAAACCCTGAACCAGCAACGCCGCGTGAGGGAAGACGGTTTTCGGATTGTAAACCTCTGTCCTCTGTGAAAATAGTGATGGTAGCAGAGGAGGAAGCTCCGGCTAACTACGTGCCAGCAGCCGCGGTAATACGTAGGGAGCGAGCGTTGTCCGGAATTACTGGGTGTAAAGGGTGCGTAGGCGGCTTTGCAAGTCAGAAGTGAAATCCATGGGCTTAACCCATGAACTGCTTTTGAAACTGTAGAGCTTGAGTGAAGTAGAGGTAGGCGGAATTCCCGGTGTAGCGGTGAAATGCGTAGAGATCGGGAGGAACACCAGTGGCGAAGGCGGCCTACTGGGCTTTAACTGACGCTGAGGCAC…	Bacteria;Firmicutes;Clostridia;Clostridiales;Ruminococcaceae;Clostridium IV	p<0.01	6.8806	0.115027	0.0167176	0.555433	0.0981225	0.0798733	0.0681176	0.122004	0.116946	0.034361	0.00525937	0.136141	0.167474	0.110867	0.121562	0.555433	0.13325	0.0834371	0.193636	0.0811627	0.0759896	0.0196713	0.0861207	0.0111167	0.0187507	0.0466263	0.023317	0	0.0274818	0.0110528	0	0	0.052401	0.0181243	0.0101495	0.0319898	0.0159418	0	0.0283648	0	0
>denovo27358	CCTACGGGTGGCAGCAGTGAGGAATATTGGTCAATGGGCGGAAGCCTGAACCAGCCAAGTAGCGTGAGGGATGACGGCCCTATGGGTTGTAAACCTCTTTTGCGCGGGGACAAAGTGCTCCACGTGTTGGGGCTTTGCGGGTACCGCGCGAATAAGGACCGGCTAATTCCGTGCCAGCAGCCGCGGTAATACGGAAGGTCCGGGCGTTATCCGGAATCATTGGGTTTAAAGGGAGCGTAGGCGGCTTGCCAAGCGTGCCGTGAAAGGCCCGGGCTCAACCCGGGCAGTGCGGCGCGAACTGGCTTGCTTGAGATTCCGCGAGGCAGGCGGAATTCGTGGTGTAGCGGTGAAATGCTTAGATATCACGAGGAACCCCGATTGCGAAGGCAGCCTGCCAGC…	Bacteria;Bacteroidetes;Bacteroidia;Bacteroidales;Prevotellaceae;Hallella	p<0.05	1.15456	0.123263	0.106761	0.529541	0.00566091	0.00409607	0.275876	0.00290487	0.157206	0.222754	0.0070125	0.0531047	0.147935	0.147069	0.100289	0.123996	0.128916	0.0880001	0.0880164	0.502194	0.0526082	0.177042	0.169463	0.0111167	0.175788	0.529541	0	0.00305027	0	0	0	0	0.484185	0.332279	0.0761209	0.182096	0.0318835	0	0	0	0
>denovo52114	CCTACGGGAGGCAGCAGTGAGGAATATTGGTCAATGGGCGGAAGCCTGAACCAGCCAAGTAGCGTGCAGGAAGACGGCCCTTAGGGTTGTAAACTGCTTTGGTGCGGGAGTAAAGTCGGGTACGGGTTACCCGTTTGCACGTACCGCAAGAACAAGGACCGGCTAATTCCGTGCCAGCAGCCGCGGTAATACGGAAGGTCCGGGCGTTATCCGGAATTATTGGGTTTAAAGGGAGCGCAGGCGGATGTTCAGGTCGGCCGTGAAATGTCCTGGCTTAACCAGGTCACTGCGGTCGAAACCAGATGTCTTGAGTGCACGCAGGGGTGTTGGAATTCATGGTGTAGCGGTGAAATGCTTAGATATCATGAAGAACTCCGATCGCGAAGGCATATGCCCGGA…	Bacteria;Bacteroidetes;Bacteroidia;Bacteroidales;Prevotellaceae;Alloprevotella	p<0.01	#DIV/0!	0.0592507	0	0.512191	0.00188697	0.00204803	0.00340588	0.00580973	0.00191714	0.00473945	0.00175312	0.221109	0.512191	0.011313	0.00911716	0.00679429	0.322832	0.0123852	0.00586776	0.0202907	0.00935257	0.00302636	0.0138904	0.0152854	0	0	0	0	0	0	0	0	0	0	0	0	0	0	0	0	0
>denovo179360	CCTACGGGAGGCAGCAGTGAGGAATATTGGTCAATGGACGAGAGTCTGAACCAGCCAAGTAGCGTGAAGGACGACTGCCCTATGGGTTGTAAACTTCTTTTATATGGGAATAAAAAAGTCCACGTGTGGATTCTTGTATGTACCATATGAATAAGCATCGGCTAATTCCGTGCCAGCAGCCGCGGTAATACGGAAGATGCGAGCGTTATCCGGATTTATTGGGTTTAAAGGGAGCGTAGGCCGGCGGTTAAGTCAGCGGTCAAATTGGGTGGCTCAACCATCCCCCGCCGTTGATACTGGCCGCCTTGAGTGTATTCAAGGCAGATGGAATTCGTGGTGTAGCGGTGAAATGCTTAGATATCACGAAGAACTCCGATTGCGAAGGCAGTCTGCTGGGTT…	Bacteria;Bacteroidetes;Bacteroidia;Bacteroidales;Prevotellaceae;Paraprevotella	p<0.01	5.2874	0.117975	0.0223124	0.509165	0.00377394	0.00204803	0.0553455	0.0043573	0.0594314	0.0272518	0.0490875	0.416148	0.166078	0.0769283	0.0136757	0.281963	0.509165	0.394371	0.0855016	0.0253633	0.0268886	0.113488	0.0250028	0.0236229	0.0796906	0.0399654	0.173212	0	0	0	0	0	0	0.0201381	0.00253736	0	0.063767	0	0	0	0
>denovo149473	CCTACGGGAGGCAGCAGTGGGGAATATTGCACAATGGGGGAAACCCTGATGCAGCGACGCCGCGTGGAGGAAGAAGGTTTTCGGATTGTAAACTCCTGTCTTCGGGGACGATAATGACGGTACCCGAGGAGGAAGCCACGGCTAACTACGTGCCAGCAGCCGCGGTAAAACGTAGGTGGCAAGCGTTGTCCGGAATTACTGGGTGTAAAGGGAGCGCAGGCGGGTCGGCAAGTTGGAGGTGAAAGCTGTGGGCTCAACTCACAAACTGCCTTCAAAACTGCCGGTCTTGAGTGGTGTAGAGGTAGGCGGAATTCCCGGTGTAGCGGTGGAATGCGTAGATATCGGGAGGAACACCAGTGGCGAAGGCGGCCTACTGGGCACTAACTGACGCTGAGGCTC…	Bacteria;Firmicutes;Clostridia;Clostridiales;Ruminococcaceae	p<0.01	3.98282	0.144473	0.0362741	0.503219	0.0688744	0.133122	0.503219	0.180102	0.101608	0.0888647	0.0350625	0.236557	0.14654	0.0972917	0.0972497	0.497681	0.188499	0.0938667	0.0561628	0.053263	0.166008	0.0801985	0.0416713	0.0236229	0.0164069	0.0133218	0.126578	0.0366032	0.0458029	0.0221056	0.0192176	0.0174045	0.0167683	0.0966631	0.0177615	0.039372	0.0717379	0.0529118	0.0113459	0.0103612	0.00229721
>denovo147248	CCTACGGGAGGCAGCAGTAGGGAATTTTGCGCAATGGGCGAAAGCCTGACGCAGCAACACCGCGTGAATGTTAAGCCCTTCGGGGTGTAAAGTTCTGTCAATGGGGAAGAATCTTGACTGTACCCATAAAGGAAGCACCGGCTAACTCCGTGCCAGCAGCCGCGGTAATACGGGGGGTGCAAGCGTTGTCCGGAATCATTGGGCGTAAAGCGTTCGTAGGCGGTATATCAAGTCTGGTGTTAAAGCCCGGGGCTCAACTCCGGTTCGGCACTGGATACTGGTAAACTAGAATGCGGTAGAGGTAAAGGGAATTCCTGGTGTAGCGGTGAAATGCGTAGATATCAGGAGGAACATCGGTGGCGAAAGCGCTTTACTGGGCCGTTATTGACGCTGAGGAAC…	Bacteria;Proteobacteria;Deltaproteobacteria;Bdellovibrionales;Bdellovibrionaceae;Vampirovibrio	p<0.01	49.358	0.044532	0.000902225	0.49972	0.0877441	0.49972	0.0119206	0.00290487	0.00191714	0.00236972	0.00525937	0.0328284	0.00139561	0.0022626	0.00151953	0.00509571	0.00433332	0.00260741	0.0419126	0.0202907	0.00350721	0.158884	0.00277809	0.00138958	0	0	0.013324	0	0	0	0	0	0	0.00201381	0	0	0	0	0	0	0
>denovo185073	CCTACGGGGGGCAGCAGTGGGGAATATTGCACAATGGGGGAAACCCTGATGCAGCGACGCCGCGTGGAGGAAGAAGGTCTTCGGATTGTAAACTCCTGTTGTTGGGGACGATAATGACGGTACCCAACAAGGAAGTGACGGCTAACTACGTGCCAGCAGCCGCGGTAAAACGTAGGTCACAAGCGTTGTCCGGAATTACTGGGTGTAAAGGGAGCGCAGGCGGGAATGCAAGTTGGGAGTGAAATCTACGGGCTCAACCCGTAAACTGCTCTCAAAACTGTATTTCTTGAGTAGTGCAGAGGTAGGCGGAATTCCCGGTGTAGCGGTGGAATGCGTAGATATCGGGAGGAACACCAGTGGCGAAGGCGGCCTACTGGGCACCAACTGACGCTGAGGCTC…	Bacteria;Firmicutes;Clostridia;Clostridiales;Ruminococcaceae;Faecalibacterium	p<0.01	18.2857	0.0580702	0.00317571	0.489665	0.000943485	0.00477874	0.0519396	0.00290487	0.00575142	0.00236972	0.00525937	0.150624	0.00697807	0.0972917	0.0136757	0.0322729	0.489665	0.0391111	0.0662218	0.00507267	0.0081835	0.142239	0.0222247	0.0138958	0.00234384	0.00333045	0.016655	0.00305027	0	0.00552639	0	0.00870227	0.00209604	0.00201381	0.00761209	0	0.00265696	0	0	0	0
>denovo180433	CCTACGGGAGGCAGCAGTCGGGAATATTGCGCAATGGAGGAAACTCTGACGCAGTGACGCCGCGTATAGGAAGAAGGTTTTCGGATTGTAAACTATTGTCGTTAGGGAAGATAAAAGACAGTACCTAAGGAGGAAGCTCCGGCTAACTACGTGCCAGCAGCCGCGGTAATACGTAGGGAGCAAGCGTTATCCGGATTTATTGGGTGTAAAGGGTGCGTAGACGGGATATTAAGTTAGTTGTGAAATCCCTCGGCTTAACTGAGGAACTGCAACTAAAACTGGTATTCTTGAGTGTTGGAGAGGAAAGTGGAATTCCTAGTGTAGCGGTGAAATGCGTAGATATTAGGAGGAACACCGGTGGCGAAGGCGACTTTCTGGACAATAACTGACGTTGAGGCA…	Bacteria;Firmicutes;Clostridia;Clostridiales	p<0.01	16.1761	0.0454215	0.00280794	0.477831	0.0113218	0.0471048	0.012772	0.0406681	0.0115028	0.00592431	0.00525937	0.073381	0.0209342	0.00678779	0.0258319	0.0747371	0.0173333	0.00456297	0.00670601	0.0355087	0	0.0302636	0.477831	0	0.00234384	0.00333045	0.013324	0	0.00305353	0.0110528	0	0	0.00209604	0.00604144	0.00507473	0	0	0	0.00141824	0	0
>denovo16995	CCTACGGGGGGCAGCAGTGGGGAATATTGGGCAATGGGCGCAAGCCTGACCCAGCAACGCCGCGTGAAGGATGAAGGCTTTCGGGTTGTAAACTTCTTTTATCAGGGACGAAACAAATGACGGTACCTGATGAATAAGCCACGGCTAACTACGTGCCAGCAGCCGCGGTAATACGTAGGTGGCAAGCGTTATCCGGATTTACTGGGTGTAAAGGGCGTGTAGGCGGGACTGCAAGTCAGATGTGAAAACTATGGGCTCAACCCATAGCCTGCATTTGAAACTGTAGTTCTTGAGTGCTGGAGAGGCAATCGGAATTCCGTGTGTAGCGGTGAAATGCATAGATATACGGAGGAACACCAGTGGCGAAGGCGGATTGCTGGACAGTAACTGACGCTGAGG…	Bacteria;Firmicutes;Clostridia;Clostridiales;Ruminococcaceae;Pseudoflavonifractor	p<0.01	2.64356	0.157318	0.0595098	0.471136	0.198132	0.2601	0.126869	0.0755265	0.115028	0.242897	0.454059	0.220143	0.0683851	0.0950291	0.0258319	0.125694	0.1365	0.0717037	0.0737661	0.038045	0.471136	0.137699	0.0444494	0.16536	0.0234384	0.00999134	0.039972	0.0274524	0.134355	0.182371	0.0439259	0.0174045	0.0335366	0.0946493	0.055822	0.113195	0.0717379	0.0611793	0.0453836	0.0227946	0.0344582
>denovo114471	CCTACGGGGGGCAGCAGTCGGGAATATTGCGCAATGGAGGAAACTCTGACGCAGTGACGCCGCGTGCAGGAAGAAGGTTTTCGGATTGTAAACTGCTTTAGACAGGGAAGAAGAAGTGACAGTACCTGTAGAATAAGCTCCGGCTAACTACGTGCCAGCAGCCGCGGTAATACGTAGGGAGCGAGCGTTATCCGGATTTATTGGGTGTAAAGGGTGCGTAGATGGATATGCAAGTTGGTTGTGAAATACCTCGGCTTAACTGAGGAACTGCAACCAAAACTGTAAATCTTGAGTACTGGAGGGGAAAGCGGAATTCCTAGTGTAGCGGTGAAATGCGTAGATATTAGGAAGAACACCGGTGGCGAAGGCGGCTTTCTGGACAGAAACTGACATTGAGGC…	Bacteria;Firmicutes;Clostridia;Clostridiales	p<0.01	6.39598	0.078021	0.0121985	0.466719	0.114162	0.0157016	0.0204353	0.149601	0.0345085	0.0545037	0.0192844	0.0753121	0.0432641	0.0203634	0.0562225	0.100216	0.0108333	0.00325926	0.0184415	0.238415	0.0303958	0.0832249	0.466719	0.00555833	0.0117192	0.0233131	0.106592	0	0	0.00276319	0	0	0.0272485	0	0.00507473	0.0049215	0	0	0.00709119	0.0186501	0
>denovo73355	CCTACGGGAGGCAGCAGTGAGGAATATTGGTCAATGGGCGAGAGCCTGAACCAGCCAAGTAGCGTGCAGGAAGACGGCCCTATGGGTTGTAAACTGCTTTTGTGCGGGAATAAAGGGGGTCACGTGTGGCCCTTTGCATGTACCGTACGAATAAGGACCGGCTAATTCCGTGCCAGCAGCCGCGGTAATACGGAAGGTCCGGGCGTTATCCGGATTTATTGGGTTTAAAGGGAGCGTAGGCCGTCTCAAAAGCGTGTTGTGAAATGTCCGGGCTCAACCGGGGCCGTGCAGCGCGAACTGTGAGACTTGAGTGTGCGGAAGGTATGCGGAATTCGTGGTGTAGCGGTGAAATGCATAGATATCACGAAGAACTCCGATTGCGAAGGCAGCATGCCGCAG…	Bacteria;Bacteroidetes;Bacteroidia;Bacteroidales;Prevotellaceae;Prevotella	p<0.01	2.42269	0.106605	0.0440028	0.465191	0.323615	0.0061441	0.153265	0.0798838	0.12078	0.452617	0.0561	0.0347594	0.0279123	0.117655	0.124601	0.0815314	0.0758331	0.00782223	0.0704131	0.187689	0.122752	0.0317768	0.0500056	0.00694792	0.0187507	0.0865916	0	0	0	0	0.00549073	0	0.00628812	0.465191	0.0913451	0.0246075	0.0398544	0	0.00992767	0	0
>denovo102695	CCTACGGGAGGCAGCAGTGAGGAATATTGGTCAATGGGCGGAAGCCTGAACCAGCCAAGTGGCGTGGAGGATGAAGGCCCTACGGGTCGTAAACTCCTTTTGCAGGGGAACAAAGGGCCCCACGCGTGGGGCTTTGCGGGTACCTTGCGAATAAGCGTCGGCTAACTCCGTGCCAGCAGCCGCGGTAATACGGAGGACGCGGGCGTTATCCGGATTCATTGGGCTTGAAGGGAGCGTAGACGGGACTGCAAGTCGGCCGTGAAATGCCGGGGCTCAACCCCGGAGCTGCGGTCGAAACTGCCGTTCTTGAGAGGGCGCGGGGCCGGCGGAATTCGTGGTGTAGCGGTGAAATGCTTAGATATCACGAAGAACTCCGATCGCGAAGGCAGCCGGCCAGCG…	Bacteria;Bacteroidetes;Bacteroidia;Bacteroidales;Prevotellaceae	p<0.01	9.21307	0.0768104	0.00833711	0.461162	0.000943485	0	0	0	0	0	0.00175312	0.0366905	0.29587	0.0678779	0.12916	0.117201	0.0227499	0.0293334	0.0704131	0.007609	0.00701443	0.264806	0.461162	0.0236229	0.0257823	0.0233131	0	0	0	0	0	0	0	0.0926355	0	0	0	0	0	0	0
>denovo54158	CCTACGGGTGGCAGCAGTGAGGAATATTGGTCAATGGGCGGAAGCCTGAACCAGCCAAGTAGCGTGAGGGATGAAGGCCCTACGGGTTGTAAACCTCTTTTATGCGGGGACAAAGTGAGGGACGCGTCCCTTATTGCGGGTACCGCATGAATAAGGACCGGCTAATTCCGTGCCAGCAGCCGCGGTAATACGGAAGGTCCGGGCGTTATCCGGATTCATTGGGTTTAAAGGGAGCGCAGGCCGGCTTTTAAGCGTGCCGTGAAATGCCGTGGCTCAACCATGGCACTGCGGCGCGAACTGGGAGCCTTGAGTGCGCGGAAGGCAGGCGGAATTCGTGGTGTAGCGGTGAAATGCTTAGATATCACGAAGAACCCCGATTGCGAAGGCAGCCTGCCGCAG…	Bacteria;Bacteroidetes;Bacteroidia;Bacteroidales;Prevotellaceae;Prevotella	p<0.05	1.24225	0.0616215	0.0496047	0.461129	0.00188697	0.000682678	0.00085147	0	0	0.00118486	0	0.102347	0.156309	0.291875	0.341893	0.0526557	0.117	0.0104296	0.117355	0.0101453	0.0105216	0.0075659	0.00277809	0.00694792	0	0	0	0	0	0	0	0	0.461129	0.167147	0.0989571	0.110734	0.00531392	0	0	0	0
>denovo147670	CCTACGGGTGGCAGCAGTGGGGAATATTGGTCAATGGGCGGAAGCCTGAACCAGCCAAGTAGCGTGGAGGACGACGGCCCTAGTTGGTTGTAAACTCCTTTTATGCGGGGACAAAGCCGCCCACGCGTGGGCGTTTGCGGGTACCGCATGAATAAGCATCGGCTAATTCCGTGCCAGCAGCCGCGGTAATACGGAAGATGCGGGCGTTATCCGGATTTATTGGGTTTAAAGGGAGCGTAGGCGGCCCTTCAAGTCAGCGGTGAAATTTCGCGGCCCAACCGCGCGTAGCCGTTGAAACTGTTGGGCTTGAGTCCGCACAGGGCAGGTGGAATTCGTGGTGTAGCGGTGAAATGCATAGATATCACGAAGAACCCCGTCGGCGAAGGCGTCCTGCCGGGG…	Bacteria;Bacteroidetes;Bacteroidia;Bacteroidales;Prevotellaceae;Paraprevotella	p<0.05	2.13747	0.142675	0.0667494	0.460807	0.031135	0.460807	0.0527911	0.0813362	0.2013	0.0497642	0.0105187	0.123589	0.143748	0.101817	0.22489	0.200431	0.298999	0.196859	0.300094	0.0659447	0.0771587	0.122568	0.0888988	0.0208438	0.0234384	0.029974	0.029979	0.0701562	0.119088	0.0469743	0.0631434	0.0652671	0.251525	0.0845802	0.0862703	0.115655	0.0132848	0.0115745	0.0964402	0.0227946	0.00459443
>denovo39866	CCTACGGGTGGCAGCAGTGGGGAATATTGGGCAATGGGCGCAAGCCTGACCCAGCAACGCCGCGTGAAGGAAGAAGGCTTTCGGGTTGTAAACTTCTTTTGTCAGGGAACAGTAGAAGAGGGTACCTGACGAATAAGCTCCGGCTAACTACGTGCCAGCAGCCGCGGTAATACGTAGGGAGCGAGCGTTGTCCGGATTTACTGGGTGTAAAGGGCGTGTAGGCGGGATTACAAGTCAGATGTGAAATTCCGGGGCTCAACCCCGGAACTGCATTTGAAACTGTAGTTCTTGAGTACTGGAGAGGCAGGCGGAATTCCTAGTGTAGCGGTGAAATGCGTAGATATTAGGAGGAACACCAGTGGCGAAGGCGGCCTGCTGGACAGCAACTGACGCTGAGGC…	Bacteria;Firmicutes;Clostridia;Clostridiales;Ruminococcaceae	p<0.01	3.36333	0.197791	0.0588082	0.455536	0.385885	0.443058	0.455536	0.097313	0.141868	0.140999	0.0596062	0.252006	0.177243	0.24436	0.148914	0.219116	0.215583	0.117985	0.119032	0.0634083	0.182375	0.319281	0.122236	0.050025	0.00468768	0.00666089	0.106592	0.0274524	0.106873	0.0911854	0.0658888	0.0478625	0.10061	0.130898	0.0735835	0.100891	0.0876797	0	0.0468019	0.00207224	0
>denovo124252	CCTACGGGTGGCTGCAGTGAGGAATATTGGTCAATGGTCGGCAGACTGAACCAGCCAAGTCGCGTGAAGGAAGACGGCCCTAAGGGTTGTAAACTTCTTTTGTCGGAGAGTAAAGGTCTTCACGAGTGGAGATTTGCAAGTATCCGAAGAAAAAGCATCGGCTAACTCCGTGCCAGCAGCCGCGGTAATACGGAGGATGCGAGCGTTATCCGGATTTATTGGGTTTAAAGGGTGCGTAGGCGGCACGACAAGTCAGCGGTGAAATACCCGGGCTCAACCCGGGAGCTGCCGTTGAAACTGCCGGGCTAGCGTGTACAAGAGGCAGGCGGAATGCGTGGTGTAGCGGTGAAATGCATAGATATCACGCAGAACCCCGATTGCGAAGGCAGCCTGCTAGGG…	Bacteria;Bacteroidetes;Bacteroidia;Bacteroidales;Porphyromonadaceae;Barnesiella	p<0.01	#DIV/0!	0.0414797	0	0.455346	0.0122653	0.455346	0.0468308	0.0159768	0.0939399	0.00829404	0.0070125	0.0646912	0.00139561	0.022626	0.00303905	0.00339714	0.0314166	0.00456297	0.003353	0	0.00233814	0.0378295	0.0138904	0.00138958	0	0	0	0	0	0	0	0	0	0	0	0	0	0	0	0	0
>denovo173754	CCTACGGGAGGCTGCAGTGGGGAATTTTGCGCAATGGGGGCAACCCTGACGCAGCAACGCCGCGTGCGGGATGAAGGTCTTCGGATTGTAAACCGCTTTCAGTAGGGAATATTATGAAGGTACCTACAGAAGAAGCACCGGCTAAATACGTGCCAGCAGCCGCGGTAATACGTATGGTGCGAGCGTTATCCGGAATCATTGGGCGTAAAGCGCGCGTAGGCGGCTTGTTAAGCAGGAATTTAAATCTTAGGGCTCAACCTTAAGTCGGTTCCTGAACTGGCAGGCTCGAGTTTGGTAGAGGAAAGTGGAATTCCCAGTGTAGCGGTGAAATGCGCAGATATTGGGAAGAACACCGATGGCGAAGGCAGCTTTCTGGGCCATAACTGACGCTGAGGCGCG…	Bacteria;Actinobacteria;Actinobacteria;Coriobacteriales;Coriobacteriaceae;Gordonibacter	p<0.01	82.737	0.0632632	0.00076463	0.425563	0.00377394	0.0163843	0.0519396	0.425563	0.178294	0.00118486	0.00350625	0.140003	0.133979	0.0362016	0.0638201	0.0322729	0.00866664	0.0808297	0.0125738	0.0126817	0.0385793	0	0.00555617	0.0194542	0.00234384	0	0	0.00305027	0	0.00276319	0.00274537	0	0.00209604	0	0	0	0	0	0	0	0
>denovo177495	CCTACGGGAGGCTGCAGTCGGGAATATTGCGCAATGGAGGAAACTCTGACGCAGTGACGCCGCGTATAGGAAGAAGGTTTTCGGATTGTAAACTATTGTCGTTAGGGAAGAAAAAGGACAGTACCTAAGGAGGAAGCTCCGGCTAACTACGTGCCAGCAGCCGCGGTAATACGTAGGGAGCAAGCGTTATCCGGATTTATTGGGTGTAAAGGGTGCGTAGACGGGCAATCAAGTTAGTTGTGAAATCCCTCGGCTCAACTGAGGAACTGCAACTAAAACTGGTAGTCTTGAGTGCAGGAGAGGTAAGTGGAATTCCTAGTGTAGCGGTGAAATGCGTAGATATTAGGAGGAACACCAGTGGCGAAGGCGACTTACTGGACTGTAACTGACGTTGAGGCA…	Bacteria;Firmicutes;Clostridia;Clostridiales	p<0.01	9.1152	0.076386	0.00838007	0.425563	0.158506	0.0607583	0.176254	0.425563	0.0479285	0.00710917	0.0227906	0.0540702	0.0641983	0.0701405	0.0547029	0.09512	0.0422499	0.013037	0.0695748	0.0481903	0.00935257	0.0317768	0.0750083	0.00138958	0.00468768	0.0166522	0.006662	0	0.0396959	0.0386847	0.00274537	0.00217557	0	0.00805526	0.00761209	0	0	0	0.0113459	0.00414448	0
>denovo61082	CCTACGGGAGGCAGCAGTCGGGAATATTGCACAATGGAGGAAACTCTGATGCAGTGACGCCGCGTATAGGAAGAAGGCCCTCTGGGTTGTAAACTATTGTCGAAGGGGAAGAAAAAAGACAGTACCTTTGGAGGAAGCTCCGGCAAACTACGTGCCAGCAGCCGCGGTAATACGTAGGGAGCGAGCGTTATCCGGATTTATTGGGTGTAAAGGGCGCGTAGACGGCGTAGCAAGTTGGTTGTGAAATCCCAAGGCTTAACTTTGGAACTGCAACCAAAACTGCTTAGCTTGAGTATGGGAGAGGAAAGTGGAATTCCTAGTGTAGTGGTGAAATGCGTAGATATTAGGAGGAACACCAGTGGCGAAGGCGACTTTCTGGACCAAAACTGACGTTGAGGC…	Bacteria;Firmicutes;Clostridia;Clostridiales;Lachnospiraceae	p<0.01	12.2728	0.0383628	0.00312584	0.42369	0	0.126295	0.00085147	0	0	0	0.00175312	0.00096554	0.00139561	0.00678779	0.00303905	0.0101914	0.0173333	0.0013037	0.165974	0	0.00350721	0.42369	0	0.00416875	0	0	0	0	0	0	0	0	0	0	0	0	0.0531392	0	0	0	0
>denovo70559	CCTACGGGAGGCAGCAGTGGGGAATATTGCACAATGGGGGAAACCCTGATGCAGCGACGCCGCGTGAAGGAAGAAGTATTTCGGTATGTAAACTTCTATCAGCAGGGAAGAAAATGACGGTACCTGACTAAGAAGCCCCGGCTAACTACGTGCCAGCAGCCGCGGTAATACGTAGGGGGCAAGCGTTATCCGGATTTACTGGGTGTAAAGGGAGCGTAGGCGGTCTGACAAGTCAGAGGTGAAAGCCCGGGGCTCAACTCCGGGACTGCCTTTGAAACTGCCGGACTAGATTGCAGGAGAGGCAAGTGGAATTCCTAGTGTAGCGGTGAAATGCGTAGATATTAGGAGGAACACCAGTGGCGAAGGCGGCTTGCTGGACTGTAAATGACGCTGAGGCTC…	Bacteria;Firmicutes;Clostridia;Clostridiales;Lachnospiraceae	p<0.01	6.3674	0.205368	0.032253	0.41702	0.41702	0.314032	0.263104	0.135076	0.166791	0.127965	0.25245	0.168969	0.189804	0.223997	0.100289	0.280264	0.215583	0.128415	0.195312	0.10399	0.408006	0.0953303	0.102789	0.218165	0.00703152	0.0199827	0.073282	0.0305027	0.0610706	0.0469743	0.030199	0.015229	0.0586891	0.0443039	0.0380604	0.0270683	0.0106278	0.00496048	0.0439654	0.0248669	0.0114861
>denovo81853	CCTACGGGTGGCAGCAGTGAGGAATATTGGTCAATGGGCGAGAGCCTGAACCAGCCAAGTCGCGTGAAGGAAGACTGCCCTACGGGTTGTAAACTTCTTTAGTCGGAGAGTAAAGGTCGGTACGTGTACCGATTTGCAAGTATCCGAAGAATAAGCATCGGCTAATTCCGTGCCAGCAGCCGCGGTAATACGGAAGATGCGAGCGTTATCCGGATTTATTGGGTTTAAAGGGTGCGTAGGCGGACTGTTAAGTCAGCGGTGAAACCTTGAGGCTCAACCTTAAGCGTGCCGTTGAAACTGGCAGCCTAGAGTGTAAAAGAGGTATGCGGAATGCGTGGTGTAGCGGTGAAATGCATAGATATCACGCAGAACCCCGATTGCGAAGGCAGCATACTATGC…	Bacteria;Bacteroidetes;Bacteroidia;Bacteroidales;Porphyromonadaceae;Barnesiella	p<0.01	16.9871	0.0542651	0.00319449	0.416077	0.416077	0.318811	0.124315	0.0043573	0.00383428	0.00592431	0.00525937	0.0144831	0.00837369	0.0362016	0	0.00339714	0.0119166	0.00717037	0.00838251	0.030436	0.0584536	0.00151318	0.0138904	0.0125063	0	0	0.013324	0	0	0.00552639	0.00274537	0.00435114	0	0.00402763	0.0101495	0	0	0	0.0141824	0	0
>denovo138022	CCTACGGGAGGCTGCAGTGAGGAATATTGGTCAATGGACGCAAGTCTGAACCAGCCATGCCGCGTGCAGGAAGACGGCTCTATGAGTTGTAAACTGCTTTTGTACGGGGGTAAACTCGGATACGTGTATCTGACTGAAAGTACCGTACGAATAAGGATCGGCTAACTCCGTGCCAGCAGCCGCGGTAATACGGAGGATCCAAGCGTTATCCGGATTTATTGGGTTTAAAGGGTGCGTAGGCGGTTTGATAAGTTAGAGGTGAAATCCCGGGGCTTAACTCCGGCACTGCCTCTGATACTGTTGGACTAGAGAGTAGTTGCGGTAGGCGGAATGTATGGTGTAGCGGTGAAATGCTTAGAGATCATACAGAACACCGATTGCGAAGGCAGCTTACCAAAC…	Bacteria;Bacteroidetes;Bacteroidia;Bacteroidales;Rikenellaceae;Alistipes	p<0.01	5.86406	0.0486802	0.00830145	0.409557	0.0471743	0.0600756	0.409557	0.0043573	0.0153371	0.0177729	0.0122719	0.0453804	0.00139561	0.0429893	0	0.00339714	0.0205833	0.00651852	0.010059	0.060872	0.0140289	0.157371	0.00833426	0.0361292	0	0	0.026648	0	0	0	0.00274537	0	0	0.00604144	0	0.00738225	0.0983075	0	0	0	0
>denovo135767	CCTACGGGAGGCTGCAGTGGGGAATATTGCACAATGGGGGAAACCCTGATGCAGCGACGCCGCGTGAGCGAAGAAGTATTTCGGTATGTAAAGCTCTATCAGCAGGGAAGAAGAATGACGGTACCTGACTAAGAAGCTCCGGCTAAATACGTGCCAGCAGCCGCGGTAATACGTATGGAGCAAGCGTTATCCGGATTTACTGGGTGTAAAGGGAGCGTAGGCGGTGCTATAAGTCTGATGTGAAAGCCCGGGGCTCAACCGCGGGACTGCATTGGAAACTGTAGGACTGGAGTGTCGGAGGGGTAAGTGGAATTCCTAGTGTAGCGGTGAAATGCGTAGATATTAGGAGGAACACCGGTGGCGAAGGCGGCTTACTGGACGACAACTGACGCTGAGGCT…	Bacteria;Firmicutes;Clostridia;Clostridiales;Lachnospiraceae;Roseburia	p<0.01	5.67199	0.11212	0.0197673	0.395954	0.0518917	0.0136536	0.0902558	0.135076	0.116946	0.0462096	0.00525937	0.0637256	0.0935062	0.395954	0.171706	0.105311	0.13975	0.118637	0.139988	0.139498	0.160163	0.092304	0.0416713	0.120894	0.0281261	0.0333045	0.129909	0	0	0	0	0.00217557	0.0251525	0.00201381	0	0.0123038	0.00531392	0.0248024	0.0184371	0.0269391	0.0275666
>denovo112836	CCTACGGGTGGCAGCAGTGAGGAATATTGGTCAATGGGCGGAAGCCTGAACCAGCCAAGTAGCGTGGACGATGAAGGCCCTACGGGTCGTAAAGTCCTTTTGCGCGGGAATAAAGAGCGCCACGCGTGGCGCGTTGCATGTACCGCGCGAATAAGCATCGGCTAATTCCGTGCCAGCAGCCGCGGTAATACGGAAGATGCGGGCGTTATCCGGATTTATTGGGTTTAAAGGGAGCGTAGGCGGGCCTTTAAGCCGGCGGTCAAATGCCAGGGCTCAACCTTGGCATGCCGTCGGAACTGTTGGCCTTGAGTCTGCACAGGGCACATGGAACTCGTGGTGTAGCGGTGAAATGCTTAGATATCACGAAGAACCCCGATCGCGAAGGCATTGTGCCGGGGC…	Bacteria;Bacteroidetes;Bacteroidia;Bacteroidales;Prevotellaceae;Paraprevotella	p<0.01	2.43656	0.091172	0.0374183	0.389252	0.00188697	0.00409607	0.101325	0.389252	0.0383428	0.00473945	0.00525937	0.0830364	0.0949018	0.0769283	0.170187	0.14268	0.259999	0.131022	0.0855016	0.0177543	0.0619608	0.0892776	0.0527836	0.0125063	0.00468768	0.0166522	0	0.00305027	0	0	0.00274537	0.00217557	0.209604	0.0100691	0	0.019686	0	0.00165349	0.334704	0.0310836	0
>denovo125287	CCTACGGGTGGCAGCAGTTAGGAATATTGGGCAATGGAGGAAACTCTGACCCAGCAACGCCGCGTGAAGGAAGAAGGTTTTCGGATTGTAAACTTCTGATCTGTGGGAAGAAGAAAGTGACGGTACCACAGGAGAAAGCCACGGCTAACTACGTGCCAGCAGCCGCGGTAATACGTAGGTGGCGAGCGTTGTCCGGAATGACTGGGCGTAAAGGGAGCGTAGGTGGTGATTTAAGTTAAATGTGAAAGCCCAAGGCTCAACCTTGGAACTGCATTTAATACTGGGTTACTAGAGTGCAGGAGGGGTAAGCGGAATTCCTAGTGTAGCGGTAAAATGCATAGATATTAGGAGGAACACCAGAGGCGAAGGCGGCTTACTGGACTGTAACTGACACTGAGG…	Bacteria;Firmicutes	p<0.01	3.47287	0.0367578	0.0105843	0.388444	0.0301915	0.388444	0.0306529	0.00290487	0.00766856	0.00592431	0.00175312	0.0096554	0.00697807	0	0.00151953	0.01189	0.00974997	0.0325926	0.0452656	0.0862353	0.00116907	0.0514481	0.00833426	0.00277917	0	0	0.03331	0	0	0	0	0	0	0.0926355	0.00507473	0.019686	0.0292266	0	0	0	0
>denovo118248	CCTACGGGGGGCAGCAGTGAGGAATATTGGTCAATGGCCGAGAGGCTGAACCAGCCAAGTAGCGTGAAGGATGACGGCCCTATGGGTTGTAAACTTCTTTTATAAGGGAATAAAACCTCCCACGCGTGGGAGCTTGTATGTACCTTATGAATAAGCATCGGCTAACTCCGTGCCAGCAGCCGCGGTAATACGGAGGATGCGAGCGTTATCCGGATTTATTGGGTTTAAAGGGAGCGTAGACGGGCGTTTAAGTCAGTTGTGAAAGTTCGCGGCTCAACCGTGAAATTGCAGTTGATACTGGGCGCCTTGAGTGCGGCAGAGGCAGGCGGAATTCGTGGTGTAGCGGTGAAATGCTTAGATATCACGAAGAACCCCGATTGCGAAGGCAGCTTGCTGGAC…	Bacteria;Bacteroidetes;Bacteroidia;Bacteroidales;Bacteroidaceae;Bacteroides	p<0.01	#DIV/0!	0.0544685	0	0.38525	0.000943485	0.00273071	0.00085147	0.00290487	0.0287571	0.00592431	0.00525937	0.38525	0.107462	0.0022626	0.0106367	0.127393	0.232916	0.0110815	0.134958	0.00507267	0.00350721	0.0075659	0.00833426	0.00555833	0	0	0	0	0	0	0	0	0	0	0	0	0	0	0	0	0
>denovo84323	CCTACGGGAGGCAGCAGTGGGGAATATTGCACAATGGGGGAAACCCTGATGCAGCGACGCCGCGTGAGTGAAGAAGTATTTCGGTATGTAAAGCTCTATCAGCAGGGAAGAGAATGACGGTACCTGACTAAGAAGCCCCGGCTAACTACGTGCCAGCAGCCGCGGTAATACGTAGGGGGCAAGCGTTATCCGGATTTACTGGGTGTAAAGGGAGCGTAGACGGCATAGCAAGTCTGAAGTGAAATACCCGGGCTCAACCCGGGAGCTGCTTTGGAAACTGTTAGGCTGGAGTGCTGGAGAGGCAAGCGGAATTCCTAGTGTAGCGGTGAAATGCGTAGATATTAGGAGGAACACCAGTGGCGAAGGCGGCTTGCTGGACAGTAACTGACGTTGAGGCTC…	Bacteria;Firmicutes;Clostridia;Clostridiales;Lachnospiraceae	p<0.01	2.20584	0.186661	0.0846214	0.384915	0.218889	0.133122	0.229045	0.212055	0.184046	0.0556885	0.0631125	0.129382	0.286101	0.219472	0.19298	0.231006	0.207999	0.191645	0.177709	0.139498	0.270055	0.0620404	0.14446	0.384915	0.0773468	0.133218	0.169881	0.0732064	0.0702312	0.102238	0.0576527	0.0500381	0.0649773	0.0724973	0.0329857	0.068901	0.0371974	0.195112	0.0765849	0.124334	0.032161
>denovo143781	CCTACGGGAGGCAGCAGTGGGGAATATTGCACAATGGGGGAAACCCTGATGCAGCGACGCCGCGTGAAGGATGAAGTATTTCGGTATGTAAACTTCTATCAGCAGGGAAGAAAGTGACGGTACCTGACTAAGAAGCCCCGGCTAACTACGTGCCAGCAGCCGCGGTAATACGTAGGGGGCAAGCGTTATCCGGATTTACTGGGTGTAAAGGGAGCGTAGACGGAACGGCAAGTCTGAAGTGAAAGCCCGGGGCTCAACCCCGGGACTGCTTTGGAAACTGTTGATCTGGAGTGCTGGAGAGGCAAGTGGAATTCCTAGTGTAGCGGTGAAATGCGTAGATATTAGGAGGAACACCAGTGGCGAAGGCGGCTTGCTGGACAGTAACTGACGTTGAGGCTC…	Bacteria;Firmicutes;Clostridia;Clostridiales;Lachnospiraceae	p<0.01	1.77094	0.211773	0.119582	0.379165	0.278328	0.0703158	0.188175	0.184459	0.197466	0.252376	0.0561	0.112968	0.367047	0.266986	0.179304	0.207226	0.379165	0.324622	0.191959	0.289142	0.37761	0.0635536	0.208356	0.0402979	0.0960975	0.313062	0.346424	0.0366032	0.0244282	0.0221056	0.164722	0.102252	0.129955	0.104718	0.0405978	0.113195	0.0265696	0.13228	0.364487	0.00621671	0.00918885
>denovo3195	CCTACGGGAGGCTGCAGTGGGGAATATTGCGCAATGGGGGCAACCCTGACGCAGCAACGCCGCGTGATCGAAGAAGGTCTTCGGATTGTAAAGATCTTTTATCAGGGACGAAGGAAGTGACGGTACCTGATGAATAAGCTCCGGCTAACTACGTGCCAGCAGCCGCGGTAATACGTAGGGAGCGAGCGTTATCCGGATTTACTGGGTGTAAAGGGCGAGTAGGCGGGCTGGTAAGTTGGGAGTGAAATGTCGGGGCTCAACCCCGGAACTGCTTTCAAAACTGCTGGTCTTGAGTGATGGAGAGGCAGGCGGAATTCCTAGTGTAGCGGTGAAATGCGTAGATATTAGGAGGAACACCAGTGGCGAAGGCGGCCTGCTGGACATTAACTGACGCTGAGG…	Bacteria;Firmicutes;Clostridia;Clostridiales;Ruminococcaceae;Butyricicoccus	p<0.01	222.503	0.0435975	0.000195941	0.368803	0.000943485	0	0.0221382	0	0.0383428	0	0	0.00096554	0.00697807	0.368803	0.00759763	0.00169857	0.114833	0.00195556	0.0997519	0.0507267	0.0794968	0.0499349	0.0222247	0.00555833	0	0	0.003331	0	0	0	0	0	0	0	0	0	0	0	0	0	0
>denovo107295	CCTACGGGAGGCAGCAGTCGGGAATATTGCGCAATGGAGGAAACTCTGACGCAGTGACGCCGCGTGCAGGAAGAAGGTTTTCGGATTGTAAACTGCTTTAGACAGGGAAGAAAAAGGACAGTACCTGTAGAATAAGCTCCGGCTAACTACGTGCCAGCAGCCGCGGTAATACGTAGGGAGCGAGCGTTATCCGGATTTATTGGGTGTAAAGGGTGCGTAGACGGGAAAATAAGTTAGTTGTGAAATCCCTCGGCTTAACTGAGGAACTGCAACTAAAACTGTTATTCTTGAGTACTGGAGAGGAAAGTGGAATTCCTAGTGTAGCGGTGAAATGCGTAGATATTAGGAGGAACACCAGTGGCGAAGGCGACTTTCTGGACAGAAACTGACGTTGAGGCA…	Bacteria;Firmicutes;Clostridia;Clostridiales	p<0.01	11.3064	0.129077	0.0114163	0.359181	0.133031	0.146776	0.336331	0.159768	0.0786028	0.0106638	0.0876562	0.359181	0.143748	0.104079	0.0623006	0.181747	0.154916	0.0182519	0.112326	0.053263	0.00935257	0.122568	0.302811	0.00416875	0.0117192	0.0166522	0.073282	0.00610054	0.00305353	0.0193424	0	0	0.00419208	0.0140967	0.0152242	0.0049215	0.00531392	0	0.00567295	0.0145057	0
>denovo215	CCTACGGGGGGCAGCAGTCGGGAATATTGCGCAATGGAGGGAACTCTGACGCAGTGACGCCGCGTATAGGAAGAAGGTTTTCGGATTGTAAACTATTTTAGACAGGGAAGAAAAAAGACAGTACCTGTAGAATAAGCTCCGGCTAACTACGTGCCAGCAGCCGCGGTAATACGTAGGGAGCAAGCGTTATCCGGATTTATTGGGTGTAAAGGGTGCGTAGACGGGATAACAAGTTAGTTGTGAAAGCCCTCGGCTTAACTGAGGAACTGCAACTAAAACTATTATTCTTGAGTGCAGGAGAGGGAAGCGGAATTCCTAGTGTAGCGGTGAAATGCGTAGATATTAGGAGGAACACCAGTGGCGAAGGCGGCTTTCTGGACTGTAACTGACGTTGAGGCA…	Bacteria;Firmicutes;Clostridia;Clostridiales	p<0.01	18.9447	0.045293	0.00239081	0.357617	0.203793	0.0600756	0.357617	0.00580973	0.01342	0.00355459	0.00525937	0.0386216	0.00697807	0.0181008	0	0.00339714	0.00433332	0	0.0595158	0.00507267	0	0.111975	0.00277809	0.00555833	0	0	0.006662	0	0	0	0	0	0	0.0100691	0	0	0.0239126	0	0	0	0
>denovo83804	CCTACGGGAGGCAGCAGTGGGGAATATTGGGCAATGGGCGCAAGCCTGACCCAGCAATGCCGCGTGAAGGAAGAAGGCTTTCGGGTTGTAAACTTCTTTTAAGAGGGAAGAGCAGAAGACGGTACCTCTTGAATAAGCCACGGCTAACTACGTGCCAGCAGCCGCGGTAATACGTAGGTGGCAAGCGTTGTCCGGATTTACTGGGTGTAAAGGGCGTGCAGCCGGGAGTGCAAGTCAGATGTGAAATGCCGAGGCTCAACCTCGGAGCTGCATTTGAAACTGTACTTCTTGAGTACTGGAGAGGCAGACGGAATTCCTAGTGTAGCGGTGAAATGCGTAGATATTAGGAGGAACACCAGTGGCGAAGGCGGTCTGCTGGACAGCAACTGACGGTGAGGC…	Bacteria;Firmicutes;Clostridia;Clostridiales;Ruminococcaceae;Oscillibacter	p<0.01	8.98308	0.0603444	0.00671756	0.35711	0.0103783	0.180227	0.152413	0.0043573	0.00575142	0.00473945	0.0070125	0.0106209	0.00558246	0.0135756	0.00455858	0.00849286	0.263249	0.00912593	0.129091	0.00507267	0.0105216	0.35711	0.0111123	0.0138958	0	0	0.023317	0	0.00610706	0.00828958	0	0	0	0.032221	0.00253736	0.00246075	0.0345405	0.00330699	0.00141824	0	0
>denovo114719	CCTACGGGGGGCAGCAGTGGGGAATATTGGGCAATGGGCGAAAGCCTGACCCAGCAACGCCGCGTGAAGGAAGAAGGCTTTCGGGTTGTAAACTTCTTTTATCAGGGACGAAGGATGTGACGGTACCTGATGAATAAGCCACGGCTAACTACGTGCCAGCAGCCGCGGTAATACGTAGGTGGCGAGCGTTGTCCGGATTTACTGGGTGTAAAGGGCGCGCAGGCGGGAGAGCAAGTCAGATGTGAAATCTATGGGCTTAACCCATAAACTGCATTTGAAACTGTTTTTCTTGAGTGATGGAGAGGCAAGCGGAATTCCTAGTGTAGCGGTGAAATGCGTAGATATTAGGAGGAACACCAGTGGCGAAGGCGGCTTGCTGGACATTAACTGACGCTGAGG…	Bacteria;Firmicutes;Clostridia;Clostridiales;Ruminococcaceae;Clostridium IV	p<0.01	2.50352	0.113623	0.0453851	0.349525	0.170771	0.179544	0.0774837	0.0493827	0.143786	0.0580582	0.00876562	0.349525	0.175847	0.119918	0.100289	0.147776	0.125666	0.0651852	0.0905311	0.0963807	0.155486	0.0302636	0.122236	0.00555833	0.00703152	0.0166522	0.103261	0.033553	0.0610706	0.0718431	0.0219629	0.030458	0.0985139	0.054373	0.0735835	0.068901	0.0876797	0.0214954	0.00850943	0.0103612	0.00229721
>denovo133123	CCTACGGGTGGCAGCAGTGAGGAATATTGGTCAATGGGCGCGAGCCTGAACCAGCCAAGTAGCGTGGAGGATGACTGCCCTACGGGTTGTAAACTCCTTTTGCAGGGGGATAAAGTGTGCCACGCGTGGCATATTGCAGGTACCCTGCGAATAAGCATCGGCTAACTCCGTGCCAGCAGCCGCGGTAATACGGAGGATGCGAGCGTTATCCGGATTTATTGGGTTTAAAGGGAGCGTAGACGGGATGTCAAGTCAGCTGTGAAAGTCTGCGGCTTAACCGTAGAACTGCAGTTGAAACTGGCGTTCTTGAGTGCGTTCGAGGCAGGCGGAATTCGTGGTGTAGCGGTGAAATGCATAGATATCACGAAGAACCCCGATTGCGAAGGCAGCCTGCCAGGC…	Bacteria;Bacteroidetes;Bacteroidia;Bacteroidales	p<0.01	3.44631	0.0584128	0.0169494	0.347396	0.00377394	0.0184323	0.0187323	0.00145243	0.0325914	0.0130335	0.0210375	0.0617946	0.0823413	0.0656153	0.0379881	0.0645457	0.0205833	0.0801778	0.0209563	0.0583357	0.0876803	0.0317768	0.100011	0.347396	0.0375015	0.0899221	0.013324	0.00610054	0	0	0	0.00217557	0.0440169	0.0100691	0.0177615	0.0467543	0	0	0.00992767	0.00828895	0.00229721
>denovo162079	CCTACGGGGGGCAGCAGTGGGGAATATTGGGCAATGGAGGCAACTCTGACCCAGCAACGCCGCGTGAGTGATGAAGGTCTTCGGATTGTAAAACTCTTTAAGTAGGGACGAAGAAAGTGACGGTACCTACAGAATAAGCCTCGGCTAACTACGTGCCAGCAGCCGCGGTAATACGTAGGAGGCAAGCGTTATCCGGAATGACTGGGCGTAAAGGGTGCGTAGGTGGTTTGGCAAGTTGGTAGCGTAATCCCGGGGCTTAACTTCGGTGCTACTACCAAAACTGCTGGGCTTGAGTGCAGGAGGGGTGAATGGAATTCCTAGTGTAGCGGTGGAATGCGTAGATATTAGGAAGAACACCAGCGGCGAAGGCGATTCACTGGACTGTAACTGACACTGAGG…	Bacteria;Firmicutes;Clostridia;Clostridiales	p<0.01	12.0153	0.12025	0.0100081	0.345582	0.0198132	0.272388	0.151562	0.097313	0.0651828	0.0118486	0.00876562	0.237523	0.0865281	0.201371	0.0531834	0.185144	0.345582	0.0143407	0.318535	0.0481903	0.0116907	0.181582	0.0916769	0.00277917	0.00234384	0	0.036641	0.00610054	0.00610706	0.00828958	0.00549073	0	0.00628812	0.0886078	0.00761209	0	0.00265696	0	0	0	0
>denovo165371	CCTACGGGAGGCTGCAGTGAGGAATATTGGTCAATGGGCGGAAGCCTGAACCAGCCAAGTAGCGTGAGGGACGACGGCCCTATGGGTTGTAAACCTCTTTTGTGCGGGGACAAAGCGGCCTACGGGTAGGCCTTTGCGGGTACCGCACGAATAAGGACCGGCTAATTCCGTGCCAGCAGCCGCGGTAATACGGAAGGTCCGGGCGTTATCCGGAATCATTGGGTTTAAAGGGAGCGTAGGCGGCCTTTCAAGCGTGCCGTGAAATGTCCGGGCTCAACCCGGTCAGTGCGGCGCGAACTGGATGGCTTGAGTTCCCGCGAGGCAGGCGGAATTCGTGGTGTAGCGGTGAAATGCTTAGATATCACGAGGAACCCCGATTGCGAAGGCAGCCTGCCAGCG…	Bacteria;Bacteroidetes;Bacteroidia;Bacteroidales;Prevotellaceae;Hallella	p<0.01	1.26964	0.0311841	0.0245615	0.339762	0	0	0	0	0	0.00355459	0	0.0917263	0.0223298	0.00678779	0.0060781	0.0543543	0.128916	0.0710519	0.197827	0.00507267	0.00467628	0.00907908	0.0138904	0.0083375	0	0	0.339762	0	0	0	0	0	0	0	0	0	0	0	0.0694937	0.00828895	0
>denovo81662	CCTACGGGAGGCTGCAGTGGGGGATATTGCACAATGGAGGAAACTCTGATGCAGCAACGCCGCGTGAGGGAAGAAGGTTTTCGGATTGTAAACCTCTGTTTTTAGTGAAGAAAGAAATGACGGTAGCTAAAGAGGAAGCCACGGCTAACTACGTGCCAGCAGCCGCGGTAATACGTAGGTGGCAAGCGTTGTCCGGAATTACTGGGTGTAAAGGGTGCGCAGGCGGGATTGCAAGTTGGATGTGAAATACCGGAGCTTAACTCCGGAGCTGCATCCAAAACTGTAGTTCTTGAGTGGAGTAGAGGTAAGCGGAATTCCGAGTGTAGCGGTGAAATGCGTAGATATTCGGAGGAACACCAGTGGCGAAGGCGGCTTACTGGGCTCTAACTGACGCTGAGG…	Bacteria;Firmicutes;Clostridia;Clostridiales;Ruminococcaceae;Ethanoligenens	p<0.01	5.5003	0.094299	0.0171443	0.336317	0.161336	0.156333	0.0502367	0.0522876	0.132283	0.0663523	0.0227906	0.0811054	0.072572	0.0543023	0.0455858	0.336317	0.173333	0.0958223	0.119032	0.007609	0.0666371	0.105923	0.0777864	0.0083375	0	0	0.043303	0.0152513	0.00916059	0.0110528	0.0109815	0	0.0125762	0.0281934	0.00761209	0.019686	0.0425114	0.0876352	0.00141824	0.00207224	0
>denovo134427	CCTACGGGAGGCTGCAGTCGGGAATATTGCGCAATGGAGGAAACTCTGACGCAGTGACGCCGCGTGCAGGAAGAAGGTTTTCGGATTGTAAACTGCTTTAGACAGGGAAGAACAAGGACAGTACCTGTAGAATAAGCTCCGGCTAACTACGTGCCAGCAGCCGCGGTAATACGTAGGGAGCAAGCGTTGTCCGGATTTATTGGGTGTAAAGGGTGCGTAGACGGGGAAGCAAGTTAGTTGTGAAATCCCTCGGCTTAACTGAGGAACTGCAACTAAAACTACTACTCTTGAGTGCTGGAGAGGAAAGTGGAATTCCTAGTGTAGCGGTGAAATGCGTAGATATTAGGAGGAACACCAGTGGCGAAGGCGACTTTCTGGACAGTAACTGACGTTGAGGCA…	Bacteria;Firmicutes;Clostridia;Clostridiales	p<0.01	12.3223	0.0872656	0.0070819	0.335512	0.222663	0.0170669	0.0493852	0.335512	0.0325914	0.0308064	0.00350625	0.0521392	0.0502421	0.0633527	0.285671	0.0645457	0.0259999	0.00847408	0.0226328	0.098917	0.0409175	0.0408559	0.297255	0.00277917	0.00234384	0.00333045	0.043303	0	0	0	0	0	0.0377287	0.00402763	0	0.0172253	0	0	0	0.0124334	0
>denovo47239	CCTACGGGTGGCAGCAGTAGGGAATTTTGCGCAATGGGGGGAACCCTGACGCAGCAACGCCGCGTGAATGATAGGCCCTTCGGGGTATAAAGTTCTGTCAGTGGGGACGAAGAGTGACGGTACCCACAGAGGAAGCACCGGCTAACTCCGTGCCAGCAGCCGCGGTAATACGGAGGGTGCGAGCGTTGTCCGGAATCATTGGGCGTAAAGAGTTCGTAGGTGGTACGTTAAGTCAGATGTTAAAGGCGCAGGCTCAACCTGTGTAAGGCATTTGATACTGACGAACTGGAATGCGGTAGAGGTAAAGGGAATTCCTGGTGTAGCGGTGAAATGCGTAGATATCAGGAGGAACATCGGTGGCGTAAGCGCTTTACTGGGCCGTAATTGACACTGAGGAAC…	Bacteria;Proteobacteria;Deltaproteobacteria;Bdellovibrionales;Bdellovibrionaceae;Vampirovibrio	p<0.01	39.4516	0.0233671	0.000592298	0.3329	0.00188697	0.0955749	0.00170294	0.00145243	0	0.00118486	0	0	0.00139561	0	0.00151953	0.00509571	0.00649998	0.0013037	0.000838251	0.00253633	0.00233814	0.3329	0.00833426	0.00277917	0	0	0	0	0	0	0	0	0	0.0100691	0	0	0	0	0	0	0
>denovo5913	CCTACGGGTGGCAGCAGTGAGGGATATTGGTCAATGGCCGGAAGGCTGAACCAGCCAAGTAGCGTGGAGGATGACTGCCCTACGGGTTGTAAACTCCTTTTATGCGGGAATAAAGTCAGGCACGTGTGCCCGTTTGCATGTACCGCATGAATAAGCATCGGCTAACTCCGTGCCAGCAGCCGCGGTAATACGGAGGATGCAGGCGTTATCCGGATTTATTGGGTTTAAAGGGAGCGTAGACGGGATGTCAAGTCAGCTGTGAAAGTCTGCGGCTTAACCGTAGAACTGCAGTTGAAACTGGCGTTCTTGAGTGCGTTCGAGGCAGGCGGAATTCGTGGTGTAGCGGTGAAATGCATAGATATCACGAAGAACCCCGATTGCGAAGGCAGCCTGCCAGGC…	Bacteria;Bacteroidetes;Bacteroidia;Bacteroidales;Bacteroidaceae;Bacteroides	p<0.01	4.04041	0.0503707	0.0124667	0.327814	0.0160392	0.000682678	0.0323558	0.0900508	0.0728514	0.00592431	0	0.0531047	0.0711764	0.0248886	0.0212734	0.05945	0.0541665	0.0338963	0.0226328	0.00507267	0.00467628	0.104409	0.327814	0.00694792	0.0281261	0.0566176	0.063289	0	0	0	0	0	0.0146723	0.0140967	0.0101495	0.0221468	0	0	0.00283648	0	0
>denovo40024	CCTACGGGTGGCAGCAGTGAGGAATATTGGGCAATGGGGGGAACCCTGACCCAGCCATGCCGCGTGAGTGAAGAAGGTTTTCGAATTGTAAAGCTCTTTCGGATGTGACGATGATGACGGTAGCATCTAAAGAAGCCCCGGCAAACTTCGTGCCAGCAGCCGCGGTAATACGAAGGGGGCGAGCGTTGTTCGGAATTACTGGGCGTAAAGGGTGTGTAGGTTGATGTGTAAGATAGCGGTGAAATACCTGAGCTTAACTTAGGAATTGCCATTATGACTATGCATCTAGAATTATAGAGAGGATAGCGGAATACCCAGTGTAGAGGTGAAATTCGTAGATATTGGGTAGAACACCGGTGGCGAAGGCGGCTATCTGGCTATATATTGACACTGAGGCAC…	Bacteria;Proteobacteria;Alphaproteobacteria;Rhodospirillales;Rhodospirillaceae	p<0.01	56.9308	0.0207737	0.000364894	0.325637	0.00188697	0.325637	0.00170294	0.00145243	0.00191714	0.00236972	0	0.00868986	0	0.0022626	0	0.00509571	0.0292499	0.000651852	0.0243093	0	0.00116907	0.00907908	0	0	0	0	0	0	0	0	0	0.00217557	0	0.00402763	0	0	0	0	0	0	0
>denovo81432	CCTACGGGGGGCAGCAGTGGGGAATATTGCGCAATGGGGGCAACCCTGACGCAGCAACGCCGCGTGAGTGAAGAAGGCCTTCGGGTTGTAAAGCTCTTTAATCAGGGACGAAAGAAATGACGGTACCTGAAGAATAAGCTCCGGCTAACTACGTGCCAGCAGCCGCGGTAATACGTAGGGAGCAAGCGTTATCCGGATTTACTGGGTGTAAAGGGCGCGCAGGCGGGCTGGCAAGTTGGGAGTGAAATGCCGGGGCTTAACCCCGGAACTGCTTTCAAAACTGCTGGTCTTGAGTGATGGAGAGGCAGGCGGAATTCCGTGTGTAGCGGTGAAATGCGTAGATATACGGAGGAACACCAGTGGCGAAGGCGGCCTGCTGGACATTAACTGACGCTGAGG…	Bacteria;Firmicutes;Clostridia;Clostridiales;Ruminococcaceae;Butyricicoccus	p<0.01	5.18582	0.166891	0.0321822	0.321004	0.116992	0.0750946	0.321004	0.193174	0.29524	0.0900495	0.0999281	0.255868	0.153518	0.319026	0.303905	0.101914	0.111583	0.0880001	0.0787956	0.284069	0.245505	0.03329	0.127792	0.0430771	0.0210946	0.00999134	0.106592	0.0366032	0.00916059	0.00276319	0.00549073	0.00870227	0.052401	0.0362487	0.00761209	0.019686	0.0371974	0.0545653	0.0453836	0.0476615	0.0459443
>denovo131168	CCTACGGGTGGCAGCAGTGGGGAATATTGCACAATGGGGGAAACCCTGATGCAGCGACGCCGCGTGAGTGAAGAAGTAATTCGTTATGTAAAGCTCTATCAGCAGGGAAGAAAGTGACGGTACCTGAGTAAGAAGCCCCGGCTAACTACGTGCCAGCAGCCGCGGTAATACGTAGGGGGCAAGCGTTATCCGGATTTACTGGGTGTAAAGGGAGTGTAGACGGCGATGCAAGTCTGAAGTGAAAGCCCGGTGCTCAACAGCGGGACTGCTTTGGAAACTGTGTAGCTAGAGTGCCGGAGAGGTAAGCGGAATTCCTAGTGTAGCGGTGAAATGCGTAGATATTAGGAAGAACACCAGTGGCGAAGGCGGCTTACTGGACGGTAACTGACGTTGAGGCTC…	Bacteria;Firmicutes;Clostridia;Clostridiales;Lachnospiraceae	p<0.01	8.37669	0.131502	0.0156985	0.319156	0.0320785	0.152237	0.223085	0.188816	0.0345085	0.00829404	0.0105187	0.173797	0.0348904	0.151594	0.15955	0.278566	0.181999	0.0645334	0.124899	0.175007	0.319156	0.149805	0.127792	0.0389083	0	0	0.093268	0	0	0	0	0	0	0.0302072	0.00507473	0.00738225	0.0106278	0.0380304	0.0312012	0.0373003	0.0137833
>denovo153195	CCTACGGGAGGCAGCAGTGAGGAATATTGGACAATGGGCGGAAGCCTGATCCAGCCATGCCGCGTGAAGGATTACGGTCCTATGGATTTTAAACTTCTTTTGTACGTGAGCAATAAGGATCACGCGTGGTCCGATGAGAGTAGCGTACGAATAAGCATCGGCTAACTCCGTGCCAGCAGCCGCGGTAATACGGAGGATGCGAGCGTTATCCGGATTCATTGGGTTTAAAGGGTGCGTAGGCGGCGTGGTAAGTCAGCGGTGAAATGTACGGGCTCAACCTGTAACGTGCCGTTGATACTGCCGTGCTGGAGTACTGTTGCCGTGGGAGGAATGTGTAGTGTAGCGGTGAAATGCATAGATATTACACAGAACACCGATTGCGAAGGCATCTCACGAAGC…	Bacteria;Bacteroidetes	p<0.01	27.9812	0.0603094	0.00215535	0.3182	0.00471743	0	0.0536426	0.0145243	0.00383428	0.00355459	0.00175312	0.27711	0.3182	0.124443	0.142835	0.13079	0.0476665	0.00651852	0.0402361	0.00253633	0.00467628	0.016645	0.00555617	0.00694792	0	0	0.036641	0	0	0	0	0	0	0	0	0	0	0	0	0	0
>denovo144761	CCTACGGGAGGCTGCAGTGGGGGATATTGCACAATGGAGGAAACTCTGATGCAGCGACGCCGCGTGAGGGAAGACGGTCTTCGGATTGTAAACCTCTGTCTTTAGGGACGAAAAAATGACGGTACCTAAGGAGGAAGCCACGGCTAACTACGTGCCAGCAGCCGCGGTAATACGTAGGTGGCAAGCGTTGTCCGGAATTACTGGGTGTAAAGGGAGCGTAGGCGGGGAGACAAGTTGAATGTTTAAACTATCGGCTCAACTGATAGTCGCGTTCAAAACTATCACTCTTGAGTGCAGTAGAGGTAGGCGGAATTCCTAGTGTAGCGGTGAAATGCGTAGATATTAGGAGGAACACCAGTGGCGAAGGCGGCCTACTGGGCTGTAACTGACGCTGAGGCT…	Bacteria;Firmicutes;Clostridia;Clostridiales;Ruminococcaceae;Acetanaerobacterium	p<0.01	8.38237	0.140036	0.016706	0.317633	0.104727	0.273754	0.0766323	0.222222	0.16104	0.0829404	0.0368156	0.25104	0.234463	0.208159	0.235527	0.317633	0.0476665	0.0782223	0.0729278	0.060872	0.192897	0.0348031	0.030559	0.0778167	0.00703152	0.00333045	0.053296	0.00305027	0	0	0.0164722	0.00652671	0.0251525	0.00805526	0.00507473	0.0172253	0.0185987	0.0595258	0.0312012	0.0248669	0.00459443
>denovo35357	CCTACGGGCGGCAGCAGTGGGGGATATTGCACAATGGGGGAAACCCTGATGCAGCAACGCCGCGTGAAGGATGAAGGTCTTCGGATTGTAAACTTTTGTCCTATGGGAAGAAGAAAGTGACGGTACCATAGGAGGAAGCTCCGGCTAACTACGTGCCAGCAGCCGCGGTAATACGTAGGGAGCAAGCGTTGTCCGGATTTACTGGGTGTAAAGGGTGCGTAGGCGGAAGAGCAAGTCAGTAGTGAAATCTGGGGGCTTAACCCCCAAACTGCTATTGAAACTGTTTTTCTTGAGTGAAGTAGAGGTAGGCGGAATTCCCGGTGTAGCGGTGAAATGCGTAGAGATCGGGAGGAACACCAGTGGCGAAGGCGGCCTACTGGGCTTTAACTGACGCTGAGG…	Bacteria;Firmicutes;Clostridia;Clostridiales;Ruminococcaceae;Clostridium IV	p<0.01	2.83026	0.10485	0.0370461	0.317598	0.141523	0.158381	0.317598	0.100218	0.164874	0.0853101	0.127978	0.165107	0.12421	0.0429893	0.0395077	0.0288757	0.118083	0.0501926	0.103105	0.0431177	0.0701443	0.107436	0.097233	0.0111167	0.0257823	0.0632785	0.06662	0.00915081	0.0335888	0.0331583	0.052162	0.0391602	0.0586891	0.0302072	0.0304484	0.0147645	0.0132848	0	0.130478	0.0290113	0
>denovo125876	CCTACGGGTGGCAGCAGTGAGGAATATTGGACAATGGAGGGAACTCTGATCCAGCCATGCCGCGTGAGGGAATTAGGCCCTACGGGTCGAGAACCTCTTTAGGCCGGGAGCAATAAGGTCCACGAGATGGGCCGATGAGAGTACCGGCAGAATAAGCATCGGCTAACTCCGTGCCAGCAGCCGCGGTAATACGGGGGATGCGAGCGTTATCCGGATTCATTGGGTTTAAAGGGTGCGCAGGCTGTGCGTTAAGTCAGCGGTGAAACCCCCGGGCTCAACCTGGGGCATGCCGTTGATACTGATGTGCTGGAGTTCGGTCGCCGCCGGAGGAATGTGTGGTGTAGCGGTGAAATGCATAGATATCACACAGAACACCGATTGCGGAGGCATCTGGCGAGG…	Bacteria;Bacteroidetes	p<0.01	5.4487	0.0912688	0.0167506	0.316859	0.00471743	0.00546142	0.212016	0.137981	0.0364257	0.0165881	0	0.316697	0.223298	0.199109	0.206656	0.00679429	0.00974997	0.0104296	0.316859	0.038045	0.0572845	0.0105923	0.00833426	0.0083375	0	0	0	0.00610054	0	0	0	0	0.123666	0.0805526	0.0101495	0.0246075	0.00531392	0.0115745	0	0.0227946	0
>denovo104287	CCTACGGGAGGCTGCAGTGAGGAATATTGGTCAATGGACGGGAGTCTGAACCAGCCAAGTAGCGTGAAGGATGAAGGTTCTATGGATTGTAAACTTCTTTTATAAGGGAATAAAGTGCTTTACGTGTAGAGTTTTGTATGTACCTTATGAATAAGCATCGGCTAACTCCGTGCCAGCAGCCGCGGTAATACGGAGGATGCGAGCGTTATCCGGATTTATTGGGTTTAAAGGGAGCGTAGACGGGATGTCAAGTCAGCTGTGAAAGTCTGCGGCTTAACCGTAGAACTGCAGTTGAAACTGGCGTTCTTGAGTGCGTTCGAGGCAGGCGGAATTCGTGGTGTAGCGGTGAAATGCATAGATATCACGAAGAACCCCGATTGCGAAGGCAGCCTGCCAGGC…	Bacteria;Bacteroidetes;Bacteroidia;Bacteroidales;Bacteroidaceae;Bacteroides	p<0.01	3.04466	0.0582624	0.0191359	0.316021	0.000943485	0.00750946	0.108988	0	0.103526	0.0189578	0.0070125	0.113934	0.0474509	0.0565649	0.0060781	0.0203829	0.134333	0.134933	0.316021	0.0278997	0.0140289	0.0272372	0.0166685	0.00277917	0.00468768	0	0.009993	0	0	0	0	0	0.00419208	0.0422901	0.104032	0.0516758	0	0	0.106368	0.00207224	0
>denovo120049	CCTACGGGAGGCAGCAGTGAGGAATATTGGGCAATGGAGGGAACTCTGACCCAGCCATGCCGCGTGAGTGAAGAAGGTTTTCGGATTGTAAAGCTCTTTCGCATGGGACGATGATGACGGTACCATGATAAGAAGCCCCGGCTAACTTCGTGCCAGCAGCCGCGGTAATACGAAGGGGGCAAGCGTTGTTCGGAATTACTGGGCGTAAAGGGAGTGTAGGCGGTTTAGTAAGATAGCGGTGAAATGCCGGAGCTCAACTTCGGAATTGCCGTTATAACTATTAGGCTAGAATGACAGAGAGGATAGCGGAATACCCAGTGTAGAGGTGAAATTCGTAGATATTGGGTAGAACACCGGTGGCGAAGGCGGCTATCTGGCTGTAAATTGACGCTGAGGCTC…	Bacteria;Proteobacteria;Alphaproteobacteria;Rhodospirillales;Rhodospirillaceae	p<0.01	4.00834	0.0410203	0.0102337	0.310618	0.187754	0.310618	0.0119206	0.00580973	0.00575142	0.0379156	0.0070125	0.0135176	0.00279123	0.00452519	0	0.0169857	0.106166	0.00521482	0.000838251	0.0557993	0.00350721	0.0317768	0.0111123	0.00138958	0	0.00333045	0.103261	0	0	0	0	0	0	0.0140967	0.0380604	0.00246075	0	0	0.0127641	0	0
>denovo173708	CCTACGGGGGGCAGCAGTCGGGAATATTGCGCAATGGAGGAAACTCTGACGCAGTGACGCCGCGTATAGGAAGAAGGTTTTCGGATTGTAAACTATTGTCGTTAGGGAAGATACAAGACAGTACCTAAGGAGGAAGCTCCGGCTAACTATGTGCCAGCAGCCGCGGTAATACATAGGGAGCAAGCGTTATCCGGATTTATTGGGTGTAAAGGGTGCGTAGACGGGAGAGCAAGTTAGTTGTGAAATCCCTCGGCTTAACTGAGGAACTGCAACTAAAACTGTTTTTCTTGAGTATCGGAGAGGAAAGTGGAATTCCTAGTGTAGCGGTGAAATGCGTAGATATTAGGAGGAACACCAGTGGCGAAGGCGACTTTCTGGACGATAACTGACGTTGAGGCA…	Bacteria;Firmicutes;Clostridia;Clostridiales	p<0.01	22.2742	0.0923738	0.00414713	0.30914	0	0.00136536	0.00936617	0.248366	0.212803	0.00355459	0	0.110072	0.160496	0.160644	0.158031	0.30914	0.0227499	0.0352	0.0016765	0.121744	0.00701443	0.00605272	0.269474	0.00972709	0.00703152	0.00333045	0.023317	0	0	0.00276319	0	0	0.0125762	0.00402763	0.00761209	0.009843	0	0	0	0	0
>denovo2960	CCTACGGGTGGCAGCAGTGGGGAATATTGCACAATGGGGGGAACCCTGATGCAGCAACGCCGCGTGAAGGAAGACGGTTTTCGGATTGTAAACTTCTATCAATAGGGACGAAGAAAGTGACGGTACCTAAATAAGAAGCCCCGGCTAACTACGTGCCAGCAGCCGCGGTAATACGTAGGGGGCAAGCGTTATCCGGAATTACTGGGTGTAAAGGGTGAGTAGGCGGCACGGCAAGTAAGATGTGAAAGCCCACGGCTTAACTGTGGGATTGCATTTTAAACTGTTGAGCTAGAGTACAGGAGAGGAAAGCGGAATTCCTAGTGTAGCGGTGAAATGCGTAGATATTAGGAAGAACACCAGTGGCGAAGGCGGCTTTCTGGACTGGAAACTGACGCTGAG…	Bacteria;Firmicutes;Clostridia;Clostridiales;Lachnospiraceae;Clostridium XlVb	p<0.05	1.61811	0.122477	0.0756913	0.305353	0.101896	0.0471048	0.261401	0.123457	0.122697	0.0651674	0.014025	0.0955884	0.154913	0.0791909	0.060781	0.195336	0.102916	0.220978	0.14837	0.162325	0.23849	0.075659	0.0583398	0.120894	0.058596	0.0799307	0.136571	0.0183016	0.305353	0.262503	0.0439259	0.0174045	0.0670733	0.054373	0.0507473	0.0762833	0.00265696	0.00165349	0.0865126	0.0248669	0
>denovo33054	CCTACGGGAGGCAGCAGTGAGGAATATTGGTCAATGGGCGGAAGCCTGAACCAGCCATGCCGCGTGCAGGAAGACGGCTCTATGAGTTGTAAACTGCTTTTGTATTAGGGTAATAGCGAGTACGCGTACTCGTATGAAAGTATAATACGAATAAGGATCGGCTAACTCCGTGCCAGCAGCCGCGGTAATACGGAGGATCCAAGCGTTATCCGGATTTATTGGGTTTAAAGGGTGCGTAGGCGGTAGATTAAGTTAGAGGTGAAAAACTATGGCTCAACCATGGCCGTGCCTCTGATACTGGTTTACTAGCGAGTAGATGCTGTAGGCGGAATGTGTGGTGTAGCGGTGAAATGCGTAGAGATCACACAGAACACCGATTGCGAAGGCAGCTTACAAATC…	Bacteria;Bacteroidetes;Bacteroidia;Bacteroidales;Rikenellaceae	p<0.05	1.23373	0.0361581	0.029308	0.29758	0	0.00204803	0.0885528	0.0290487	0.0690171	0.00236972	0.00175312	0.0424838	0.0237255	0.0248886	0.00455858	0.00339714	0.125666	0.00651852	0.284167	0	0.00233814	0.00151318	0.00277809	0.0083375	0	0	0.003331	0	0	0	0	0	0.00209604	0.116801	0.0710462	0.00738225	0.29758	0	0	0	0
>denovo179526	CCTACGGGAGGCAGCAGTGGGGAATATTGGGCAATGGGCGAAAGCCTTACCCAGCAATGCCGCGTGAATGAAGAAGGTTTTCGGATTGTAAAGTTCTTTAGTCAGGGACGAAGAAAGTGACGGTACCTGAAGAATAAGCCCCGGCTAACTACGTGCCAGCAGCCGCGGTAATACGTAGGGGGCAAGCGTTGTCCGGAATGACTGGGCGTAAAGGGTGTGTAGGCGGTTGTGCAAGTTAGAAGTGAAATACCTAGGGCTTAACTCAGGTGCTGCTTCTAAAACTGTATGACTAGAGTGCAGGAGAGGTTAACGGAATTCCTAGTGTAGCGGTAAAATGCGTAGATATTAGGAGGAACACCGGAGGCGAAGGCGGTTAACTGGCCTGTAACTGACGCTGAG…	Bacteria;Firmicutes;Clostridia;Clostridiales	p<0.05	1.45519	0.0527285	0.0362347	0.296583	0.000943485	0.22187	0.00936617	0	0.00383428	0.0130335	0	0.0183453	0.0139561	0.022626	0.00455858	0.0152871	0.111583	0.000651852	0.0997519	0.0887717	0.0292268	0.296583	0.100011	0.00416875	0	0.00333045	0.239832	0	0	0	0	0	0.00628812	0.171174	0.0685088	0.0418328	0.0850227	0	0	0	0
>denovo94924	CCTACGGGTGGCTGCAGTGAGGAATATTGGGCAATGGAGGGAACTCTGACCCAGCCATGCCGCGTGAGTGAAGAAGGTTTTCGGATTGTAAAGCTCTTTCGGGTGGGACGATGATGACGGTACCACCTAAAGAAGCCCCGGCTAACTTCGTGCCAGCAGCCGCGGTAATACGAAGGGGGCAAGCGTTGTTCGGAATTACTGGGCGTAAAGGGAGTGTAGGCGGTTGAGTAAGATAGTGGTGAAATCCCAGAGCTTAACTTTGGAATTGCCATTATGACTATTTAACTAGAATTACAGAGAGGATAGCGGAATACCCAGTGTAGAGGTGAAATTCGTAGATATTGGGTAGAACACCGGTGGCGAAGGCGGCTATCTGGCTGTATATTGACGCTGAGGCTC…	Bacteria;Proteobacteria;Alphaproteobacteria;Rhodospirillales;Rhodospirillaceae	p<0.01	23.1935	0.0283091	0.00122056	0.29507	0	0.00273071	0.00936617	0	0	0	0	0.00096554	0.00139561	0.0022626	0.00151953	0.0985171	0.00324999	0.079526	0.0486186	0.007609	0.00701443	0.29507	0.00277809	0.00555833	0	0	0	0	0	0	0	0	0.00419208	0.0140967	0	0.00246075	0	0	0	0	0
>denovo146926	CCTACGGGTGGCAGCAGCTAAGAATATTCCGCAATGGGCGAAAGCCTGACGGAGCGACGCCGCGTGGACGAGGAAGGCCGAAAGGTTGTAAAGTTCTTTTGATACTGAGGAAGAAAGCTGAGAGGGAATGCTTGGCAGGTGACGGTAAGTATTGAATAAGCAACGGCTAATTACGTGCCAGCAGCCGCGGTAACACGTAAGTTGCGAGCGTTGTTCGGAATTATTGGGCGTAAAGGGCATGTAGGCGGCTTGATAAGCTTGGCGTGAAAAGGAAGGGCTTAACCCTTGCAGTGCGCTGAGAACTGTTGAGCTTGAGTGGCTGAGGGGCATTCGGAATTCCATGTGTAGGGGTGAAATCTGTAGATATGTGGAAGAACACCGATGGCGAAGGCGGGATGC…	Bacteria;Spirochaetes;Spirochaetia;Spirochaetales;Spirochaetaceae;Treponema	p<0.05	#DIV/0!	0.0285805	0	0.294138	0	0	0	0	0	0	0	0	0	0.294138	0.262878	0.00679429	0	0	0	0	0.00350721	0.00151318	0	0.00277917	0	0	0	0	0	0	0	0	0	0	0	0	0	0	0	0	0
>denovo34227	CCTACGGGTGGCAGCAGTGGGGAATATTGCACAATGGGGGAAACCCTGATGCAGCAACGCCGCGTGAAGGAAGACGGTTTTCGGATTGTAAACTTCTTTTCTTAGTGAAGAAGAAAGTGACGGTAGCTAAGGAATAAGCATCGGCTAACTACGTGCCAGCAGCCGCGGTAATACGTAGGATGCAAGCGTTATCCGGATTTACTGGGTGTAAAGGGAGCGCAGGCGGGACTTCAAGTTGGATGTGAAATACCGGGGCTCAACCCCGGAGCTGCATCCAAAACTGTAGTTCTTGAGTGGAGTAGAGGCAAGCGGAATTCCGAGTGTAGCGGTGAAATGCGTAGATATTCGGAGGAACACCAGTGGCGAAGGCGGCTTGCTGGGCTCTAACTGACGCTGAGG…	Bacteria;Firmicutes;Clostridia;Clostridiales;Ruminococcaceae	p<0.05	1.73167	0.0697665	0.0402885	0.293269	0.0264176	0.0552969	0.0229897	0.0363108	0.0498457	0.0118486	0.00876562	0.0888297	0.139561	0.0610901	0.293269	0.0747371	0.114833	0.0260741	0.0637071	0.0583357	0.182375	0.0226977	0.0444494	0.0138958	0.00234384	0.0566176	0	0.00610054	0.0916059	0.149212	0.00274537	0.00870227	0.0859377	0.0523592	0.0355231	0.00738225	0	0.183538	0.00283648	0	0
>denovo112322	CCTACGGGAGGCTGCAGTGAGGAATATTGGTCAATGGACGGGAGTCTGAACCAGCCAAGTAGCGTGAAGGATGAAGGTTCTATGGATTGTAAACTTCTTTTATAAGGGAATAAAGTGCTTTACGTGTAGAGTTTTGTATGTACCTTATGAATAAGCATCGGCTAACTCCGTGCCAGCAGCCGCGGTAATACGGAGGATGCGAGCGTTATCCGGATTTATTGGGTTTAAAGGGAGCGTAGACGGCCGTTTAAGTCAGCTGTGAAATGGTGCGGCTCAACCGTAGCACTGCAGTTGAAACTGGTCGGCTTGAGTGCAGTTGAGGCAGGCGGAATTCGTGGTGTAGCGGTGAAATGCTTAGATATCACGAAGAACCCCGATTGCGAAGGCAGCCTGCTAAGC…	Bacteria;Bacteroidetes;Bacteroidia;Bacteroidales;Bacteroidaceae;Bacteroides	p<0.01	1.9929	0.0647665	0.0324987	0.290873	0.0141523	0.00887481	0.114097	0.00290487	0.0153371	0.0592431	0.0999281	0.106209	0.0558246	0.0362016	0.0060781	0.0271771	0.144083	0.151882	0.290873	0.045654	0.0257196	0.0605272	0.0194466	0.0111167	0.0281261	0.00333045	0.013324	0	0	0	0	0	0.0146723	0.054373	0.129405	0.0319898	0	0.00330699	0.265211	0.00414448	0.00459443
>denovo135831	CCTACGGGGGGCAGCAGTGAGGAATATTGGTCAATGGGCGGAAGCCTGAACCAGCCATGCCGCGTGAGGGAATGAGGTCCTACGGACTGTGAACCTCTTTTCCCGCGGAGCAATAAGGGCCACGGGTGGCCCGATGAGAGTACGCGGGGAATAAGCATCGGCTAACTCCGTGCCAGCAGCCGCGGTAATACGGGGGATGCGAGCGTTATCCGGATTCATTGGGTTTAAAGGGTGCGTAGGCGGCCTGGTAAGTCAGCGGTGAAATACCGGGGCTCAACCCCGGGGCTGCCGTTGATACTGTCGGGCTGGAGTACGGCTGCCGCCGGAGGAATGTGTGGTGTAGCGGTGAAATGCATAGATATCACACAGAACACCGATTGCGAAGGCATCTGGCGAAGC…	Bacteria;Bacteroidetes	p<0.05	1.13455	0.0301579	0.0265815	0.287922	0.00188697	0.00204803	0.00085147	0.0348584	0.0613485	0.287922	0.00175312	0.0540702	0.0334948	0.0135756	0.0212734	0.0339714	0.013	0.0267259	0.00838251	0.00253633	0.00116907	0.00151318	0.00277809	0	0.00234384	0	0	0.00305027	0.00305353	0	0	0	0.171875	0.155064	0.027911	0.088587	0	0	0	0	0
>denovo94230	CTACGGGCGGCTGCAGTAGGGAATCTTTCACAATGGGCGCAAGCCTGACGATGCGACGCTGCGTGAAGGATGAAGGTCTTCGGATCGTAAACTTCTGTCATGAGGGAAAAGGCAATCGCCGTGAACAACGGCGTGCGTTGATGGTACCTCAAGAGGAAGCCACGGCTAACTCTGTGCCAGCAGCCGCGGTAATACAGAGGTGGCGAGCGTTGTTCGGATTTACTGGGCGTAAAGGGCGCGTAGGCGGCCGGATGTGTCGGATGTGAAAGCCCCGGGCTCAACCCGGGAAGTGCGTTCGAAACTGTTCGGCTGGAGCACGGAAGGGGGATGCGGAATGCAGGGTGTAGCGGTGAAATGCGTTGATATCCTGCAGAAGACCGGTGGCGAAGGCGGCATCCT…	Bacteria;Verrucomicrobia;Subdivision5;Subdivision5_genera_incertae_sedis;Subdivision5_genera_incertae_sedis;Subdivision5_genera_incertae_sedis	p<0.05	55.5188	0.0152539	0.000274751	0.279272	0.279272	0	0.00340588	0	0.00191714	0.00236972	0	0.00386216	0	0	0	0.00849286	0	0.0013037	0.0016765	0	0	0	0.00277809	0	0	0	0	0	0	0	0	0	0	0.00201381	0	0	0.00265696	0	0	0	0
>denovo163676	CCTACGGGTGGCTGCAGTGGGGAATCTTCCGCAATGGGCGAAAGCCTGACGGAGCAACGCCGCGTGAGTGAAGAAGGTCTTCGGATTGTAAAGCTCTGTTGTACATGACGAATGTGCGGGATGTGAATAATGTTCCGTAATGACGGTAGTGTACGAGGAAGCCACGGCTAACTACGTGCCAGCAGCCGCGGTAATACGTAGGTGTCAAGCGTTGTCCGGAATTATTGGGCGTAAAGAGCATGTAGGCGGCCTATTAAGTCGGGCGTGAAAATGCGGGGCTCAACCCCGTATGGCGCCCGATACTGGTGGGCTTGAGTGCAGGAGAGGAAAGGGGAATTCCCAGTGTAGCGGTGAAATGCGTAGATATTGGGAGGAACACCAGTGGCGAAGGCGCCTTTC…	Bacteria;Firmicutes;Negativicutes;Selenomonadales;Acidaminococcaceae;Phascolarctobacterium	p<0.01	#DIV/0!	0.0216948	0	0.279215	0.0603831	0.279215	0.00085147	0.0043573	0.0249228	0.0177729	0.0070125	0.00289662	0.00558246	0.0158382	0	0	0.00216666	0.0013037	0.00754426	0.00253633	0	0.00151318	0	0	0	0	0	0	0	0	0	0	0	0	0	0	0	0	0	0	0
>denovo153337	CCTACGGGGGGCAGCAGTAGGGAATCTTTCACAATGGGCGAAAGCCTGATGGAGCAACGCCGCGTGCAGGATGAAGGCCTTCGGGTTGTAAACTGCTTTTATAAGCGAGAAATATGATGGTAACTTATGAATAAGGATCGGCTAACTACGTGCCAGCAGCCGCGGTCATACGTAGGATCCGAGCATTATCCGGAGTGACTGGGCGTAAAGAGTTGCGTAGGTGGATGTTTAAGTAGGTAGTGAAATCTGGTGGCTCAACCATTCAGACTATTACCTAAACTGGACGTCTCGAGAGCGTCATGGGTAACTGGAATTTCTAGTGTAGGAGTGAAATCCGTAGATATTAGAAGGAACACCGATAGCGTAGGCAGGTTACTGGGGCGTTTCTGACACTAAGGC…	Bacteria;Candidatus Saccharibacteria;Saccharibacteria_genera_incertae_sedis;Saccharibacteria_genera_incertae_sedis;Saccharibacteria_genera_incertae_sedis;Saccharibacteria_genera_incertae_sedis	p<0.05	#DIV/0!	0.0164215	0	0.278566	0	0	0	0	0	0	0	0	0	0.0022626	0	0.278566	0.0433332	0.000651852	0.000838251	0	0	0	0	0.00277917	0	0	0	0	0	0	0	0	0	0	0	0	0	0	0	0	0
>denovo124592	CCTACGGGTGGCAGCAGTGGGGAATATTGGGCAATGGAGGCAACTCTGACCCAGCAACGCCGCGTGAATGAAGAAGGCCTTCGGGTTGTAAAGTTCTTTAATGGGGAACGAAGAAAGTGACGGTACCCCAAGAATAAGCCACGGCTAACTACGTGCCAGCAGCCGCGGTAATACGTAGGTGGCAAGCGTTGTCCGGAATGACTGGGCGTAAAGGGAGCGTAGGCGGCGCGACAAGTTAGGAGTGAAATGCCGGGGCTTAACCCCGGAACTGCTTTTAAAACTGCCGTGCTTGAGTGATGGAGAGGAAAGCGGAATTCCTAGTGTAGCGGTGGAATGCGTAGATATTAGGAGGAACACCAGAGGCGAAGGCGGCTTTCTGGACATTAACTGACGCTGAGG…	Bacteria;Firmicutes;Clostridia;Clostridiales;Ruminococcaceae;Papillibacter	p<0.01	1.92561	0.0373861	0.0194152	0.276473	0.06227	0.179544	0.0766323	0.0275962	0.0172543	0.00118486	0.00175312	0.0569669	0.0097693	0.0407267	0.00455858	0.00339714	0.0205833	0.00651852	0.0410743	0.0786263	0	0.0484218	0.063896	0.00694792	0.00234384	0.00333045	0.276473	0.00305027	0	0	0	0	0.00209604	0.0181243	0.0101495	0.0049215	0.00531392	0	0.00425472	0	0
>denovo1293	CCTACGGGAGGCAGCAGTGAGGAATATTGGTCAATGGGCGGAAGCCTGAACCAGCCATGCCGCGTGAAGGAATAAGGTCCTATGGACTGTCAACTTCTTTGGCAGGGGAGCAATAAGGCCCGCGAGACGGGCCGATGAGAGTACCCTGCAAAAAAGCATCGGCTAACTCCGTGCCAGCAGCCGCGGTAATACGGGGGATGCGAGCGTTATCCGGATTTATTGGGTTTAAAGGGTGCGTAGGCTGCTTGTCAAGTCAGCGGTGAAATATCCGGGCTCAACCCGGGGGCTGCCGTTGAAACTGGCGAGCTGGGATACGGATGCCGCGGGAGGAATGTGTGGTGTAGCGGTGAAATGCATAGATATCACACAGAACACCGATTGCGAAGGCATCTCGCGAAA…	Bacteria;Bacteroidetes;Bacteroidia;Bacteroidales;Porphyromonadaceae	p<0.01	24.8478	0.0340116	0.00136879	0.275399	0	0.0327685	0	0.0116195	0.00383428	0	0	0.00579324	0.0446597	0.0022626	0.00151953	0.0186843	0.12675	0.0710519	0.0108973	0.0101453	0.00233814	0.275399	0.0583398	0.00416875	0	0	0	0	0	0	0	0	0	0.00201381	0	0	0.0212557	0	0	0	0
>denovo151646	CCTACGGGAGGCAGCAGTGGGGAATTTTCCGCAATGGGCGAAAGCCTGACGGAGCAATGCCGCGTGGAGGTAGAAGGCCTACGGGTCGTGAACTTCTTTTCCCGGAGAAGAAGCAATGACGGTATCTGGGGAATAAGCATCGGCTAACTCTGTGCCAGCAGCCGCGGTAATACAGAGGATGCAAGCGTTATCCGGAATGATTGGGCGTAAAGCGTCTGTAGGTGGCTTTTTAAGTCCGCCGTCAAATCCCAGGGCTCAACCCCGGACAGGCGGTGGAAACTACCAAGCTGGAGTACGGTAGGGGCAGAGGGAATTTCCGGTGGAGCGGTGAAATGCGTAGAGATCGGAAAGAACACCAACGGCGAAAGCACTCTGCTGGGCCGACACTGACACTGAGAG…	Bacteria;Cyanobacteria/Chloroplast;Chloroplast;Chloroplast;Chloroplast;Streptophyta	p<0.01	19.6051	0.0279843	0.0014274	0.271916	0.0103783	0.00819213	0.0119206	0.0203341	0.0191714	0.0165881	0.14025	0.00772432	0.00139561	0.0022626	0.00151953	0	0.271916	0.0013037	0.0016765	0.0101453	0.0292268	0.00151318	0	0.00416875	0.00703152	0.00666089	0.003331	0.00305027	0	0	0	0	0.00419208	0	0	0	0	0	0	0	0
>denovo71588	CCTACGGGAGGCAGCAGTAGGGAATATTGGGCAATGGGCGAAAGCCTGACCCAGCAACGCCGCGTGAGGGAAGAAGGTCTTCGGATTGTAAACCTTTGTCTTATGGGACGATAATGACGGTACCATAGGAGGAAGCCACGACTAACTACGTGCCAGCAGTCGCGGTAATACGTAGGTGGCGAGCGTTATCCGGAATTATTGGGTGTAAAGGGTGCGTAGGCGGGATGTAAAGTCAGATGTGAAATCTAAGGGCTTAACCCTTAAACTGCATTTGAAACTTATGTTCTTGAGTGGAGTAGAGGCAAGCGGAATTCCTGGTGTAGCGGTGAAATGCGTAGATATCAGGAGGAACACCGGTGGCGAAGGCGGCTTGCTGGGCTTTTACTGACGCTGAGGCAC…	Bacteria;Firmicutes;Clostridia;Clostridiales;Ruminococcaceae	p<0.01	1.73885	0.0292699	0.0168329	0.27101	0.0367959	0.0921615	0.0170294	0.0043573	0.0306743	0	0	0.0144831	0.00139561	0.0497771	0.00455858	0.00339714	0.0249166	0.0410667	0.030177	0.0202907	0.178868	0.0257241	0.00277809	0.00694792	0	0	0	0	0	0	0	0	0.00209604	0.00805526	0.00253736	0.00246075	0.27101	0	0	0	0
>denovo118655	CCTACGGGAGGCAGCAGTGGGGGATATTGCACAATGGGCGAAAGCCTGATGCAGCGACGCCGCGTGAGGGAAGACGGCCTTCGGGTTGTAAACCTCTGTCATTCGGGACGAAGAAGATGACGGTACCGAAGAAGGAAGCTCCGGCTAACTACGTGCCAGCAGCCGCGGTAATACGTAGGGAGCAAGCGTTGTCCGGAATTACTGGGTGTAAAGGGAGCGTAGGCGGGAAAGCAAGTTGGAAGTGAAAGACTGAGGCTTAACCTCGGAACTGCTTTCAAAACTGTTTTTCTTGAGTGAAGTAGAGGCAGGCGGAATTCCTAGTGTAGCGGTGAAATGCGTAGATATTAGGAGGAACACCAGTGGCGAAGGCGGCCTGCTGGGCTTTAACTGACGCTGAGG…	Bacteria;Firmicutes;Clostridia;Clostridiales;Ruminococcaceae;Anaerotruncus	p<0.01	6.26702	0.106143	0.0169368	0.268956	0.0811397	0.178862	0.00681176	0.21496	0.157206	0.0580582	0	0.103313	0.120023	0.142544	0.268956	0.231006	0.0227499	0.119941	0.0720896	0.159789	0.0736515	0.0075659	0.0472275	0.0569729	0.00703152	0.0233131	0.09993	0.0122011	0	0	0.052162	0.0130534	0.0314406	0.00805526	0.0152242	0.0172253	0	0	0	0.00828895	0
>denovo128222	CCTACGGGGGGCAGCAGTGGGGAATATTGCGCAATGGGGGGAACCCTGACGCAGCAACGCCGCGTGAAGGAAGAAGGTCTTCGGATTGTAAACTTTTGTCTTATGGGAAGATGATGACGGTACCATAGGAGGAAGCTCCGGCTAACTACGTGCCAGCAGCCGCGGTAATACGTAGGGAGCGAGCGTTGTCCGGAATTACTGGGTGTAAAGGGTGCGTAGGCGGGTATGCAAGTCACATGTGAAATACCGGGGCTCAACTCCGGGGCTGCATGAGAAACTGTATATCTTGAGTGCAGAAGAGGTAAGCGGAATTCCTAGTGTAGCGGTGAAATGCGTAGATATTAGGAGGAACACCAGTGGCGAAGGCGGCTTACTGGGCTGTAACTGACGCTGAGGCAC…	Bacteria;Firmicutes;Clostridia;Clostridiales	p<0.01	5.2423	0.0302621	0.00577267	0.267582	0.0188697	0.0245764	0.0136235	0.00145243	0.00958571	0.00118486	0	0.00868986	0.0125605	0.00452519	0.00303905	0.0662443	0.267582	0.00912593	0.103105	0	0.00116907	0.0529613	0.00277809	0.00416875	0	0	0	0	0	0	0	0	0	0.0584006	0.00253736	0	0.0371974	0	0	0	0
>denovo13819	CCTAGGGCGGCTGCAGTGGGGAATATTGGGCAATGGGGGAAACCCTGACCCAGCAACGCCGCGTGAAGGAAGAAGGCCTTCGGGTTGTAAACTTCTTTTACCAGGGACGAAGGACGTGACGGTACCTGGAGAAAAAGCAATGGCTAACTACGTGCCAGCAGCCGCGGTAATACGTAGGTTGCAAGCGTTGCCCGGATTTACTGGGTGTAAAGGGCGTGTAGGCGGAGATGCAAGTCAGGAGTGAAATCCCGGGGCTCAACCCCGGAACTGCTTTTGAAACTGCATCCCTTGAGTATCGGAGAGGCAAGCGGAATTCCTAGTGTAGCGGTGAAATGCGTAGATATTAGGAGGAACACCAGTGGCGAAGGCGGCTTGCTGGACGACAACTGACGCTGAGGC…	Bacteria;Firmicutes;Clostridia;Clostridiales;Ruminococcaceae	p<0.01	#DIV/0!	0.0181273	0	0.267402	0	0	0	0	0	0	0	0	0.0097693	0.00678779	0.0182343	0.00339714	0.0194999	0.00586667	0.267402	0.00253633	0.00116907	0.0181582	0.00555617	0.00416875	0	0	0	0	0	0	0	0	0	0	0	0	0	0	0	0	0
>denovo26973	CCTACGGGTGGCAGCAGTGAGGAATATTGGTCAATGGGCGCGAGCCTGAACCAGCCAAGTAGCGTGGAGGATGACTGCCCTACGGGTTGTAAACTCCTTTTGCAGGGGGATAAAGTGTGCCACGCGTGGCATATTGCAGGTACCCTGCGAATAAGCATCGGCTAACTCCGTGCCAGCAGCCGCGGTAATACGGAGGATGCGAGCGTTATCCGGATTTATTGGGTTTAAAGGGAGCGTAGACGGGATGTTAAGTCAGCTGTGAAAGTTTGGGGCTCAACCTTAAAATTGCAGTTGAAACTGGCGTTCTTGAGTGCGGCAGAGGCAGGCGGAATTCGTGGTGTAGCGGTGAAATGCTTAGATATCACGAAGAACCCCTATTGCGAAGGCAGCCTGCTGGAC…	Bacteria;Bacteroidetes;Bacteroidia;Bacteroidales;Bacteroidaceae;Bacteroides	p<0.01	2.99696	0.0356685	0.0119016	0.26541	0.00188697	0.0129709	0.0212867	0	0.0153371	0.00236972	0.0157781	0.0405527	0.0307035	0.022626	0.0136757	0.0152871	0.0238333	0.0554074	0.0402361	0.0355087	0.0409175	0.0151318	0.0444494	0.26541	0.00703152	0	0	0	0	0	0.00274537	0	0.0377287	0.0161105	0.0888077	0.019686	0	0	0.0198553	0.0103612	0
>denovo119826	CCTACGGGGGGCAGCAGTCGGGAATATTGCGCAATGGAGGAAACTCTGACGCAGTGACGCCGCGTATGGGAAGAAGGTTTTCGGATTGTAAACCATTTTAGACAAGGAAGAAACAAGACAGTACTTGTAGAATAAGCTCCGGCTAACTACGTGCCAGCAGCCGCGGTAATACGTAGGGAGCAAGCGTTATCCGGATTTATTGGGTGTAAAGGGTGCGTAGACGGGAAGGTAAGTTAGTTGTGAAATCCCTCGGCTCAACTGAGGAACTGCGACTAAAACTGCTTTTCTTGAGTGCTGGAGAGGAAAGTGGAATTCCTAGTGTAGCGGTGAAATGCGTAGATATTAGGAGGAACACCAGTGGCGAAGGCGACTTTCTGGACAGTAACTGACGTTGAGGCA…	Bacteria;Firmicutes;Clostridia;Clostridiales	p<0.01	4.36169	0.0375991	0.0086203	0.261438	0.0113218	0.0300378	0.0408705	0.261438	0.0345085	0.0165881	0.0175312	0.0337939	0.0530334	0.0995543	0.0425467	0.0254786	0.0108333	0.00977778	0.00251475	0.0355087	0.00116907	0.0226977	0.00277809	0	0.00234384	0.0333045	0.009993	0	0	0.00276319	0	0	0.0754575	0.00201381	0.00253736	0.009843	0	0	0	0.00828895	0
>denovo131309	CCTACGGGAGGCAGCAGTGAGGAATATTGGTCAATGGAGGCAACTCTGAACCAGCCATGCCGCGTGGAGGCGAAGGCCCTACGGGTCTTAAACTCCTTTGGCCCGGGAGCAATAAGGTCCACGCGTGGACCGACGAGAGTACCGGGAGAACAAGCATCGGCTAACTCCGTGCCAGCAGCCGCGGTAATACGGGGGATGCGAGCGTTATCCGGATTCATTGGGTTTAAAGGGTGCGTAGGCGGCAGAGCAAGTCAGCGGTGAAATACCGGGGCTCAACCCCGGGGCTGCCGATGATACTGTTCGGCTGGGATACGAGCGAGGCCGGAGGAATGTGCGGTGTAGCGGTGAAATGCATAGATATCGCACAGAACACCGATTGCGGAGGCATCCGGCTAGATC…	Bacteria;Bacteroidetes	p<0.01	2.99232	0.101689	0.0339833	0.261345	0.261345	0.00546142	0.0212867	0.254176	0.145703	0.0189578	0.0105187	0.219178	0.0851325	0.0882413	0.136757	0.197034	0.223166	0.079526	0.0410743	0.0481903	0.0128598	0.0559877	0.125014	0.00416875	0.0234384	0.0233131	0.036641	0	0	0	0	0	0.236853	0.086594	0.0329857	0.103352	0.0345405	0	0	0	0
>denovo159737	CCTACGGGAGGCTGCAGTGAGGAATATTGGTCAATGGCCGTAAGGCTGAACCAGCCAAGTAGCGTGGAGGATGACGGCCCTACGGGTTGTAAACTCCTTTTATAGAGGAATAAAGTTGCGTATGTATACGCATTTGCATGTACTTTATGAATAAGCATCGGCTAACTCCGTGCCAGCAGCCGCGGTAATACGGAGGATGCGAGCGTTATCCGGATTTATTGGGTTTAAAGGGAGCGTAGACGGGATGTCAAGTCAGCTGTGAAAGTTTGCGGCTCAACCGTAAAATTGCAGTTGAAACTGGCTTTCTTGAGTGCGGCAGAGGCAGGCGGAATTCGTGGTGTAGCGGTGAAATGCTTAGATATCACGAAGAACTCCGATCGCGAAAGCAGCTTGCCGGAC…	Bacteria;Bacteroidetes;Bacteroidia;Bacteroidales;Bacteroidaceae;Bacteroides	p<0.01	#DIV/0!	0.0178292	0	0.25902	0	0	0	0	0	0	0	0.0202763	0.00697807	0.00452519	0.00151953	0.0339714	0.0119166	0.00782223	0.25902	0.00253633	0.00233814	0.00151318	0.00277809	0.00138958	0	0	0	0	0	0	0	0	0	0	0	0	0	0	0	0	0
>denovo45791	CCTACGGGGGGCTGCAGTGAGGAATATTGGTCAATGGGCGCGAGCCTGAACCAGCCAAGTAGCGTGGAGGATGACTGCCCTACGGGTTGTAAACTCCTTTTGCAGGGGGATAAAGTGTGCCACGCGTGGCATATTGCAGGTACCCTGCGAATAAGCATCGGCTAACTCCGTGCCAGCAGCCGCGGTAATACGGAGGATGCGAGCGTTATCCGGATTTATTGGGTTTAAAGGGAGCGTAGACGGCCGTTTAAGTCAGCTGTGAAATGGTGCGGCTCAACCGTAGCACTGCAGTTGAAACTGGTCGGCTTGAGTGCAGTTGAGGCAGGCGGAATTCGTGGTGTAGCGGTGAAATGCTTAGATATCACGAAGAACCCCGATTGCGAAGGCAGCCTGCTAAGC…	Bacteria;Bacteroidetes;Bacteroidia;Bacteroidales;Bacteroidaceae;Bacteroides	p<0.01	3.98505	0.0450983	0.0113169	0.258463	0.00566091	0.0177496	0.014475	0	0.00575142	0.0118486	0.0245437	0.0531047	0.0586158	0.0203634	0.0227929	0.0764357	0.0227499	0.0762667	0.0226328	0.053263	0.0572845	0.03329	0.0666741	0.258463	0.0351576	0.0366349	0.013324	0.00610054	0	0	0	0	0.0167683	0.00201381	0.0126868	0.0123038	0	0	0.029783	0.0207224	0.00689164
>denovo45550	CCTACGGGTGGCAGCAGTGGGGAATATTGGGCAATGGAGGAAACTCTGACCCAGCAACGCCGCGTGAGTGATGAAGGTCTTCGGATTGTAAAACTCTTTAAGTGGGGACGAAGAAAGTGACTGTACCCACAGAATAAGCCTCGGCTAACTACGTGCCAGCAGCCGCGGTAATACGTAGGAGGCAAGCGTTATCCGGAATGACTGGGCGTAAAGGGTGCGTAGGTGGTTTAGCAAGTTAGTAGCGTAATTCCGGGGCTCAACTTCGGAACTACTACTAAAACTGTTGGGCTTGAGTGCAGGAGGGGCATATGGAATTCCTAGTGTAGCGGTGGAATGCGTAGATATTAGGAGGAACACCAGTGGCGAAGGCGATATGCTGGACTGTAACTGACACTGAGG…	Bacteria;Firmicutes;Clostridia;Clostridiales	p<0.01	36.1143	0.0156826	0.00043425	0.257241	0.00188697	0.0129709	0.00766323	0.00145243	0	0	0	0.00386216	0.00697807	0.0022626	0	0	0.00541665	0.0013037	0.003353	0.00253633	0.00116907	0.257241	0.00277809	0.00277917	0	0	0	0	0	0	0	0	0	0	0	0.00738225	0	0	0	0	0
>denovo94545	CCTACGGGGGGCTGCAGTGGGGAATCTTCCACAATGGGCGGAAGCCTGATCCAGCCATGCCGCGTGAAGGATTACGGTCCTATGGATTTTAAACTTCTTTTGCACGGGAGCAATAAGGGTCACGTGTGGCCCGATGAGAGTACCGTGCGAATAAGCATCGGCTAACTCCGTGCCAGCAGCCGCGGTAATACGGAGGATGCGAGCGTTATCCGGATTCATTGGGTTTAAAGGGTGCGTAGGCGGTCTCGTAAGTCAGCGGTGAAATTCACGGGCTCAACCCGTGCCGTGCCGTTGATACTGCGGGGCTGGAGTACTGTCGCCGTGGGAGGAATGTGTGGTGTAGCGGTGAAATGCATAGATATCACACAGAACACCGATTGCGAAGGCATCTCACGAGGC…	Bacteria;Bacteroidetes	p<0.05	1.01769	0.0296549	0.0291394	0.253156	0.0566091	0.00477874	0.0195838	0.043573	0.0115028	0.00355459	0.00525937	0.0637256	0.0600114	0.0384641	0.0395077	0.0373686	0.0584998	0.0247704	0.0528098	0.0126817	0.0151979	0.00907908	0.0222247	0.0138958	0.0117192	0.0133218	0.253156	0.0122011	0	0	0	0	0.0649773	0.022152	0.027911	0.0516758	0.0345405	0	0.00141824	0	0.00229721
>denovo12570	CCTACGTGTGGCTGCAGTGGGGAATCTTCCGCAATGGGCGAAAGCCTGACGGAGCAACGCCGCGTGAACGATGAAGGTCTTAGGATCGTAAAGTTCTGTTGTTAGGAACGAAGGATAAGGATTATAATACAGTCTTTGTTTGACGGTACCTAACGAGGAAGCCACGGCTAACTACGTGCCAGCAGCCGCGGTAATACGTAGGCGGCAAGCGTTGTCCGGAATTATTGGGCATAAAGGGAGCGCAGGCGGGAAACTAAGCGGATCTTAAAAGTGCGGGGCTCAACCCCGTGAGGGGGTCCGAACTGGTTTTCTTGAGTGCAGGAGAGGAAAGCGGAATTCCCAGTGTAGCGGTGAAATGCGTAGATATTGGGAAGAACACCAGTGGCGAAGGCGGCTTTC…	Bacteria;Firmicutes;Negativicutes;Selenomonadales;Veillonellaceae;Megamonas	p<0.01	1.07701	0.0298156	0.0276837	0.253135	0.00188697	0.210947	0.00085147	0.010167	0.0786028	0.00473945	0.0718781	0.0115865	0.00558246	0.101817	0.0106367	0.00169857	0.00433332	0.0176	0.00586776	0.0278997	0.0105216	0.00302636	0.0138904	0.00277917	0.253135	0.166522	0	0.00305027	0	0	0	0.00435114	0.00419208	0	0	0.039372	0	0	0	0	0
>denovo163483	CCTACGGGGGGCTGCAGTGGGGAATATTGGGCAATGGGCGAAAGCCTGACCCAGCGACGCCGCGTGAGGGAAGAAGGTCTTCGGATTGTAAACCTTAGTCAACAGGGACGAAGGAAGTGACGGTACCTGTGGAGGAAGCCACGGCTAACTACGTGCCAGCAGCCGCGGTAATACGTAGGTGGCGAGCGTTATCCGGATTTACTGGGTGTAAAGGGTGAGTAGGCGGGTCTGCAAGTCAGATGTGAAAACTCGAGGCTCAACTTCGAGCGTGCATTTGAAACTGTGGATCTTGAGAGTGGGAGAGGTAATCGGAATTCCCGGTGTAGCGGTGAAATGCGTAGATATCGGGAGGAACATCAGTGGCGAAGGCGGATTACTGGACCACAACTGACGCTGAAT…	Bacteria;Firmicutes;Clostridia;Clostridiales;Ruminococcaceae	p<0.05	1.31423	0.0282889	0.0215251	0.252411	0.0254741	0.0566623	0.114097	0.00290487	0.02684	0.0094789	0.00525937	0.0395871	0.00279123	0.0384641	0	0.00169857	0.0899164	0.0273778	0.013412	0.00253633	0.00233814	0.101383	0.00277809	0.00277917	0.00234384	0.00333045	0.023317	0	0	0	0	0	0.00419208	0.0181243	0.0228363	0.039372	0.252411	0	0	0	0
>denovo7141	CCTACGGGAGGCAGCAGTGGGGGATATTGCACAATGGGGGAAACCCTGATGCAGCGACGCCGCGTGAGTGAAGAAGTATTTCGGTATGTAAAGCTCTATCAGCAGGGACGAAAATGACGGTACCTGAGTAAGAAGCCCCGGCTAACTACGTGCCAGCAGCCGCGGTAATACGTAGGGGGCAAGCGTTATCCGGATTTACTGGGTGTAAAGGGAGCGTAGACGGCGAAGCAAGTCTGAAGTGAAAGCCCGGGGCTCAACCGCGGGACTGCTTTGGAAACTGTTTTGCTGGAGTGCTGGAGAGGCAGGCGGAATTCCTAGTGTAGCGGTGAAATGCGTAGATATTAGGAGGAACACCAGTGGCGAAGGCGGCCTGCTGGACAGTAACTGACGTTGAGGCTC…	Bacteria;Firmicutes;Clostridia;Clostridiales;Lachnospiraceae;Clostridium XlVa	p<0.01	2.41776	0.095111	0.0393385	0.246293	0.150958	0.0361819	0.0817411	0.0900508	0.0670999	0.0639826	0.0175312	0.060829	0.0795501	0.117655	0.103328	0.246293	0.132166	0.106252	0.13412	0.0938443	0.173023	0.0211845	0.0555617	0.0708688	0.0351576	0.0832612	0.176543	0.0122011	0.0244282	0.0276319	0.0109815	0.0108778	0.050305	0.0140967	0.00507473	0.0516758	0.0185987	0.00661398	0.0964402	0.0310836	0.0137833
>denovo52030	CCTACGGGTGGCAGCAGTAGGGAATTTTGCGCAATGGGCGAAAGCCTGACGCAGCAACGCCGCGTGACCGTTAAGCCCTTCGGGGTATAAAGGTCTGTCAGTGGGGACGAAACTTGACGGTACCCACAGAGGAAGCACCGGCTAACTCCGTGCCAGCAGCCGCGGTAATACGGGGGGTGCAAGCGTTGTCCGGAATCATTGGGCGTAAAGAGTTCGTAGGTGGTTTGTTAAGTTTGGTGTTAAATGCAGAGGCTCAACTTCTGTTCGGCATCGGATACTGGCAGACTTGAATGCGGTAGAGGTAAAGGGAATTCCTGGTGTAGCGGTGAAATGCGTAGATATCAGGAGGAACATCGGTGGCGTAAGCGCTTTACTGGGCCGTAATTGACACTGAGGAAC…	Bacteria;Proteobacteria;Deltaproteobacteria;Bdellovibrionales;Bdellovibrionaceae;Vampirovibrio	p<0.01	2.84139	0.020892	0.00735274	0.243622	0.00754788	0.0948922	0.00425735	0	0.00383428	0.00118486	0	0.00675878	0.00558246	0.0022626	0.00151953	0.00849286	0.00324999	0.000651852	0.00922076	0.00253633	0	0.243622	0.0194466	0.00277917	0	0	0.109923	0	0.00610706	0.00276319	0	0.00217557	0	0.00402763	0	0	0	0	0	0	0
>denovo125690	CCTACGGGTGGCTGCAGTGAGGAATATTGGTCAATGGGCGAGAGCCTGAACCAGCCAAGTAGCGTGAAGGATGTCGGCCCTACGGGTTGTGAACTTCTTTTATAAGGGAATAACTTCCGCCACGCGTGGCGGACTGCATGTACCTTATGAATAAGCATCGGCTAACTCCGTGCCAGCAGCCGCGGTAATACGGAGGATGCGAGCGTTATCCGGATTTATTGGGTTTAAAGGGAGCGTAGACGGGATGTCAAGTCAGCTGTGAAAGTCTGCGGCTCAACCGTAGAACCGCAGTTGAAACTGGCGTTCTTGAGTGCGGCAAGGGCAGGCGGAATTCGTGGTGTAGCGGTGAAATGCTTAGATATCACGAAGAACTCCGATCGCGAAGGCAGCCTGCCGGAC…	Bacteria;Bacteroidetes;Bacteroidia;Bacteroidales;Prevotellaceae;Paraprevotella	p<0.01	#DIV/0!	0.0435618	0	0.233047	0.000943485	0	0	0	0.0421771	0	0	0.0173797	0.129792	0.233047	0.00759763	0.0628471	0.1495	0.0697482	0.13412	0.00507267	0.00233814	0	0.00833426	0.0083375	0	0	0	0	0	0	0	0	0	0	0	0	0	0	0	0	0
>denovo60301	CCTACGGGTGGCAGCAGTAGGGAATTTTGCGCAATGGGGGAAACCCTGACGCAGCAACGCCGCGTGTGTGATGAAGCCCTTCGGGGTGTAAAACACTGTCAGTAGGGACGAATTTTGACGGTACCTACAGAGGAAGCACCGGCTAACTCCGTGCCAGCAGCCGCGGTAATACGGAGGGTGCAAGCGTTGTCCGGAATCATTGGGCGTAAAGAGTTCGTAGGCGGCATGTTAAGTCTGGTGTTAAAGCCTGAGGCTCAACTTCAGTTCAGCACTGGATACTGGCAAGCTAGAATGCGGTAGAGGTAAAGGGAATTCCTGGTGTAGCGGTGAAATGCGTAGATATCAGGAAGAACACCGGTGGCGTAAGCGCTTTACTGGGCCGTTATTGACGCTGAGGAA…	Bacteria;Proteobacteria;Deltaproteobacteria	p<0.01	1.29545	0.0338279	0.0261129	0.231173	0.00849137	0.162477	0.0229897	0	0.00191714	0.0379156	0	0.0144831	0.0139561	0.00905039	0.0060781	0.01189	0.0140833	0.0593186	0.030177	0.0177543	0.00233814	0.0635536	0.0416713	0.158413	0	0.00333045	0.083275	0	0.00305353	0	0	0	0.00419208	0.108746	0.0101495	0	0	0	0.231173	0	0
>denovo136648	CCTACGGGAGGCAGCAGTGGGGGATATTGCGCAATGGGGGCAACCCTGACGCAGCAACGCCGCGTGAAGGAAGAAGGTCTTCGGATTGTAAACTTTTGTCTTGTGGGACGAAACGAATGACGGTACCACAGGAGGAAGCCACGGCTAACTACGTGCCAGCAGCCGCGGTAATACGTAGGTGGCAAGCGTTGTCCGGAATTACTGGGTGTAAAGGGTGCGTAGGCGGGGATGCAAGTCAGATGTGAAATCTATCGGCTTAACTGGTAAACTGCATTTGAAACTGCATTTCTTGAGTGGTGGAGAGGTAAGCGGAATTCCTAGTGTAGCGGTGAAATGCGTAGATATTAGGAGGAACACCAGTGGCGAAGGCGGCTTACTGGACACTAACTGACGCTGAGG…	Bacteria;Firmicutes;Clostridia;Clostridiales	p<0.01	5.61845	0.0829019	0.0147553	0.230062	0.138692	0.230062	0.114097	0.0130719	0.0479285	0.0699069	0.00876562	0.0888297	0.0683851	0.0950291	0.0774958	0.10701	0.112666	0.132978	0.0720896	0.0634083	0.143796	0.0363163	0.0250028	0.0125063	0	0	0.073282	0	0.00610706	0.00828958	0.0192176	0.00217557	0.0482089	0.022152	0.00761209	0.019686	0.0398544	0	0.00425472	0	0
>denovo3855	CCTACGGGTGGCTGCAGTGGGGAATATTGGGCAATGGGCGCAAGCCTGACCCAGCAACGCCGCGTGAAGGAAGAAGGCCTTCGGGTTGTAAACTTCTTTTATTCGGGACGAAGCAAGTGACGGTACCGAATGAATAAGCCACGGCTAACTACGTGCCAGCAGCCGCGGTAATACGTAGGTGGCAAGCGTTATCCGGATTTACTGGGTGTAAAGGGCGTGTAGGCGGGATTGCAAGTCAGATGTGAAAACTATGGGCTCAACCCATAGCCTGCATTTGAAACTGTAGTTCTTGAGTGCTGGAGAGGCAATCGGAATTCCGTGTGTAGCGGTGAAATGCGTAGATATACGGAGGAACACCAGTGGCGAAGGCGGATTGCTGGACAGTAACTGACGCTGAGG…	Bacteria;Firmicutes;Clostridia;Clostridiales;Ruminococcaceae;Flavonifractor	p<0.01	2.803	0.0612379	0.0218473	0.229659	0.0547221	0.126978	0.0723749	0.0348584	0.0460114	0.077016	0.229659	0.084002	0.0516378	0.0724031	0.00759763	0.0305743	0.0704164	0.0371556	0.0419126	0.015218	0.049101	0.0953303	0.00833426	0.0194542	0.00468768	0.00666089	0.029979	0.00305027	0.0335888	0.0221056	0.0082361	0.00435114	0.00419208	0.00604144	0.0152242	0.0418328	0.127534	0.0297629	0.0212736	0.00828895	0.00459443
>denovo139259	CCTACGGGAGGCAGCAGTGGGGAATATTGGGCAATGGGCGAAAGCCTGACCCAGCGACGCCGCGTGAGGGAAGAAGGTCTTCGGATTGTAAACCTTTGTAGACAGGGAAGAAGAAAGTGACGGTACCTGTAAAGTAAGCCACGGCTAACTACGTGCCAGCAGCCGCGGTAATACGTAGGTGGCGAGCGTTATCCGGAATTACTGGGTGTAAAGGGTGTGTAGGCGGGGAAGCAAGTCAGATGTGAAATACCAAGGCTTAACCATGGGGCTGCATTTGAAACTGCTTTTCTTGAGAGTGGGAGAGGTAAGCGGAATTCCCGGTGTAGCGGTGAAATGCGTAGATATCGGGAGGAACACCAGTGGCGAAGGCGGCTTACTGGACCATTACTGACGCTGAGA…	Bacteria;Firmicutes;Clostridia;Clostridiales;Ruminococcaceae	p<0.05	1.49324	0.0794144	0.0531827	0.229575	0.06227	0.0996709	0.0459794	0.122004	0.101608	0.034361	0.0105187	0.0975195	0.0781544	0.0950291	0.0683787	0.110407	0.159249	0.1232	0.0813104	0.045654	0.144965	0.0635536	0.033337	0.0111167	0.0117192	0.0199827	0.203191	0.0854075	0.0824453	0.0442111	0.00549073	0.00652671	0.0628812	0.229575	0.104032	0.0172253	0.0212557	0.00165349	0.00850943	0	0
>denovo5475	CCTACGGGGGGCAGCAGTGAGGAATATTGGTCAATGGGCGAGAGCCTGAACCAGCCAAGTAGCGTGAAGGATGAAGGTTCTATGGATTGTAAACTTCTTTTATAAGGGAATAACCGACACCACGTGTGGTGTTCTGCATGTACCTTATGAATAAGCATCGGCTAACTCCGTGCCAGCAGCCGCGGTAATACGGAGGATGCGAGCGTTATCCGGATTTATTGGGTTTAAAGGGAGCGTAGGCCGGTTTTTAAGTCAGTTGTGAAAGTTTGGGGCTCAACCTTAAAATTGCAGTTGAAACTGGAGACCTTGAGTGCGGTATAGGCAGGCGGAATTCGTGGTGTAGCGGTGAAATGCTTAGATATCACGAAGAACTCCGATTGCGAAGGCAGCTTGCTGGAC…	Bacteria;Bacteroidetes;Bacteroidia;Bacteroidales;Bacteroidaceae;Bacteroides	p<0.01	175.031	0.0207342	0.00011846	0.226416	0.0066044	0.000682678	0	0	0.00191714	0.00118486	0.00175312	0.149659	0	0.00452519	0.00151953	0.00339714	0.226416	0.00195556	0.00670601	0	0.00116907	0.00302636	0.00277809	0.00138958	0	0	0	0	0	0	0	0	0	0.00201381	0	0	0	0	0	0	0
>denovo91406	CCTACGGGCGGCAGCAGTGGGGAATATTGGGCAATGGAGGCAACTCTGACCCAGCAACGCCGCGTGAGCGATGAAGGTCTTCGGATTGTAAAGCTCTTTAAGTGGGGACGAAGAAAGTGACTGTACCCACAGAATAAGCCTCGGCTAACTACGTGCCAGCAGCCGCGGTAATACGTAGGAGGCAAGCGTTATCCGGAATGACTGGGCGTAAAGGGTGCGTAGGTGGTCTGGTAAGTTGGTAGCGTAATCCCGGGGCTCAACTTCGGTGCTACTACCAAAACTGCTGGACTTGAGTGCAGGAGGGGCATATGGAATTCCTAGTGTAGCGGTGGAATGCGTAGATATTAGGAGGAACACCAGTGGCGAAGGCGATATGCTGGACTGTAACTGACACTGAGG…	Bacteria;Firmicutes;Clostridia;Clostridiales	p<0.01	13.6078	0.0706896	0.00519478	0.223606	0.223606	0.124247	0.117503	0.0392157	0.0287571	0.0213275	0.00525937	0.0395871	0.0307035	0.0701405	0.00759763	0.0509571	0.13	0.0176	0.178547	0.0253633	0.0105216	0.16645	0.111123	0.0152854	0.00234384	0.00333045	0.059958	0	0	0	0	0	0.00419208	0.00805526	0	0.00246075	0.00797088	0	0	0	0
>denovo76612	CCTACGGGAGGCAGCAGTGAGGAATATTGGTCAATGGGCGAAAGCCTGAACCAGCCAAGTAGCGTGCAGGAAGACGGCCCTATGGGTTGTAAACTGCTTTTGTACGGGGATAACCGGCGCGTCGTGACGCGTCCTGCAGGTACCGTACGAATAAGGACCGGCTAATTCCGTGCCAGCAGCCGCGGTAATACGGAAGGTCCGGGCGTTATCCGGATTCATTGGGTTTAAAGGGAGCGCAGGCCGGCTTTTAAGCGTGCCGTGAAATGCCGTGGCTCAACCATGGCACTGCGGCGCGAACTGGAGGTCTTGAGTGCGCGGAAGGCAGGCGGAATTCGTGGTGTAGCGGTGAAATGCTTAGATATCACGAAGAACTCCGATTGCGAAGGCAGCCTGCCGCAG…	Bacteria;Bacteroidetes;Bacteroidia;Bacteroidales;Prevotellaceae;Prevotella	p<0.01	155.772	0.0569643	0.000365689	0.223197	0	0.00204803	0	0.0580973	0.101608	0	0	0.0627601	0.0879237	0.00452519	0.0774958	0.0696414	0.0346666	0.0143407	0.0176033	0.223197	0.0713133	0.170989	0.133348	0.00972709	0	0	0	0	0	0	0	0	0	0	0	0	0	0	0	0.00621671	0
>denovo185063	CCTACGGGAGGCAGCAGTGAGGAATATTGGTCAATGGGCGAGAGCCTGAACCAGCCAAGTAGCGTGAAGGATGACTGCCCTACGGGTTGTAAACTTCTTTTATAAGGGAATAAAGTTCTCTACGTGTAGAGTTTTGTATGTACCTTATGAATAAGCATCGGCTAACTCCGTGCCAGCAGCCGCGGTAATACGGAGGATGCGAGCGTTATCCGGATTTATTGGGTTTAAAGGGAGCGTAGACGGGATGTTAAGTCAGCTGTGAAAGTTTGGGGCTCAACCTTAAAATTGCAGTTGAAACTGGCGTTCTTGAGTGCGGCAGAGGCAGGCGGAATTCGTGGTGTAGCGGTGAAATGCTTAGATATCACGAAGAACCCCTATTGCGAAGGCAGCCTGCTGGAC…	Bacteria;Bacteroidetes;Bacteroidia;Bacteroidales;Bacteroidaceae;Bacteroides	p<0.01	2.89072	0.0735496	0.0254434	0.222663	0.0679309	0.0498355	0.0868499	0.0087146	0.00575142	0.107822	0.0455812	0.128417	0.11444	0.0610901	0.0106367	0.04756	0.162499	0.141452	0.155076	0.0735537	0.0526082	0.0817117	0.0500056	0.0194542	0.00703152	0	0.006662	0	0	0	0	0	0.0146723	0.0483316	0.104032	0.019686	0.00531392	0	0.222663	0.00414448	0
>denovo35386	CCTACGGGAGGCAGCAGTGGGGAATATTGCACAATGGAGGAAACTCTGATGCAGCGACGCCGCGTGAGGGAAGAAGGTCTTCGGATTGTAAACCTCTGTCTTCGGTGACGAAAATGACGGTAGCCGAGGAGGAAGCCACGGCTAACTACGTGCCAGCAGCCGCGGTAATACGTAGGTGGCAAGCGTTGTCCGGAATTACTGGGTGTAAAGGGAGCGTAGGCGGGAAGGCAAGTCGATTGTCTAAACTATGGGCTCAACCCATAGTCGCGATCGAAACTGTCTTTCTTGAGTGAAGTAGAGGTAAGCGGAATTCCTAGTGTAGCGGTGAAATGCGTAAATATTAGGAGGAACACCAGTGGCGAAGGCGGCTTACTGGGCTTTAACTGACGCTGAGGCTCG…	Bacteria;Firmicutes;Clostridia;Clostridiales;Ruminococcaceae	p<0.01	1.94325	0.0893052	0.0459567	0.219472	0.0556656	0.0252591	0.0791867	0.0450254	0.113111	0.0391005	0.0105187	0.11683	0.206551	0.219472	0.0471053	0.152871	0.12675	0.0919112	0.0821486	0.091308	0.0315649	0.0544745	0.183354	0.0138958	0.0164069	0.00999134	0.103261	0.0122011	0.180158	0.182371	0.00549073	0.00652671	0.0607852	0.054373	0.0456725	0.059058	0.00797088	0	0.0156006	0.0145057	0.00689164
>denovo183378	CCTACGGGTGGCAGCAGTGGGGAATATTGGGCAATGGGCGCAAGCCTGACCCAGCAACGCCGCGTGAAGGAAGAAGGCCCTCGGGTTGTAAACTTCTTTTGACAGGGACGAAGAAAATGACGGTACCTGTCGAATAAGCCACGGCTAACTACGTGCCAGCAGCCGCGGTAATACGTAGGTGGCAAGCGTTATCCGGATTTACTGGGTGTAAAGGGCGTGTAGGCGGGCTGGCAAGTCAGATGTGAAAACCATGGGCTCAACCCATGGCCTGCATTTGAAACTGTTGGTCTTGAGTGCTGGAGAGGCAATCGGAATTCCGTGTGTAGCGGTGAAATGCGTAGATATACGGAGGAACACCAGTGGCGAAGGCGGATTGCTGGACAGTAACTGACGCTGAGG…	Bacteria;Firmicutes;Clostridia;Clostridiales;Ruminococcaceae;Flavonifractor	p<0.01	2.01946	0.0892474	0.0441937	0.219178	0.0915181	0.168621	0.083444	0.17284	0.0881885	0.106638	0.0473344	0.219178	0.113045	0.151594	0.057742	0.132489	0.0595831	0.0475852	0.03353	0.0355087	0.0303958	0.0317768	0.0194466	0.0944917	0.0234384	0.0499567	0.059958	0.033553	0.0213747	0.0303951	0.0933425	0.106603	0.0649773	0.0201381	0.0253736	0.0246075	0.0451683	0.0611793	0.029783	0.0476615	0.0137833
>denovo100739	CCTACGGGAGGCTGCAGTGAGGAATATTGGTCAATGGGCGAGAGCCTGAACCAGCCAAGTAGCGTGAAGGATGACTGCCCTACGGGTTGTAAACTTCTTTTATAAGGGAATAAAGTTCTCTACGTGTAGAGTTTTGTATGTACCTTATGAATAAGCATCGGCTAACTCCGTGCCAGCAGCCGCGGTAATACGGAGGATGCGAGCGTTATCCGGATTTATTGGGTTTAAAGGGAGCGCAGACGGGTCGTTAAGTCAGCTGTGAAAGTTTGGGGCTCAACCTTAAAATTGCAGTTGATACTGGCGTCCTTGAGTGCGGTTGAGGTGTGCGGAATTCGTGGTGTAGCGGTGAAATGCTTAGATATCACGAAGAACTCCGATTGCGAAGGCAGCACACTAAGC…	Bacteria;Bacteroidetes;Bacteroidia;Bacteroidales;Bacteroidaceae;Bacteroides	p<0.05	1.73293	0.0503201	0.0290375	0.219141	0.0801962	0.023211	0.0161779	0.00145243	0.00766856	0.150477	0.219141	0.0270351	0.0460553	0.033939	0.00303905	0.0492586	0.0259999	0.0814815	0.023471	0.098917	0.0666371	0.0272372	0.0138904	0.0111167	0.119536	0.0266436	0.046634	0.00305027	0	0	0	0	0.0146723	0.0241658	0.0355231	0.0418328	0	0.00330699	0.171607	0.00207224	0.00459443
>denovo43939	CCTACGGGAGGCAGCAGTGAGGAATATTGGGCAATGGAGGGAACTCTGACCCAGCCATGCCGCGTGAGTGAAGAAGGTTTTCGGATTGTAAAGCTCTTTCGCACGGGACGATGATGACGGTACCGTGATAAGAAGCCCCGGCTAACTTCGTGCCAGCAGCCGCGGTAATACGAAGGGGGCGAGCGTTGTTCGGAATTACTGGGCGTAAAGGGAGTGTAGGCGGTTATGTAAGATAGCGGTGAAATGCCGGGGCTTAACCTCGGAATTGCCGTTATAACTATGTAACTAGAATGATAGAGAGGATGGCGGAATACCCAGTGTAGAGGTGAAATTCGTAGATATTGGGTAGAACACCGGTGGCGAAGGCGGCTATCTGGCTATTAATTGACGCTGAGGCTC…	Bacteria;Proteobacteria;Alphaproteobacteria;Rhodospirillales;Rhodospirillaceae	p<0.05	1.79621	0.0206351	0.0114882	0.217898	0	0	0.00170294	0	0	0	0	0.00772432	0.00279123	0.0135756	0.0136757	0.0339714	0.013	0.00977778	0.00922076	0.00507267	0.00233814	0.217898	0.0805645	0.00138958	0	0	0.153226	0	0.00610706	0	0	0	0	0.0161105	0	0	0	0	0.0198553	0	0
>denovo59030	CCTACGGGTGGCTGCAGTGAGGAATATTGGTCAATGGGCGAGAGTCTGAACCAGCCAAGTAGCGTGAAGGATGACTGCCCTACGGGTTGTAAACTTCTTTTATAAGGGAATAAAGTGATTCACGTGTGGATTATTGCATGTACCTTATGAATAAGCATCGGCTAACTCCGTGCCAGCAGCCGCGGTAATACGGAGGATGCGAGCGTTATCCGGATTTATTGGGTTTAAAGGGAGCGTAGACGGCGGTTTAAGTCAGCTGTGAAATGGTGCGGCTCAACCGTAGCACTGCAGTTGAAACTGGACGGCTTGAGTGCAGTTGAGGCAGGCGGAATTCGTGGTGTAGCGGTGAAATGCTTAGATATCACGAAGAACCCCGATTGCGAAGGCAGCCTGCTAAGC…	Bacteria;Bacteroidetes;Bacteroidia;Bacteroidales;Bacteroidaceae;Bacteroides	p<0.01	1.18358	0.015173	0.0128196	0.216515	0	0	0	0.00145243	0	0.00118486	0.00175312	0.0569669	0.117232	0.0407267	0.00151953	0	0.0259999	0.0228148	0.00586776	0.00253633	0.00116907	0.0075659	0.0111123	0.00555833	0	0	0.216515	0	0	0	0	0	0	0	0	0	0	0	0.00141824	0	0
>denovo36314	CCTACGGGAGGCAGCAGTCGGGAATATTGCGCAATGGAGGAAACTCTGACGCAGTGACGCCGCGTATAGGAAGAAGGTTTTCGGATTGTAAACTATTGTCGTTAGGGAAGATACAAGACAGTACCTAAGGAGGAAGCCCCGGCTAACTATGTGCCAGCAGCCGCGGTAATACATAGGGGGCAAGCGTTATCCGGATTTATTGGGTGTAAAGGGTGCGTAGATGGAGGAGCAAGTTGGTTGTGAAATCCCTCGGCTCAACTGAGGAACTGCAACCAAAACTACTTCCCTTGAGTGTCGGAGAGGAAAGTGGAATTCCTAGTGTAGCGGTGAAATGCGTAGATATTAGGAGGAACACCAGTGGCGAAGGCGACTTTCTGGACGATAACTGACATTGAGGCA…	Bacteria;Firmicutes;Clostridia;Clostridiales	p<0.01	40.9904	0.0289509	0.000706284	0.215422	0.00283046	0.00136536	0.215422	0.00726216	0.0996913	0.00592431	0.00525937	0.120692	0.0139561	0.0565649	0	0	0.0259999	0	0	0.015218	0	0.00605272	0.00277809	0	0	0	0.009993	0	0	0	0	0	0	0.00201381	0	0	0	0	0	0	0
>denovo138526	CCTACGGGAGGCAGCAGTGGGGGATATTGCACAATGGGGGAAACCCTGATGCAGCGACGCCGCGTGAAGGAAGAAGGCCTTCGGGTTGTAAACTTCTGTCGTACGGGACGATAATGACGGTACCGTACAAGAAAGCCACGGCTAACTACGTGCCAGCAGCCGCGGTAAAACGTAGGTGGCAAGCGTTGTCCGGAATTACTGGGTGTAAAGGGAGCGCAGGCGGACTAGCAAGTTGGAAGTGAAATCTATGGGCTCAACCCATAAATTGCTTTCAAAACTGCCGGTCTTGAGTAGTGCAGAGGTAGGCGGAATTCCCGGTGTAGCGGTGGAATGCGTAGATATCGGGAGGAACACCAGTGGCGAAGGCGGCCTACTGGGCACCAACTGACGCTGAGGCTC…	Bacteria;Firmicutes;Clostridia;Clostridiales;Ruminococcaceae	p<0.05	2.22354	0.0667441	0.0300171	0.212321	0.0792528	0.00750946	0.0519396	0.117647	0.0230057	0.0627977	0.0245437	0.0936574	0.106067	0.0316764	0.138277	0.212321	0.0444165	0.0606223	0.00838251	0.205443	0.0280577	0.00453954	0.033337	0.00138958	0.0304699	0.0799307	0.023317	0.0701562	0.00305353	0	0.0109815	0.00435114	0.0754575	0.0120829	0.00253736	0.0147645	0.0531392	0.00826747	0.00992767	0.0911785	0.0206749
>denovo37537	CCTACGGGTGGCAGCAGTGAGGAATATTGGACAATGGAGGCAACTCTGATCCAGCCATGCCGCGTGAAGGCAAAGGTCCTATGGATTTTCAACTTCTTTTGCAGGGGAGCAATAAGTCCCACGAGATGGGGTGATGAGAGTACCCTGCGAATAAGCATCGGCTAACTCCGTGCCAGCAGCCGCGGTAATACGGAGGATGCGAGCGTTATCCGGATTTATTGGGTTTAAAGGGTGCGTAGGCTGTCCGTTAAGTCAGCGGTGAAATAATGGGGCTTAACCCCGTGGCTGCCGTTGATACTGGCGGGCTGGGATACGGATGCCGTGGGAGGAATGTGTGGTGTAGCGGTGAAATGCATAGATATCACACAGAACACCGATTGCGAAGGCATCTCACGAAAC…	Bacteria;Bacteroidetes;Bacteroidia;Bacteroidales	p<0.01	8.00417	0.0306216	0.00382571	0.210488	0.00188697	0.000682678	0.00170294	0.0479303	0.0210886	0.0545037	0.00525937	0.210488	0.0320991	0.0271512	0.0151953	0.0288757	0.0119166	0.0104296	0.00419126	0.0557993	0.0210433	0.0469086	0.0138904	0.00138958	0	0.00666089	0	0	0	0	0	0	0.0104802	0.0201381	0.0228363	0.0049215	0	0	0	0	0
>denovo47872	CCTACGGGTGGCAGCAGTGGGGAATATTGCACAATGGGGGAAACCCTGATGCAGCAACGCCGCGTGAAGGAAGAAGTATTTCGGTATGTAAACTTCTATCAGCAAGGAAGAGAGAAGACGGTACTTGACTAAGAAGTCCCGGCTAACTACGTGCCAGCAGCCGCGGTAATACGTAGGGGACAAGCGTTATCCGGATTTACTGGGTGTAAAGGGAGCGTAGACGGCATGACAAGTCAGATGTGAAAACCCGGGGCTTAACCCCGGGAGTGCATTTGAAACTGCCAGGCTAGAGTACAGGAGGGGCAAGTGGAATTCCTAGTGTAGCGGTGAAATGCGTAGATATTAGGAGGAACACCGGTGGCGAAGGCGGCTTGCTGGACTGTAACTGACGTTGAGGCT…	Bacteria;Firmicutes;Clostridia;Clostridiales;Lachnospiraceae	p<0.01	#DIV/0!	0.0113291	0	0.210332	0	0	0	0	0	0	0	0	0.00139561	0.0022626	0	0.00169857	0.00324999	0.000651852	0.0016765	0.00253633	0	0.210332	0.00277809	0	0	0	0	0	0	0	0	0	0	0	0	0	0	0	0	0	0
>denovo168367	CCTACGGGAGGCTGCAGTGGGGAATATTGGGCAATGGGCGCAAGCCTGACCCAGCAACGCCGCGTGAAGGAAGAAGGCTTTCGGGTTGTAAACTTCTTTTCTCAGGGACGAAGGAAGTGACGGTACCTGAGGAATAAGCCACGGCTAACTACGTGCCAGCAGCCGCGGTAATACGTAGGTGGCGAGCGTTATCCGGATTTACTGGGTGTAAAGGGCGTGTAGGCGGGATTGCAAGTCAGACGTGAAAACTATGGGCTCAACCCATAGCCTGCGTTTGAAACTGTAGTTCTTGAGTGCTGGAGAGGCAATCGGAATTCCGTGTGTAGCGGTGAAATGCGTAGATATACGGAGGAACACCAGTGGCGAAGGCGGATTGCTGGACAGTAACTGACGCTGAGG…	Bacteria;Firmicutes;Clostridia;Clostridiales;Ruminococcaceae;Flavonifractor	p<0.01	2.29052	0.0775419	0.0338534	0.209721	0.0688744	0.102402	0.177957	0.0217865	0.0555971	0.209721	0.0508406	0.0772432	0.036286	0.0407267	0.0106367	0.0577514	0.161416	0.0456297	0.0611923	0.060872	0.0689752	0.201253	0.0250028	0.016675	0.0164069	0.0199827	0.03331	0.0152513	0.0183212	0.0690799	0.0192176	0.0130534	0.0817456	0.0624283	0.0380604	0.0344505	0.0557962	0.00992096	0.065239	0.0186501	0.00459443
>denovo80686	CCTACGGGAGGCAGCAGTGAGGAATATTGGTCAATGGGCGAGAGCCTGAACCAGCCAAGTAGCGTGAAGGATGAAGGTTCTATGGATTGTAAACTTCTTTTATAAGGGAATAACCGACATTACGTGTAGTGTCCTGCATGTACCTTATGAATAAGCATCGGCTAACTCCGTGCCAGCAGCCGCGGTAATACGGAGGATGCGAGCGTTATCCGGATTTATTGGGTTTAAAGGGAGCGTAGACGGGATGTTAAGTCAGCTGTGAAAGTTTGGGGCTCAACCTTAAAATTGCAGTTGAAACTGGCGTTCTTGAGTGCATATGAGGTGGGCGGAATTCGTGGTGTAGCGGTGAAATGCTTAGATATCACGAAGAACTCCGATTGCGAAGGCAGCTCACTGGCC…	Bacteria;Bacteroidetes;Bacteroidia;Bacteroidales;Bacteroidaceae;Bacteroides	p<0.01	#DIV/0!	0.0160144	0	0.209454	0.209454	0.00136536	0.00255441	0	0	0.00118486	0	0.00096554	0	0	0.00303905	0	0.0541665	0	0.0410743	0.00253633	0.00116907	0	0	0.00277917	0	0	0	0	0	0	0	0	0	0	0	0	0	0	0	0	0
>denovo98438	CCTACGGGGGGCAGCAGTGGGGAATATTGGGCAATGGGCGCAAGCCTGACCCAGCAACGCCGCGTGAAGGAAGAAGGCTTTCGGGTTGTAAACTTCTTTTGTCAGGGACGATAGTGACGGTACCTGACGAATAAGCCACGGCTAACTACGTGCCAGCAGCCGCGGTAATACGTAGGTGGCGAGCGTTATCCGGATTTACTGGGTGTAAAGGGCGTGTAGGCGGGAAGGCAAGTCAGATGTGAAAACTATGGGCTCAACCCATAGCCTGCATTTGAAACTGTTTTTCTTGAGTGCTGGAGAGGCAAGCGGAATTCCGTGTGTAGCGGTGAAATGCGTAGATATACGGAGGAACACCAGTGGCGAAGGCGGCTTGCTGGACAGTAACTGACGCTGAGGCGC…	Bacteria;Firmicutes;Clostridia;Clostridiales;Ruminococcaceae;Flavonifractor	p<0.05	6.31566	0.0127504	0.00201885	0.209083	0	0.00204803	0.00681176	0	0	0	0	0.00096554	0.00139561	0	0.0060781	0.00849286	0.209083	0.00325926	0.00419126	0	0.00233814	0.0075659	0.00277809	0	0	0	0.009993	0	0	0	0	0	0	0	0	0	0.0212557	0.00165349	0.00141824	0	0
>denovo178873	CCTACGGGAGGCAGCAGTGAGGAATATTGGTCAATGGGCGAGAGCCTGAACCAGCCAAGTCGCGTGAGGGATGACTGCCCTATGGGTTGTAAACCTCTTTTGCAAGGGAAGAATAAGCCTTACGTGTAAGGCGATGCCTGTACCTTGCGAATAAGCATCGGCTAACTCCGTGCCAGCAGCCGCGGTAATACGGAGGATGCGAGCGTTATCCGGATTTATTGGGTTTAAAGGGTGCGTAGGCGGCGTGTTAAGTTAGTGGTGAAATGCCGGGGCTCCACTCCGGTCGGCCATTAAAACTGGCATGCTTGAGGGCAGACGAGGCAGGCGGAACAAGTTAAGTAGCGGTGAAATGCATAGATATAACTTAGAACTCCGATAGCGAAGGCAGCTTGCCAGGCT…	Bacteria;Bacteroidetes;Bacteroidia;Bacteroidales;Porphyromonadaceae;Odoribacter	p<0.01	4.86178	0.0560937	0.0115377	0.208159	0.000943485	0	0	0	0	0.00355459	0	0.0753121	0.0586158	0.208159	0.130679	0.00849286	0.00974997	0.0319408	0.0570011	0.15218	0.0853422	0.184608	0.105567	0.00972709	0	0	0	0	0	0	0	0	0	0.0181243	0	0	0.178016	0	0	0	0
>denovo120355	CCTACGGGTGGCTGCAGTCGGGAATATTGCGCAATGGAGGAAACTCTGACGCAGTGACGCCGCGTATAGGAAGAAGGTTTTCGGATTGTAAACTATTGTCGTTAGGGAAGAAAAAAGACAGTACCTAAGGAGGAAGCCCCGGCTAACTATGTGCCAGCAGCCGCGGTAATACATAGGGGGCGAGCGTTATCCGGAATTATTGGGTGTAAAGGGTGCGTAGACGGGAGTTTAAGTTAGTTGTGAAATCCCTCGGCTTAACTGAGGAACTGCAACTAAAACTGAATTTCTTGAGTGCGGGAGAGGGAAGTGGAATTCCTAGTGTAGCGGTGAAATGCGTAGATATTAGGAGGAACACCAGTGGCGAAGGCGACTTTCTGGACCGTAACTGACGTTGAGGCA…	Bacteria;Firmicutes;Clostridia;Clostridiales	p<0.01	3.6161	0.0134272	0.00371317	0.207567	0.207567	0.0122882	0.00510882	0.00145243	0.00191714	0.00118486	0.00175312	0.0115865	0.00558246	0.0022626	0	0	0.00216666	0.00195556	0.000838251	0.00253633	0	0.0075659	0.00277809	0	0	0	0	0	0	0	0	0	0	0.00201381	0	0	0.0611101	0	0	0	0
>denovo128342	CCTACGGGTGGCAGCAGTCGGGAATATTGCGCAATGGAGGGAACTCTGACGCAGTGACGCCGCGTATAGGAAGAAGGTTTTCGGATTGTAAACTATTGTCGTTAGGGAAGAAAAAGGACAGTACCTAAGGAGGAAGCTCCGGCTAACTATGTGCCAGCAGCCGCGGTAATACATAGGGAGCAAGCGTTATCCGGAATTATTGGGTGTAAAGGGTGCGTAGATGGGAATGCAAGTTGGTTGTGAAAGGCCTCGGCTTAACTGAGGAATTGCAACCAAAACTATATTTCTTGAGTGCAGGAGAGGTAAGTGGAATTCCTAGTGTAGCGGTGAAATGCGTAGATATTAGGAGGAACACCAGTGGCGAAGGCGACTTACTGGACTGTAACTGACATTGAGGCA…	Bacteria;Firmicutes;Clostridia;Clostridiales	p<0.01	8.66038	0.0238172	0.00275014	0.20568	0.20568	0.0641717	0.146453	0.0043573	0.00766856	0.00236972	0	0.0115865	0.00418684	0	0	0.00169857	0.00433332	0	0.0125738	0	0.00116907	0.00453954	0.00277809	0.00277917	0	0	0	0	0	0	0	0	0.00209604	0	0.00253736	0.0049215	0.0371974	0	0	0	0
>denovo57247	CCTACGGGGGGCTGCAGTGGGGAATATTGGGCAATGGGCGAAAGCCTGACCCAGCAACGCCGCGTGAAGGAAGAAGGCTTTCGGGTTGTAAACTTCTTTTATCAGGGACGAAGTGAGTGACGGTACCTGATGAATAAGCTCCGGCTAACTACGTGCCAGCAGCCGCGGTAATACGTAGGGAGCGAGCGTTGTCCGGATTTACTGGGTGTAAAGGGCGCGTAGGCGGGGAAGCAAGTCAGGTGTGAAATCTATGGGCTCAACCCATAAACTGCACTTGAAACTGTTTTTCTTGAGTGATGGAGAGGCAAGCGGAATTCCTAGTGTAGCGGTGAAATGCGTAGATATTAGGAGGAACACCAGTGGCGAAGGCGGCTTGCTGGACATTAACTGACGCTGAGG…	Bacteria;Firmicutes;Clostridia;Clostridiales;Ruminococcaceae	p<0.01	4.40284	0.0373168	0.00847562	0.203793	0.203793	0.0471048	0.0544941	0.00580973	0.0517628	0.0675371	0.00350625	0.0395871	0.0307035	0.0362016	0.0258319	0.0288757	0.013	0.00977778	0.0310153	0.0177543	0.0467628	0.0105923	0.0194466	0.00277917	0	0.00666089	0.036641	0	0	0.00828958	0	0.015229	0.0188644	0.00604144	0.00761209	0.0246075	0.00265696	0.013228	0.00425472	0	0
>denovo103764	CCTACGGGAGGCAGCAGTGAGGAATATTGGTCAATGGGCGGAAGCCTGAACCAGCCATGCCGCGTGGAGGAACGAGGCCCTACGGGCTGTGAACTCCTTTTCCCGCGGAGCAATAAGGGCCATGCGTGGTCCGATGAGAGTACGCGGGGAATAAGCATCGGCTAACTCCGTGCCAGCAGCCGCGGTAATACGGGGGATGCGAGCGTTATCCGGATTCATTGGGTTTAAAGGGTGCGTAGGCTGCGCGGCAAGTCAGCGGTGAAATACCCACGCTCAACGAGGGGGCTGCCGTTGATACTGCCGGGCTGGAGTGGGGATGCCGCCGGGGGAATGTGTGGTGTAGCGGTGAAATGCATAGATATCACACAGAACACCGATTGCGAAGGCACCTGGCGAATC…	Bacteria;Bacteroidetes;Bacteroidia;Bacteroidales	p<0.01	22.7812	0.0284841	0.00125033	0.200436	0	0.00136536	0.00340588	0.200436	0.00766856	0.00710917	0.00175312	0.150624	0.0460553	0.0407267	0.00911716	0	0.0162499	0.00717037	0.0687366	0.00253633	0.00116907	0	0	0.00555833	0	0	0	0	0	0	0	0	0	0	0	0	0.0212557	0	0	0	0
>denovo167186	CCTACGGGAGGCTGCAGTGAGGAATATTGGTCAATGGCCGTAAGGCTGAACCAGCCAAGTAGCGTGAGGGATGACTGCCCTATGGGTTGTAAACCTCTTTTATAAGGGAATAAAGTGAGCCACGTGTGGTTTTTTGTATGTACCTTATGAATAAGCATCGGCTAACTCCGTGCCAGCAGCCGCGGTAATACGGAGGATGCGAGCGTTATCCGGATTTATTGGGTTTAAAGGGAGCGCAGGCGGATGTTTAAGTCAGTTGTGAAATACCCCGGCTCAACCGGGGGACTGCAGTTGATACTGGACGTCTTGAGTGCGGCAGAGGCAGGCGGAATTCGTGGTGTAGCGGTGAAATGCTTAGATATCACGAAGAACTCCGATTGCGAAGGCAGCTTGCTGGGC…	Bacteria;Bacteroidetes;Bacteroidia;Bacteroidales;Bacteroidaceae;Bacteroides	p<0.01	10.1985	0.020852	0.00204461	0.197466	0.000943485	0.000682678	0.00085147	0	0.197466	0	0.00350625	0.0154486	0.0376816	0.0995543	0.0258319	0.00849286	0.0184166	0.0013037	0.003353	0	0.00350721	0	0	0	0	0	0	0	0	0	0	0	0	0.032221	0.00253736	0	0	0	0	0	0
>denovo140308	CCTACGGGTGGCAGCAGTGGGGAATATTGGGCAATGGGCGAAAGCCTGACCCAGCGACGCCGCGTGAGGGAAGAAGGTCTTCGGATTGTAAACCTTTGTCAACAGGGACGAAGAAAGTGACGGTACCTGTGGAGGAAGCCACGGCTAACTACGTGCCAGCAGCCGCGGTAATACGTAGGTGGCGAGCGTTATCCGGATTTACTGGGTGTAAAGGGTGAGTAGGCGGGAGATCAAGTCAGATGTGAAATACTGCGGCTTAACCGCAGAACTGCATTTGAAACTGATTTTCTTGAGAGTCGGAGAGGTAATCGGAATTCCTAGTGTAGCGGTGAAATGCGTAGATATTAGGAGGAACACCAGTGGCGAAGGCGGATTACTGGACGACAACTGACGCTGAGA…	Bacteria;Firmicutes;Clostridia;Clostridiales;Ruminococcaceae	p<0.01	3.37374	0.0570743	0.0169172	0.196083	0.0283046	0.0238937	0.0195838	0.0203341	0.0901056	0.0154032	0.00525937	0.128417	0.0683851	0.0656153	0.0501444	0.0645457	0.196083	0.0782223	0.102267	0.030436	0.0339031	0.0983567	0.0166685	0.00555833	0	0.00333045	0.053296	0	0	0	0	0	0.0188644	0.0563868	0.055822	0.0467543	0.0531392	0	0	0	0
>denovo71361	CCTACGGGCGGCAGCAGTGAGGAATATTGGGCAATGGGGGAAACCCTGACCCAGCCATGCCGCGTGAGTGAAGAAGGTTTTCGGATTGTAAAGCTCTTTCAGATGTGACGATGATGACGGTAGCATCAGAAGAAGCCCCGGCAAACTTCGTGCCAGCAGCCGCGGTAATACGAAGGGGGCAAGCGTTGTTCGGAATTACTGGGCGTAAAGGGTGTGTAGGCGGTTGAGTAAGATAGCGGTGAAATCCCAGGGCTTAACCTTGGAATTGCCGTTATAACTATTTGACTAGAATTATGGAGAGGATATCGGAATACCCAGTGTAGAGGTGAAATTCGTAGATATTGGGTAGAACACCGGTGGCGAAGGCGGGTATCTGGCCATATATTGACGCTGAGGCAC…	Bacteria;Proteobacteria;Alphaproteobacteria;Rhodospirillales;Rhodospirillaceae;Insolitispirillum	p<0.01	42.1674	0.0223878	0.000530926	0.195301	0.195301	0.1734	0.00085147	0.00145243	0.00383428	0.00473945	0.00350625	0.0173797	0	0.0022626	0	0.01189	0.00649998	0.000651852	0.0259858	0	0	0	0	0	0	0	0	0	0	0	0	0	0	0.00402763	0.00253736	0.00246075	0	0	0	0	0
>denovo108772	CCTACGGGAGGCAGCAGTGGGGAATATTGGGCAATGGGGGAAACCCTGACCCAGCAACGCCGCGTGAGGGAAGAAGGCTTTCGGGTTGTAAACCTCTTTTACCAGGGACGAAGGACGTGACGGTACCTGGAGAAAAAGCAACGGCTAACTACGTGCCAGCAGCCGCGGTAATACGTAGGTTGCAAGCGTTGTCCGGATTTACTGGGTGTAAAGGGCGTGTAGGCGGAGATGCAAGTTGGGAGTGAAATCCATGGGCTCAACCCATGAACTGCTCTCAAAACTGTATCCCTTGAGTATCGGAGAGGCAAGCGGAATTCCTAGTGTAGCGGTGAAATGCGTAGATATTAGGAGGAACACCAGTGGCGAAGGCGGCTTGCTGGACGACAACTGACGCTGAGG…	Bacteria;Firmicutes;Clostridia;Clostridiales;Ruminococcaceae	p<0.01	18.137	0.0295764	0.00163072	0.195039	0.00188697	0	0.12772	0	0.0306743	0.00710917	0.00175312	0.195039	0.00139561	0.0543023	0	0.0152871	0.0584998	0.00195556	0.003353	0.015218	0.00467628	0.0559877	0.0138904	0.00277917	0	0	0.009993	0	0	0	0.00274537	0.00217557	0.00209604	0.00805526	0	0	0.00265696	0	0	0	0
>denovo3931	CCTACGGGGGGCAGCAGTGGGGAATCTTGCGCAATGGGGGCAACCCTGACGCAGCGACGCCGCGTGCGGGATGGAGGCCTTCGGGTCGTAAACCGCTTTCAGCAGGGACGAGTCAAGACGGTACCTGCAGAAGAAGCCCCGGCTAACTACGTGCCAGCAGCCGCGGTAATACGTAGGGGGCGAGCGTTATCCGGATTCATTGGGCGTAAAGCGCGCGTAGGCGGCCGGGCAGGCGGGGCGTCAAATGGCGGGGCTCAACCCCGTCCCGCGCCCCGAACCGCCCGGCTCGGGTCCGGCAGGGGAGGGTGGAACGCCCGGTGTAGCGGTGGAATGCGCAGATATCGGGCGGAACACCGGTGGCGAAGGCGGCCCTCTGGGCCGGCACCGACGCTGAGGCGC…	Bacteria;Actinobacteria;Actinobacteria;Coriobacteriales;Coriobacteriaceae;Collinsella	p<0.05	2.92023	0.0377992	0.0129439	0.19146	0.0217002	0.00204803	0.00596029	0.097313	0.0632657	0.0284367	0.0122719	0.0415182	0.054429	0.0248886	0.19146	0.0407657	0.00324999	0.0136889	0.00502951	0.053263	0.0619608	0	0.0111123	0.0236229	0.0187507	0.0366349	0.006662	0.0152513	0.00916059	0	0.0109815	0	0.0104802	0	0.00761209	0.00246075	0	0	0.00425472	0.0725283	0.0252693
>denovo8966	CCTACGGGAGGCTGCAGTGAGGAATATTGGTCAATGGGCGAGAGCCTGAACCAGCCAAGTAGCGTGAAGGATGACCGCCCTACGGGTTGTAAACTTCTTTTATAAGGGAATAAAGATGCGTACGTGTACGCAGTTGCATGTACCTTATGAATAAGCATCGGCTAACTCCGTGCCAGCAGCCGCGGTAATACGGAGGATGCGAGCGTTATCCGGATTTATTGGGTTTAAAGGGAGCGTAGACGGGATGTCAAGTCAGCTGTGAAAGTTTGCGGCTCAACCGTAAAATTGCAGTTGAAACTGGCTTTCTTGAGTGCGTTCGAGGCAGGCGGAATTCGTGGTGTAGCGGTGAAATGCATAGATATCACGAAGAACCCCGATTGCGAAGGCAGCCTGCTAGGC…	Bacteria;Bacteroidetes;Bacteroidia;Bacteroidales;Bacteroidaceae;Bacteroides	p<0.05	2.1237	0.0490217	0.0230831	0.187796	0.0377394	0.000682678	0.0187323	0.0580973	0.130366	0.0106638	0.0105187	0.0598635	0.0334948	0.187796	0.0972497	0.0152871	0.0671664	0.0247704	0.0938841	0.0405813	0.0362412	0.0211845	0.033337	0.00277917	0	0	0.073282	0.00305027	0	0	0.0247083	0.0174045	0.125762	0.00402763	0.0329857	0.0246075	0.0132848	0	0.029783	0.043517	0
>denovo105411	CCTACGGGAGGCTGCAGTGGGGAATATTGGACAATGGGGGAGACCCTGATCCAGCCATGCCGCGTGAGTGAAGACGGCCTTCGGGTTGTAAAGCTCTTTTACATGGGAAGATGATGACGGTACCATGGGAATAAGCACCGGCAAACTTCGTGCCAGCAGCCGCGGTAATACGAAGGGTGCAAGCGTTGTTCGGAATTACTGGGTGTAAAGGGCGTGTAGGCTGGTGATCAAGTTAGTGGTGAAACCCCTGGGCTTAACCTGGGAACTGCCATTGATACTGGTTACCTGGAGTATCGGAGAGGATAACGGAATATCCAGTGTAGAGGTGAAATTCGTAGATATTGGATAGAACACCGGTGGCGAAGGCGGTTATCTGGCCGATTTACTGACGCTGAGGCG…	Bacteria;Proteobacteria;Alphaproteobacteria	p<0.01	1.2343	0.0138343	0.0112081	0.185987	0.0669875	0.03823	0.00255441	0.00290487	0.00191714	0.00118486	0	0.00193108	0	0.0022626	0	0.00169857	0.00216666	0	0.00502951	0	0.00467628	0.143752	0	0.00138958	0	0	0	0	0	0	0	0	0	0.00201381	0.00253736	0	0.185987	0	0	0	0
>denovo120726	CCTACGGGTGGCAGCAGTGAGGAATATTGGTCAATGGCCGAGAGGCTGAACCAGCCAAGTAGCGTGGAGGATGACTGCCCTACGGGTTGTAAACTCCTTTTATAAGGGGGTAAAGGCGTCTACGTGTAGATGTTTGCAAGTACCTTATGAATAAGCATCGGCTAACTCCGTGCCAGCAGCCGCGGTAATACGGAGGATGCGAGCGTTATCCGGATTTATTGGGTTTAAAGGGAGCGTAGACGGCCGTTTAAGTCAGCTGTGAAATGGTGCGGCTCAACCGTAGCACTGCAGTTGAAACTGGTCGGCTTGAGTGCAGTTGAGGCAGGCGGAATTCGTGGTGTAGCGGTGAAATGCTTAGATATCACGAAGAACCCCGATTGCGAAGGCAGCCTGCTAAGC…	Bacteria;Bacteroidetes;Bacteroidia;Bacteroidales;Bacteroidaceae;Bacteroides	p<0.01	3.93236	0.0852894	0.0216891	0.185533	0.000943485	0.021163	0.0195838	0.0769789	0.0709342	0.176544	0.00525937	0.156417	0.184221	0.185533	0.0562225	0.127393	0.0812497	0.140148	0.0720896	0.053263	0.0362412	0.0665799	0.169463	0.00555833	0.0164069	0.0233131	0.13324	0	0	0	0	0	0.0146723	0.0100691	0.00761209	0.0049215	0	0.00661398	0.147497	0.00207224	0.00229721
>denovo2330	CCTACGGGTGGCTGCAGTGAGGAATATTGGTCAATGGGCGAGAGCCTGAACCAGCCAAGTAGCGTGAAGGAAGAAGGTTCTATGGATTGTAAACTTCTTTTATAAGGGAATAACGTGCGCTACGTGTAGCGTTTTGCATGTACCTTATGAATAAGCATCGGCTAACTCCGTGCCAGCAGCCGCGGTAATACGGAGGATGCGAGCGTTATCCGGATTTATTGGGTTTAAAGGGAGCGTAGGCCGGTTTTTAAGTCAGTTGTGAAAGTTTGGGGCTCAACCTTAAAATTGCAGTTGAAACTGGAGACCTTGAGTGCGGTATAGGCAGGCGGAATTCGTGGTGTAGCGGTGAAATGCTTAGATATCACGAAGAACTCCAATTGCGAAGGCAGCTTGCTGGAC…	Bacteria;Bacteroidetes;Bacteroidia;Bacteroidales;Bacteroidaceae;Bacteroides	p<0.01	#DIV/0!	0.0191416	0	0.185384	0.00188697	0.00136536	0.00255441	0	0	0.00473945	0.00525937	0.185384	0.00139561	0.0022626	0.0060781	0.00339714	0.147333	0.0013037	0.00922076	0.00253633	0.00116907	0	0.00277809	0.00416875	0	0	0	0	0	0	0	0	0	0	0	0	0	0	0	0	0
>denovo64292	CCTACGGGAGGCTGCAGTGGGGAATATTGGGCAATGGGCGCAAGCCTGACCCAGCAACGCCGCGTGAAGGAAGAAGGCTTTCGGGTTGTAAACTTCTTTTGTCAGGGAAGAGCAGAAGACTGTACCTGACGAATAAGCCACGGCTAACTACGTGCCAGCAGCCGCGGTAATACGTAGGTGGCAAGCGTTGTCCGGATTTACTGGGTGTAAAGGGCGTGTAGGCGGGATTGCAAGTCAGATGTGAAATTCCGGGGCTCAACCCCGGAACTGCATTTGAAACTGTAGTTCTTGAGTACTGGAGAGGCAGGCGGAATTCCTAGTGTAGCGGTGAAATGCGTAGATATTAGGAGGAACACCAGTGGCGAAGGCGGCCTGCTGGACAGCAACTGACGCTGAGGC…	Bacteria;Firmicutes;Clostridia;Clostridiales;Ruminococcaceae;Flavonifractor	p<0.05	1.79425	0.0650463	0.0362526	0.185249	0.0443438	0.0709985	0.0332073	0.0043573	0.0421771	0.0592431	0.0385687	0.073381	0.0600114	0.181008	0.0243124	0.0322729	0.185249	0.0541037	0.0997519	0.0202907	0.0888494	0.167963	0.0166685	0.00416875	0.00468768	0	0.053296	0.00915081	0.158783	0.0718431	0.0329444	0.0326335	0.0104802	0.0422901	0.0253736	0.029529	0.0956506	0.00992096	0.0397107	0	0
>denovo54462	CCTACGGGTGGCTGCAGTGGGGAATCTTCCACAATGGACGAAAGTCTGACGGAGCAACGCCGCGTGAGTGATGAGGGCCTTCGGGTTGTAAAGCTCTTTGATCCGGGACGAACGGTCTGTGTGCTAATACCACATAGGAGTGACGGTACCGGAAGAACAAGCCACGGCTAACTACGTGCCAGCAGCCGCGGTAATACGTAGGTGGCAAGCGTTGTCCGGAATTATTGGGCGTAAAGCGCGCGCAGGCGGCCCTTTAAGTCCATCTTAAAAGCGTGGGGCTTAACCCCATGATGGGATGGAAACTGAAGAGCTGGAGTATCGGAGAGGAAAGCGGAATTCCTAGTGTAGCGGTGAAATGCGTAGAGATTAGGAAGAACACCGGTGGCGAAGGCGGCTTTC…	Bacteria;Firmicutes;Negativicutes;Selenomonadales;Veillonellaceae;Dialister	p<0.05	#DIV/0!	0.00960826	0	0.183425	0	0	0	0	0	0	0	0	0	0.0022626	0	0	0	0.00195556	0.003353	0	0.00116907	0	0	0.183425	0	0	0	0	0	0	0	0	0	0	0	0	0	0	0	0	0
>denovo183417	CCTACGGGTGGCAGCAGTTAGGAATATTGGGCAATGGAGGGAACTCTGACCCAGCAACGCCGCGTGAAGGAAGAAGGTTTTCGGATTGTAAACTTCTGATCTAAGGGAAGAAGAAAGTGACGGTACCTTAGGAGAAAGCCACGGCTAACTACGTGCCAGCAGCCGCGGTAATACGTAGGTGGCGAGCGTTGTCCGGAATAACTGGGCGTAAAGGGAGCGTAGGTGGCGAGATAAGTTAGATGTGAAAGCCCGAGGCTCAACTTCGGAATAGCATCTAAAACTGTTTGGCTAGAGTGCAGGAGGGGTAAATGGAATTTCTAGTGTAGCGGTGAAATGCGTAGATATTAGGAAGAACACCAGAGGCGAAGGCGGTTTACTGGACTGCAACTGACACTGAGG…	Bacteria;Firmicutes;Clostridia;Clostridiales	p<0.01	#DIV/0!	0.0181835	0	0.180227	0.031135	0.180227	0.0408705	0	0.00383428	0.00236972	0.00350625	0.012552	0.00279123	0.00452519	0	0.00169857	0.0108333	0.000651852	0.0393978	0.00253633	0	0.0211845	0.00277809	0.00277917	0	0	0	0	0	0	0	0	0	0	0	0	0	0	0	0	0
>denovo20967	CCTACGGGTGGCTGCAGTGAGGAATATTGGTCAATGGGCGAGAGCCTGAACCAGCCAAGTAGCGTGAAGGAAGACTGCCCTATGGGTTGTAAACTTCTTTTATACGGGAATAAAGTCATCCACGTGTGGATGTTTGTATGTACCGTATGAATAAGGATCGGCTAACTCCGTGCCAGCAGCCGCGGTAATACGGAGGATCCGAGCGTTATCCGGATTTATTGGGTTTAAAGGGAGCGTAGACGGCCGTTTAAGTCAGCTGTGAAATGGTGCGGCTCAACCGTAGCACTGCAGTTGAAACTGGTCGGCTTGAGTGCAGTTGAGGCAGGCGGAATTCGTGGTGTAGCGGTGAAATGCTTAGATATCACGAAGAACCCCGATTGCGAAGGCAGCCTGCTAAGC…	Bacteria;Bacteroidetes;Bacteroidia;Bacteroidales;Bacteroidaceae;Bacteroides	p<0.01	1.10796	0.0145561	0.0131377	0.180116	0.06227	0.00273071	0.0102176	0.00145243	0	0.0580582	0.00876562	0.00096554	0.00558246	0.0181008	0	0.00679429	0.0519998	0.00651852	0.00586776	0.0101453	0.00116907	0.0363163	0.00277809	0.00138958	0	0	0.03331	0	0	0	0	0	0	0.00201381	0	0	0	0.00330699	0.180116	0	0.00459443
>denovo122103	CCTACGGGTGGCTGCAGTGGGGAATATTGGGCAATGGAGGAAACTCTTACCCAGCAATGCCGCGTGAGTGATGAAGGTCTTATGGATTGTAAAGCTCTTTGATTAGGGACGAAAAAAATGACGGTACCTAAAGAACAAGCCCCGGCTAACTATGTGCCAGCAGCCGCGGTAATACATAGGGGGCGAGCGTTGTCCGGAATGACTGGGCGTAAAGGGTGTGTAGGCGGTCAAGTAAGTTAGAAGTGTAATACCCAGGGCTTAACTCGGGTGCTGCTTCTAATACTGCATGACTTGAGTGTAGGAGAGGACAATGGAATTCCCAGTGTAGCGGTGGAATGCATAGATATTGGGAGGAACACCAGAGGCGAAAGCGATTGTCTGGACTACAACTGACGCTGA…	Bacteria;Firmicutes;Clostridia;Clostridiales	p<0.01	8.40434	0.0183894	0.00218808	0.180068	0.0698179	0.0204803	0.0672661	0	0.00191714	0	0.00175312	0.00579324	0	0.00678779	0	0	0.00324999	0	0.00670601	0	0.00116907	0.180068	0	0.00277917	0	0	0	0	0	0	0	0	0	0	0	0	0.0371974	0	0	0	0
>denovo123890	CCTACGGGTGGCTGCAGTGGGGAATTTTGGACAATGGGGGAAACCCTGATCCAGCCATGCCGCGTGCAGGATGAAGGTCTTCGGATTGTAAACTGCTTTTGTCAGGGACGAAAAGGTTTCGGTTAATACCCGAAACTGCTGACGGTACCTGAAGAATAAGCACCGGCTAACTACGTGCCAGCAGCCGCGGTAATACGTAGGGTGCAAGCGTTAATCGGAATTACTGGGCGTAAAGCGTGCGCAGGCGGTTCCGTAAGATAGATGTGAAATCCCCGGGCTTAACCTGGGAATTGCATTTATGACTGCGGAACTGGAGTTTATCAGAGGGGGGTGGAATTCCAAGTGTAGCAGTGAAATGCGTAGATATTTGGAAGAACACCAATGGCGAAGGCAGCCCCC…	Bacteria;Proteobacteria;Betaproteobacteria;Burkholderiales;Sutterellaceae;Sutterella	p<0.01	#DIV/0!	0.0187229	0	0.178745	0	0	0	0	0.0249228	0	0	0	0.00139561	0.178745	0.0121562	0.00509571	0.00758331	0.107556	0.0176033	0.00253633	0.00701443	0.00151318	0.00277809	0.00555833	0	0	0	0	0	0	0	0	0	0	0	0	0	0	0	0	0
>denovo164092	CCTACGGGTGGCAGCAGTGGGGAATATTGGGCAATGGGCGCAAGCCTGACCCAGCAACGCCGCGTGAAGGAAGAAGGCTCTCGGGTTGTAAACTTCTTTTAAGAGGGACGAAACAAATGACGGTACCTCTTGAATAAGCCACGGCTAACTACGTGCCAGCAGCCGCGGTAATACGTAGGTGGCAAGCGTTATCCGGATTTACTGGGTGTAAAGGGCGTGTAGGCGGGATTGCAAGTCAGATGTGAAAACCACGGGCTCAACCTGTGGCCTGCATTTGAAACTGTAGTTCTTGAGTGATGGAGAGGCAGGCGGAATTCCGTGTGTAGCGGTGAAATGCGTAGATATACGGAGGAACACCAGTGGCGAAGGCGGCCTGCTGGACATTAACTGACGCTGAGG…	Bacteria;Firmicutes;Clostridia;Clostridiales;Ruminococcaceae	p<0.01	4.41653	0.0582495	0.013189	0.177106	0.127371	0.132439	0.177106	0.0188816	0.00958571	0.0284367	0.0350625	0.0241385	0.018143	0.0407267	0.00455858	0.0203829	0.145166	0.0228148	0.0947224	0.0177543	0.0420866	0.0847381	0.0444494	0.0764271	0	0.00333045	0.039972	0.00305027	0.00916059	0.0221056	0.00274537	0.00217557	0.0272485	0.032221	0.00761209	0.009843	0.0212557	0.00661398	0.0283648	0.00621671	0.00229721
>denovo165126	CCTACGGGAGGCAGCAGTTAGGAATATTGGGCAATGGAGGAAACTCTGACCCAGCAACGCCGCGTGAAGGAAGAAGGTTTTCGGACTGTAAACTTCTGATCTAGGGGAAAAAGAAAGTGATGGTACCCTAGGAGAAAGCCACGGCTAACTACGTGCCAGCAGCCGCGGTAATACGTAGGTGGCGAGCGTTGTCCGGAATGACTGGGCGTAAAGGGAGCGTAGGTTGCGATTTAAGTTAGGTGTGAAAGCCCGTAGCTCAACTACGGAACTGCACTTAAAACTGGATTGCTAGAGTACAGGAGGGGTAAGCGGAATTCCTAGTGTAGCGGTAAAATGCATAGATATTAGGAAGAACACCGGAGGCGAAGGCGGCTTACTGGACTGCAACTGACACTGAGG…	Bacteria;Firmicutes;Clostridia;Clostridiales	p<0.05	1.48892	0.0210397	0.0141308	0.176543	0.0566091	0.107863	0.0119206	0.00290487	0.00383428	0.0379156	0	0.0183453	0.00558246	0.00905039	0	0.0220814	0.0140833	0.00195556	0.0226328	0.038045	0	0.0665799	0	0.00138958	0	0.00333045	0.176543	0.00305027	0	0	0	0	0	0.022152	0.0126868	0.0049215	0.0132848	0	0.00425472	0	0
>denovo158707	CCTACGGGAGGCTGCAGTGAGGAATATTGGGCAATGGAGGGAACTCTGACCCAGCCATGCCGCGTGAGTGAGAAGGTCTTCGGATTGTAAAGCTCTTTTGTGTGGGAAGATGATGACAGTACCACAAGAAAAAGCACCGGCAAACTTCGTGCCAGCAGCCGCGGTAATACGAAGGGTGCGAGCGTTGTTCGGAATTACTGGGCGTAAAGGGTGTGTAGGCGGTTTAGTAAGATAGCGGTGAAATACCGGGGCTCAACCTCGGAATTGCCGTTATAACTATTGGACTAGAGTGATAGAGAGGATACTGGAATACCCAGTGTAGAGGTGAAATTCGTAGATATTGGGTAGAACACCGGTGGCGAAGGCGAGTATCTGGCTATCAACTGACGCTGAGGCACG…	Bacteria;Proteobacteria;Alphaproteobacteria	p<0.01	5.68537	0.0267536	0.00470569	0.175019	0.0132088	0.000682678	0	0	0	0.103083	0	0	0.0195386	0.00678779	0.00911716	0.00339714	0.00324999	0.0625778	0.0343683	0.0126817	0.0537773	0.0348031	0.175019	0.00277917	0	0	0.06662	0	0	0	0	0	0.00628812	0.00201381	0.00507473	0	0	0	0	0	0
>denovo166992	CCTACGGGTGGCAGCAGTGAGGAATATTGGTCAATGGGCGAGAGCCTGAACCAGCCAAGTAGCGTGAAGGATGAAGGTTCTATGGATTGTAAACTTCTTTTATAAGGGAATAACCGACACCACGTGTGGTGTTCTGCATGTACCTTATGAATAAGCATCGGCTAACTCCGTGCCAGCAGCCGCGGTAATACGGAGGATGCGAGCGTTATCCGGATTTATTGGGTTTAAAGGGAGCGCAGACGGGTCGTTAAGTCAGCTGTGAAAGTTTGGGGCTCAACCTTAAAATTGCAGTTGATACTGGCGTCCTTGAGTGCGGTTGAGGTGTGCGGAATTCGTGGTGTAGCGGTGAAATGCTTAGATATCACGAAGAACTCCGATTGCGAAGGCAGCACACTAAGC…	Bacteria;Bacteroidetes;Bacteroidia;Bacteroidales;Bacteroidaceae;Bacteroides	p<0.01	2.96614	0.016215	0.00546669	0.174545	0.174545	0.023211	0.00510882	0	0.00958571	0.00473945	0.00876562	0.0135176	0.00279123	0.00905039	0	0	0.0259999	0	0.0318535	0	0	0.0151318	0	0	0	0	0	0	0	0	0	0	0	0.086594	0	0.0049215	0	0	0.00141824	0	0
>denovo120586	CCTACGGGAGGCAGCAGTGGGGAATTTTGCGCAATGCTCGAGAGAGTGACGCAGCGACGCCGCGTGAATGAGGAAGGCCTTCGGGTCGTAAAGTTCTTTCGACAGGGAAGAAAATGCATATAAGTAACTGTGTATGCTTTGACGGTACCTGTATAAGCAGCCCCGGCTAACTCCGTGCCAGCAGCCGCGGTAATACGGAGGGGGCGAGCGTTGTTCGGAGTGACTGGGCGTAAAGAGCACGTAGGCGGTGTTGTAAGTCATTAGTCAAAGGCTAGAGCTCAACTTTAGTAAGGCTAGTGATACTATAATACTAGAGTATCAGAGAGGATAGCAGAATTCCTGGTGTAGCGGTGAAATGCGTAGATATCAGGAGGAATACCGTTAGCGAAGGCGGCTATC…	Bacteria;Deferribacteres;Deferribacteres;Deferribacterales;Deferribacteraceae;Mucispirillum	p<0.01	#DIV/0!	0.0120522	0	0.17268	0.000943485	0	0	0	0	0.00118486	0	0.0473115	0.00139561	0.00678779	0.00303905	0	0.00108333	0.0013037	0.17268	0.00253633	0	0	0	0.00277917	0	0	0	0	0	0	0	0	0	0	0	0	0	0	0	0	0
>denovo177654	CCTACGGGAGGCAGCAGTCGGGAATATTGCGCAATGGAGGCAACTCTGACGCAGTGACGCCGCGTATAGGAAGAAGTTTTTCGGAATGTAAACTATTGTCGTTAGGGAAGAGAAAGGACGGTACCTAAGGAGGAAGCCCTGGCTAACTATGTGCCAGCAGCCGCGGTAATACATAGAGGGCAAGCGTTATCCGGAATTATTGGGTGTAAAGGGTGCGTAGACGGGATGTTAAGTTAGTTGTGAAATCCCCAGGCTTAACTTGGGAATTGCAACTAAAACTGATATTCTTGAGTACTGGAGAGGAAAGTGGAATTCCTAGTGTAGCGGTGAAATGCGTAGATATTAGGAGGAACACCAGTGGCGAAGGCGACTTTCTGGACAGAAACTGACGTTGAGGCA…	Bacteria;Firmicutes;Clostridia;Clostridiales	p<0.01	38.3785	0.0325806	0.000848928	0.171866	0.06227	0.0791906	0.120909	0.0305011	0.00766856	0.00118486	0.00175312	0.171866	0.00418684	0.0135756	0.00303905	0.0917229	0.0238333	0.00912593	0.00419126	0.0101453	0.00116907	0	0.0138904	0.00138958	0.00234384	0.00666089	0.003331	0	0	0	0	0	0.00209604	0	0	0	0	0	0	0	0
>denovo131935	CCTACGGGTGGCAGCAGTGGGGGATATTGCACAATGGGGGAAACCCTGATGCAGCGACGCCGCGTGGGTGAAGAAGTCTTTCGGGATGTAAAGCCCTATCAGCAGGGAAGATAATGACGGTACCTGACTAAGAAGCCCCGGCTAACTACGTGCCAGCAGCCGCGGTAATACGTAGGGGGCAAGCGTTATCCGGATTTACTGGGTGTAAAGGGAGCGTAGACGGATGAGGAAGTCTGAAGTGAAAGGTAGGGGCTCAACCCCTGAACTGCTTTGGAAACTCTTCATCTAGAGTACCGGAGGGGCAGGCGGAATTCCTGGTGTAGCGGTGAAATGCATAGATATCAGGAAGAACACCGGTGGCGAAGGCGGCCTGCTGGACGGTAACTGACGTTGAGGCTC…	Bacteria;Firmicutes;Clostridia;Clostridiales;Lachnospiraceae	p<0.01	2.04004	0.0830937	0.0407314	0.171661	0.0651005	0.00136536	0.103028	0.164125	0.111194	0.0805706	0.0175312	0.107175	0.171661	0.124443	0.110925	0.146077	0.0465832	0.0612741	0.0544863	0.10399	0.119245	0.0105923	0.0611179	0.00138958	0.044533	0.0999134	0.079944	0.0213519	0.0274818	0.0193424	0.0576527	0.0348091	0.0985139	0.0402763	0.0507473	0.059058	0.0185987	0.00661398	0.0170189	0.0165779	0
>denovo80594	CCTACGGGAGGCAGCAGTGAGGAATATTGGTCAATGGCCGGGAGGCTGAACCAGCCAAGTAGCGTGAAGGATGACGGCCCTACGGGTTGTAAACTTCTTTTATGCGGGATTAACGTGAGGTACGTGTACCTTATTGCAGGTACCGCATGAATAAGCATCGGCTAACTCCGTGCCAGCAGCCGCGGTAATACGGAGGATGCGAGCGTTATCCGGATTTATTGGGTTTAAAGGGAGCGTAGACGGCCGTTTAAGTCAGCTGTGAAATGGTGCGGCTCAACCGTAGCACTGCAGTTGAAACTGGTCGGCTTGAGTGCAGTTGAGGCAGGCGGAATTCGTGGTGTAGCGGTGAAATGCTTAGATATCACGAAGAACCCCGATTGCGAAGGCAGCCTGCTAAGC…	Bacteria;Bacteroidetes;Bacteroidia;Bacteroidales;Bacteroidaceae;Bacteroides	p<0.01	7.79339	0.0300049	0.00385005	0.169435	0	0.00204803	0.00340588	0.00290487	0.00575142	0.169435	0.0683719	0.0386216	0.0348904	0.0181008	0.0136757	0.0560529	0.00758331	0.013037	0.00586776	0.0659447	0.0888494	0	0.00277809	0.00277917	0.0117192	0.00999134	0.019986	0	0	0	0	0	0.00838416	0	0.00761209	0.0049215	0	0	0.00283648	0	0
>denovo61099	CCTACGGGAGGCAGCAGTGAGGAATATTGGTCAATGGGCGCGAGCCTGAACCAGCCAAGTAGCGTGAAGGATGACTGCCCTATGGGTTGTAAACTTCTTTTATACGGGAATAAAGTCCGGCACGTGTGCCGGTTTGCATGTACCGTATGAATAAGGATCGGCTAACTCCGTGCCAGCAGCCGCGGTAATACGGAGGATCCGAGCGTTATCCGGATTTATTGGGTTTAAAGGGAGCGTAGGCGGGTTTTTAAGTCAGTTGTGAAAGTTTGCGGCTCAACCGTAAAATTGCAGTTGATACTGGAAGCCTTGAGTGCGGCAGAGGCAGGCGGAATTCGTGGTGTAGCGGTGAAATGCTTAGATATCACGAAGAACTCCGATTGCGAAGGCAGCTTGCTGGAC…	Bacteria;Bacteroidetes;Bacteroidia;Bacteroidales;Bacteroidaceae;Bacteroides	p<0.01	#DIV/0!	0.0116208	0	0.168999	0.000943485	0.000682678	0.00085147	0	0	0.0331761	0	0	0.00139561	0	0	0.00169857	0.168999	0.00260741	0.00838251	0.00253633	0.00116907	0.00302636	0.00277809	0.00416875	0	0	0	0	0	0	0	0	0	0	0	0	0	0	0	0	0
>denovo124235	CCTACGGGCGGCAGCAGTGAGGGATATTGGTCAATGGGCGGAAGCCTGAACCAGCCAAGTCGCGTGTGGGAAGAAGGTGCCAAGCATTGTAAACCACTTTTGCCGGGGGACAACGGGCTCCACGCGATGGGGTTTTGAGGGTACCCGGAGAAAAAGCATCGGCTAACTCCGTGCCAGCAGCCGCGGTAATACGGAGGATGCGAGCGTTATCCGGATTTATTGGGTTTAAAGGGTGCGCAGGCGGCCTGTCAAGCCGGCGGTAAAATGTCGGGGCTCAACCCCGGCCGGCCGTCGGGACTGTTGGGCTGGAGTGCGGAGGAGGCATGCGGAATGCGCGGTGTAGCGGTGAAATGCATAGATATCGCGCAGAACGCCGATTGCGGAGGCAGCGTGCCGTGC…	Bacteria;Bacteroidetes;Bacteroidia;Bacteroidales	p<0.01	4.80849	0.0591496	0.0123011	0.16825	0.0877441	0.0812387	0.154116	0.0450254	0.00383428	0.16825	0.0350625	0.00772432	0.0516378	0.0497771	0.0060781	0.01189	0.0389999	0.0378074	0.0142503	0.0557993	0.12626	0.0741458	0.125014	0.0083375	0	0.0166522	0.043303	0.00610054	0	0	0	0	0	0	0	0	0.00265696	0	0.140406	0	0
>denovo119138	CCTACGGGGGGCTGCAGTGAGGAATATTGGTCAATGGGCGGAAGCCTGAACCAGCCAAGTAGCGTGAAGGATGAAGGTTCTATGGATTGTAAACTTCTTTTATAAGGGAATAACCGACATTACGTGTAATGTCCTGCATGTACCTTATGAATAAGCATCGGCTAACTCCGTGCCAGCAGCCGCGGTAATACGGAGGATGCGAGCGTTATCCGGATTTATTGGGTTTAAAGGGAGCGTAGACGGGATGTTAAGTCAGCTGTGAAAGTTTGGGGCTCAACCTTAAAATTGCAGTTGAAACTGGCGTTCTTGAGTGCGGCAGAGGCAGGCGGAATTCGTGGTGTAGCGGTGAAATGCTTAGATATCACGAAGAACCCCTATTGCGAAGGCAGCCTGCTGGAC…	Bacteria;Bacteroidetes;Bacteroidia;Bacteroidales;Bacteroidaceae;Bacteroides	p<0.01	18.0469	0.0120547	0.000667963	0.166812	0.0066044	0.00341339	0	0	0	0	0	0.00096554	0.00279123	0.00452519	0.00303905	0.00509571	0.0303332	0.00195556	0.166812	0	0.00116907	0.00605272	0.00277809	0.00555833	0	0	0	0	0	0	0	0	0	0.00604144	0	0	0.00531392	0	0	0	0
>denovo95525	CCTACGGGAGGCTGCAGTGGGGAATATTGGGCAATGGGCGCAAGCCTGACCCAGCAACGCCGCGTGAAGGAAGAAGGCTTTCGGGTTGTAAACTTCTTTTATTCGGGACGATAGTGACGGTACCGAATGAATAAGCCACGGCTAACTACGTGCCAGCAGCCGCGGTAATACGTAGGTGGCGAGCGTTATCCGGATTTACTGGGTGTAAAGGGCGTGTAGGCGGGATGGCAAGTCAGGCGTGAAAACCATGGGCTCAACCCATGGCCTGCGTTTGAAACTGTCGTTCTTGAGTGCTGGAGAGGCAAGCGGAATTCCGTGTGTAGCGGTGAAATGCGTAGATATACGGAGGAACACCAGTGGCGAAGGCGGCTTGCTGGACAGTAACTGACGCTGAGGCGC…	Bacteria;Firmicutes;Clostridia;Clostridiales;Ruminococcaceae	p<0.01	4.66803	0.05683	0.0121743	0.165135	0.031135	0.0853347	0.0485338	0.0290487	0.0364257	0.0177729	0.00175312	0.0820709	0.0390772	0.0588275	0.0486248	0.161364	0.0693331	0.134933	0.165135	0.015218	0.0128598	0.0741458	0.0166685	0.0083375	0.00234384	0	0.036641	0.00305027	0.0183212	0.0221056	0.00274537	0	0.0230564	0.0402763	0.0101495	0.0344505	0.00531392	0	0.00850943	0	0
>denovo376	CCTACGGGTGGCAGCAGTAGGGAATATTGCGCAATGGGGGAAACCCTGACGCAGCCATGCCGCGTGTGTGAAGAAGGCCTTCGGGTTGTAAAGCACTTTCGCCGGTGAAGAGAATGACATCAGCCGGAGAAGAAGCGCCGGCAAACTCCGTGCCAGCAGCCGCGGTAATACGGAGGGCGCGAGCGTTAATCGGAATAACTGGGCGTAAAGGGCATGCAGGCGGTTCCGTAAGAGTGACGTGAAAAACGCGGGCTCAACCTGCGCCGTGCGTTACTGACTGCGGGACTTAGGGTACCGGAGAGGGGAACGGAATTCCTGGTGTAGCGGTGAAATGCGTAGAGATCAGGAAGAACACCGGAGGCGAAGGCGGTTCCCTTGCCGGATACCGACGCTCATATG…	Bacteria;Proteobacteria;Gammaproteobacteria;Aeromonadales;Succinivibrionaceae	p<0.01	1.94896	0.0171616	0.00880551	0.164937	0.000943485	0.000682678	0.0698205	0	0.00383428	0.0142183	0.00175312	0.0048277	0	0.00905039	0.00151953	0.00679429	0.0444165	0.000651852	0.010059	0	0	0.164937	0.00833426	0.00138958	0	0	0.136571	0	0.00305353	0	0	0	0	0.0100691	0	0	0	0	0	0	0
>denovo154661	CCTACGGGAGGCTGCAGTGGGGAATATTGCACAATGGGGGAAACCCTGATGCAGCGACGCCGCGTGGAGGAAGAAGGTCTTCGGATTGTAAACTCCTGTTGTTGAGGAAGAAAAGGACGGTACTCAACAAGGAAGTGACGGCTAACTACGTGCCAGCAGCCGCGGTAAAACGTAGGTCACGAGCGTTGTCCGGAATTACTGGGTGTAAAGGGAGCGCAGGCGGGTAGACAAGTTGGGAGTGAAATGCATGGGCTCAACCCATGAACTGCTCTCAAAACTGTAGATCTTGAGTAGTGCAGAGGTAGGCGGAATTCCCGGTGTAGCGGTGGAATGCGTAGATATCGGGAGGAACACCAGTGGCGAAGGCGGCCTACTGGGCACCAACTGACGCTGAGGCTC…	Bacteria;Firmicutes;Clostridia;Clostridiales;Ruminococcaceae;Faecalibacterium	p<0.05	2.05694	0.0318508	0.0154846	0.163971	0.0452873	0.00409607	0.00596029	0.0900508	0.0421771	0.00236972	0	0.060829	0.0865281	0.00905039	0.0151953	0.00849286	0.00324999	0.00521482	0.0117355	0.00507267	0.0257196	0.0075659	0.0444494	0.163971	0.0609399	0.0732698	0.016655	0	0.00305353	0	0	0	0.052401	0.0140967	0.0202989	0.019686	0	0	0.00283648	0	0
>denovo146585	CCTACGGGAGGCTGCAGTGAGGAATATTGGTCAATGGGCGGAAGCCTGAACCAGCCATGCCGCGTGAAGGGATGAGGCCCTACGGGCTGTGAACTTCTTTTCCTGCGGGGCAATAAGGGCCACGTGTGGCCCGATGAGAGTACGCAGGGAATAAGCATCGGCTAACTCCGTGCCAGCAGCCGCGGTAATACGGGGGATGCGAGCGTTATCCGGATTCATTGGGTTTAAAGGGTGCGCAGGCTGTGCTGCAAGTCGGCGGTGAAATACCGGCGCTCAACGCCGGGGCTGCCGTCGAAACTGCGGTGCTGGAGTGCGCGTGCCGCCGGAGGAATGTGTGGTGTAGCGGTGAAATGCATAGATATCACACAGAACACCGATTGCGAAGGCATCCGGCGAACG…	Bacteria;Bacteroidetes	p<0.01	2.70534	0.0386229	0.0142765	0.162075	0.00188697	0	0.00085147	0.0958606	0.16104	0.00355459	0.00525937	0.0511736	0.0879237	0.0610901	0.109406	0.0135886	0.0151666	0.0541037	0.013412	0.00253633	0.00116907	0.016645	0.0694522	0.0083375	0.00234384	0.0166522	0	0	0	0	0	0	0.00628812	0.0181243	0.0101495	0.0270683	0.162075	0	0	0	0
>denovo41970	CCTACGGGAGGCTGCAGTGAGGAATATTGGTCAATGGCCGGAAGGCTGAACCAGCCAAGTCGCGTGAAGGATGACGGCCCTACGGGTTGTAAACTTCTTTTATAAGGGAATAAAGTGTGCCACGTGTGGCATTTTGTATGTACCTTATGAATAAGCATCGGCTAACTCCGTGCCAGCAGCCGCGGTAATACGGAGGATGCGAGCGTTATCCGGATTTATTGGGTTTAAAGGGTGCGTAGGCTGACCGGTAAGTCAGCGGTGAAAGACTGTCGCTTAACGATAGGGCTGCCGTTGAAACTGCCGGTCTTGCGTGAGGCAGAGGCAGGCGGAATGCGTGGTGTAGCGGTGAAATGCATAGATATCACGCAGAACCCCGATTGCGAAGGCAGCTTGCTAGAC…	Bacteria;Bacteroidetes;Bacteroidia;Bacteroidales;Porphyromonadaceae;Parabacteroides	p<0.01	#DIV/0!	0.0217619	0	0.15955	0	0	0	0	0	0	0	0	0.00418684	0.0316764	0.15955	0.02378	0.0606665	0.0215111	0.122385	0.00507267	0.00350721	0.00151318	0	0.00138958	0	0	0	0	0	0	0	0	0	0	0	0	0	0	0	0	0
>denovo177274	CCTACGGGTGGCAGCAGTGAGGAATATTGGGCAATGGAGGCAACTCTGACCCAGCAACGCCGCGTGAATGATGAAGGTCTTCGGATTGTAAAGTTCTGTGATGGGGAACGAAGAAAGTGACGGTACCCCAAGAGCAAGCCTCGGCTAACTACGTGCCAGCAGCCGCGGTAATACGTAGGAGGCAAGCGTTGTCCGGAATGACTGGGCGTAAAGGGTGCGTAGGTGGCCGATTAAGTTAGTGGTGAAATTCCGGGGCTCAACTCCGGCGCTACCACTAAGACTGATTGGCTTGAGTACAGGAGAGGTAAGCGGAATTCCTAGTGTAGCGGTGGAATGCGTAGATATTAGGAAGAACACCGGTGGCGAAAGCGGCTTGCTGGCCTGCAACTGACACTGAGG…	Bacteria;Firmicutes;Clostridia;Clostridiales	p<0.05	1.6046	0.0163036	0.0101605	0.159268	0	0	0	0	0.0153371	0.00118486	0	0	0.00558246	0.00678779	0.0060781	0.00339714	0.11375	0.00391111	0.159268	0.00253633	0.00116907	0.00151318	0.00277809	0.00277917	0	0	0	0	0	0	0	0	0.00209604	0.130898	0.00253736	0	0.0371974	0	0	0	0
>denovo144168	CCTACGGGTGGCAGCAGTAGGGAATTTTGCGCAATGGGCGAAAGCCTGACGCAGCAACACCGCGTGAATGTTAAGCCCTTCGGGGTGTAAAGTTCTGTCAGTAGGGAAGAACAAATGACTGTACCTACAAAGGAAGCACCGGCTAACTCCGTGCCAGCAGCCGCGGTAATACGGGGGGTGCAAGCGTTGTCCGGAATCATTGGGCGTAAAGCGTTCGTAGGCGGCAAGGTAAGTCAGATGTTAAAGCCCGGGGCTCAACTCCGGTTCGGCATTTGATACTATCTAGCTAGAATGCGGTAGAGGTAAAGGGAATTCCTGGTGTAGCGGTGAAATGCGTAGATATCAGGAGGAACATCGGTGGCGAAAGCGCTTTACTGGGCCGTTATTGACGCTGAGGAA…	Bacteria;Proteobacteria;Deltaproteobacteria;Bdellovibrionales;Bdellovibrionaceae;Vampirovibrio	p<0.01	15.1016	0.0195431	0.00129411	0.159064	0.029248	0.159064	0.00340588	0.00145243	0	0	0.00525937	0.0424838	0	0.00452519	0	0.00169857	0.0184166	0.000651852	0.0285005	0	0.00233814	0.0938171	0	0	0	0	0.019986	0	0	0	0	0	0	0.00201381	0	0	0	0	0	0	0
>denovo101082	CCTACGGGTGGCTGCAGTGAGGGATATTGGTCAATGGGGGAAACCCTGAACCAGCAACGCCGCGTGAGGGATGACGGTCTTCGGATTGTAAACCTCTGTCCTCTGTGAAGATAATGACGGTAGCAGAGGAGGAAGCTCCGGCTAACTACGTGCCAGCAGCCGCGGTAATACGTAGGGAGCAAGCGTTGTCCGGATTTACTGGGTGTAAAGGGTGCGTAGGCGGTTTTGCAAGTCAGGAGTGAAATCCATGGGCTTAACCCATGAACTGCTTTTGAAACTGCAAGACTTGAGTGAAGTAGAGGTAGGCGGAATTCCCGGTGTAGCGGTGAAATGCGTAGAGATCGGGAGGAACACCAGTGGCGAAGGCGGCCTACTGGGCTTTAACTGACGCTGAGGCAC…	Bacteria;Firmicutes;Clostridia;Clostridiales;Ruminococcaceae;Clostridium IV	p<0.01	7.98582	0.0396986	0.00497114	0.158429	0.034909	0.0484701	0.0383161	0.0232389	0.0249228	0.0154032	0.00175312	0.0193108	0.0334948	0.0181008	0.0303905	0.117201	0.0899164	0.0156445	0.158429	0.007609	0.0175361	0.042369	0.0416713	0.0152854	0.00234384	0.0133218	0.013324	0	0.00305353	0.00828958	0	0.00217557	0.00419208	0.00402763	0.00253736	0	0.00531392	0.00661398	0.0170189	0	0.00229721
>denovo76830	CCTACGGGTGGCAGCAGTCGGGAATATTGCGCAATGGAGGAAACTCTGACGCAGTGACGCCGCGTATAGGAAGAAGGTTTTCGGATTGTAAACTATTGTCGTTAGGGAAGAGAAAGGACAGTACCTAAGGAGGAAGCTCCGGCTAACTACGTGCCAGCAGCCGCGGTAATACGTAGGGAGCGAGCGTTATCCGGAATTATTGGGTGTAAAGGGTGCGTAGACGGGTTAACAAGTTAGTTGTGAAATCCCTCGGCTCAACTGAGGAACTGCAACTAAAACTATTAATCTTGAGTGCAGGAGAGGTAAGTGGAATTCCTAGTGTAGCGGTGAAATGCGTAGATATTAGGAGGAACACCAGTGGCGAAGGCGACTTACTGGACTGCAACTGACGTTGAGGCA…	Bacteria;Firmicutes;Clostridia;Clostridiales	p<0.01	23.5963	0.0370458	0.00156998	0.157562	0.157562	0.106498	0.146453	0.010167	0.04026	0.00473945	0.0070125	0.0308973	0.0293079	0.0271512	0.00911716	0.0220814	0.0454998	0.00195556	0.010059	0.022827	0.00701443	0.0484218	0.0111123	0.00277917	0	0	0.006662	0	0	0.00276319	0.00274537	0	0	0.00402763	0.00253736	0.00246075	0.00265696	0	0.00283648	0	0
>denovo56371	CCTACGGGGGGCAGCAGTGGGGAATATTGGGCAATGGGCGCAAGCCTGACCCAGCAACGCCGCGTGAGGGAAGAAGGCTTTCGGGTTGTAAACCTCTGTCCTTGGTGACGAAGGAAGTGACGGTAGCCAAGGAGGAAGCCCCGGCTAACTACGTGCCAGCAGCCGCGGTAATACGTAGGGGGCGAGCGTTGTCCGGAATTACTGGGCGTAAAGGGTGCGTAGGCGGTAGCTTAAGTTGGATGTGAAATACCCGGGCTTAACTTGGGGGGTGCATCCAATACTGGGCAACTAGAGTGCAGGAGAGGGAAGCGGAATTCCTAGTGTAGCGGTGAAATGCATAGATATTAGGAGGAACACCAGTGGCGAAGGCGGCTTTCTGGACTGTAACTGACGCTGAGG…	Bacteria;Firmicutes;Clostridia;Clostridiales	p<0.05	1.53127	0.0268999	0.017567	0.156761	0.0103783	0.0607583	0.0085147	0.00145243	0.0325914	0.0177729	0.00350625	0.023173	0.0167474	0.0316764	0.0182343	0.0152871	0.0270832	0.00717037	0.00419126	0.0202907	0.105216	0.108949	0.0222247	0.00277917	0	0	0.026648	0	0.0427494	0.0248687	0.00549073	0	0.00419208	0.00805526	0.0101495	0.0147645	0.156761	0.00496048	0	0	0
>denovo174305	CCTACGGGAGGCAGCAGTCGGGAATATTGCACAATGGAGGGAACTCTGATGCAGTGACGCCGCGTATAGGAAGAAGGTCTTTGGATTGTAAACTATTGTCGACAGGGAAGAAAGAAATGACAGTACCTGTGGAGGAAGCTCCGGCTAACTACGTGCCAGCAGCCGCGGTAATACGTAGGGAGCGAGCGTTATCCGGAATTATTGGGTGTAAAGGGCGCGTAGACGGATTTTCAAGTTGGGTGTGAAATCCCTTGGCTCAACCAAGGAACTGCACCCAAAACTGTAAACCTTGAGTATGGGAGAGGAAAGCGGAATTCCTAGTGTAGCGGTGAAATGCGTAGATATTAGGAAGAACACCAGTGGCGAAGGCGGCTTTCTGGACCAAAACTGACGTTGAGG…	Bacteria;Firmicutes;Clostridia;Clostridiales;Lachnospiraceae	p<0.01	1.69427	0.0117048	0.00690849	0.156753	0	0	0	0	0	0	0	0	0.00139561	0.0022626	0.00151953	0.00169857	0.0357499	0.000651852	0.156753	0.0101453	0.00233814	0.00907908	0.00833426	0.00416875	0	0	0	0	0	0	0	0	0	0.114787	0	0	0.00265696	0	0	0	0
>denovo6006	CCTACGGGTGGCAGCAGTGGGGAATATTGGGCAATGGGCGAAAGCCTGACCCAGCAATGCCGCGTGAAGGAAGAAGGTTTTCGGATTGTAAACTTCTGTTATAAGGGAAAAATAAAGGATGGTACCTTATGAGTAAGCCACGGCAAACTATGTGCCAGCAGCCGCGGTAATACATAGGTGGCAAGCGTTGTCCGGAATGACTGGGCGTAAAGAGAGCGTAGGCGGTAGAGTAAGTCAATTGTGAAAGCCCATGGCTTAACCATGGAAATGCGATTGAAACTACCCAACTAGAGTTCGGGAGAGGAAAGTGGAATTCCTAGTGTAGCGGTGGAATGCGTAGATATTAGGAGGAACATCAGAAGCGAAGGCGGCTTTCTGGAACGAAACTGACGCTGAGGC…	Bacteria;Firmicutes;Clostridia;Clostridiales	p<0.01	3.22505	0.0131999	0.00409292	0.156333	0.00754788	0.156333	0.00340588	0	0	0.00473945	0	0	0.00139561	0.00905039	0	0.0220814	0.00324999	0.0117333	0.00419126	0.022827	0.00116907	0.0121054	0.00277809	0.00138958	0	0	0.023317	0	0	0	0	0	0	0	0	0	0	0	0.0439654	0	0.00229721
>denovo40382	CCTACGGGGGGCAGCAGTGAGGAATATTGGTCAATGGGCGGAAGCCTGAACCAGCCAAGTAGCGTGGAGGACGAAGGCCCTACGGGTTGTAAACTCCTTTTTCGGGGGAATAACGGGCGCCACGCGTGGCGCCGTGCACGTACCCCGCGAATAAGCATCGGCTAACTCCGTGCCAGCAGCCGCGGTAATACGGAGGATGCGAGCGTTATCCGGATTTATTGGGTTTAAAGGGAGCGCAGGCGGGCCGTTGAGTCAGTTGTGAAAGTCCCGGGCTCAACCCGGGAATTGCAGTTGATACTGGCGGCCTTGAGTCGGGCAGAGGCAGGCGGAATTCGTGGTGTAGCGGTGAAATGCTTAGATATCACGAGGAACCCCGATTGCGAAGGCAGCCTGCCGGGC…	Bacteria;Bacteroidetes;Bacteroidia;Bacteroidales;Prevotellaceae;Paraprevotella	p<0.01	2.51145	0.045393	0.0180744	0.155915	0	0.00204803	0.0613058	0.116195	0.0766856	0.00710917	0.00175312	0.0897952	0.0279123	0.151594	0.0425467	0.0441629	0.0530832	0.0338963	0.155915	0.0101453	0.00935257	0.00907908	0.00833426	0.00694792	0.0351576	0.059948	0	0.00305027	0	0	0.115305	0.080496	0	0	0	0	0	0	0.00709119	0.00621671	0
>denovo122203	CCTACGGGAGGCAGCAGTGAGGAATATTGGTCAATGGGCGAGAGCCTGAACCAGCCAAGTCGCGTGAGGGAAGACGGCCCTAAGGGTTGTAAACCTCTTTTAGATGAGAGTAAAGGTACCTACGCGTAGGTATTTGCAAGTATCATCAGAATAAGCATCGGCTAATTCCGTGCCAGCAGCCGCGGTAATACGGAAGATGCGAGCGTTATCCGGATTTATTGGGTTTAAAGGGTGCGTAGGCGGGTTGTTAAGTCAGCGGTGAAATGCACCAGCTTAACTGGTGAATTGCCATTGAAACTGGCGATCTTGAGTGTAGCGGAAGTATGCGGAATGTGTGGTGTAGCGGTGAAATGCATAGATATCACGCAGAACTCCGATTGCGAAGGCAGCATACCATAC…	Bacteria;Bacteroidetes;Bacteroidia;Bacteroidales;Porphyromonadaceae	p<0.01	3.7219	0.0472227	0.0126878	0.154968	0.0207567	0.154968	0.0732264	0.0087146	0.101608	0.0130335	0.00525937	0.0424838	0.0376816	0.0746657	0.00151953	0.0339714	0.0498332	0.0293334	0.0578393	0.0405813	0.0198742	0.151318	0.0166685	0.0111167	0	0	0.026648	0	0	0.0110528	0	0	0.0167683	0.0382625	0.0608967	0.039372	0	0	0.0226918	0	0
>denovo163748	CCTACGGGCGGCAGCAGTCGGGAATATTGCGCAATGGAGGGAACTCTGACGCAGTGACGCCGCGTATAGGAAGAAGGTTTTCGGATTGTAAACTATTGTCGTTAGGGAAGAAAAGGACAGTACCTAAGGAGGAAGCTCCGGCTAACTATGTGCCAGCAGCCGCGGTAATACATAGGGAGCAAGCGTTATCCGGAATTATTGGGTGTAAAGGGTGCGTAGACGGGGAAGCAAGTTAGTTGTGAAATCCCTCGGCTTAACTGAGGAACTGCAACTAAAACTACATTTCTTGAGTACAGGAGAGGAAAGTGGAATTTCTAGTGTAGCGGTGAAATGCGTAGATATTAGGAGGAACACCAGTGGCGAAGGCGACTTTCTGGACTGAAACTGACGTTGAGGCAC…	Bacteria;Firmicutes	p<0.01	20.7074	0.0129456	0.000625167	0.154732	0.154732	0.0245764	0.0493852	0.00145243	0.00191714	0	0	0.00289662	0	0.00452519	0	0.00169857	0.00108333	0	0.00502951	0.00253633	0	0.00907908	0	0	0	0	0	0	0	0	0	0	0	0	0	0	0.0106278	0	0	0	0
>denovo89027	CCTACGGGTGGCAGCAGTCGGGAATATTGCGCAATGGAGGAAACTCTGACGCAGTGACGCCGCGTGCAGGAAGAAGGTTTTCGGATTGTAAACTGCTTTAGACAGGGAAGATAATGACAGTACCTGTAGAATAAGCTCCGGCTAACTACGTGCCAGCAGCCGCGGTAATACGTAGGGAGCAAGCGTTATCCGGATTTATTGGGTGTAAAGGGTGCGTAGACGGGAGAGCAAGTTGGTTGTGAAATCCCTCGGCTTAACTGAGGAACTGCAACCAAAACTATTCTTCTTGAGTGCTGGAGAGGAAAGTGGAATTCCTAGTGTAGCGGTGAAATGCGTAGATATTAGGAGGAACACCAGTGGCGAAGGCGACTTTCTGGACAGTAACTGACGTTGAGGCAC…	Bacteria;Firmicutes;Clostridia;Clostridiales	p<0.01	6.28264	0.045557	0.00725126	0.154732	0.154732	0.040278	0.0953646	0.132171	0.0670999	0.0165881	0.0105187	0.0318628	0.0293079	0.0248886	0.0395077	0.0458614	0.0465832	0.0143407	0.0343683	0.0355087	0.0374103	0.0408559	0.00833426	0.00555833	0.00703152	0.029974	0.009993	0	0.00610706	0.00552639	0	0	0	0.00201381	0.00761209	0.009843	0	0.00165349	0	0.043517	0
>denovo146522	CCTACGGGTGGCAGCAGTGGGGAATATTGCACAATGGGGGAAACCCTGATGCAGCGACGCCGCGTGAAGGATGAAGTATTTCGGTATGTAAACTTCTATCAGCAGGGAAGAAAATGACGGTACCTGACTAAGAAGCCCCGGCTAACTACGTGCCAGCAGCCGCGGTAATACGTAGGGGGCAAGCGTTATCCGGATTTACTGGGTGTAAAGGGAGCGTAGACGGCTGTGCAAGTCTGGAGTGAAAACCCGGGGCTCAACCCCGGGATTGCTTTGGAAACTGTGTAGCTGGAGTACCGGAGAGGCAAGTGGAATTCCTAGTGTAGCGGTGAAATGCGTAGATATTAGGAGGAACACCAGTGGCGAAGGCGGCTTGCTGGACGGTAACTGACGTTGAGGCTC…	Bacteria;Firmicutes;Clostridia;Clostridiales;Lachnospiraceae;Dorea	p<0.05	1.78461	0.0644944	0.0361392	0.154275	0.066044	0.0552969	0.0953646	0.116195	0.0651828	0.0367307	0.154275	0.0328284	0.0767588	0.0905039	0.0698982	0.0339714	0.0216666	0.0149926	0.0310153	0.0659447	0.119245	0.0105923	0.0444494	0.0889334	0.0656276	0.119896	0.079944	0.0488043	0.00916059	0.0165792	0.030199	0.0174045	0.0356327	0.0140967	0.0101495	0.0418328	0.0132848	0.0760607	0.00992767	0.0165779	0.00918885
>denovo139535	CCTACGGGAGGCTGCAGTGGGGAATATTGCACAATGGAGGAAACTCTGATGCAGCGATGCCGCGTGAGGGAAGAAGGTCTTCGGATTGTAAACCTCTGTCATTGGGGACGATAATGACGGTACCCAAGAAGGAAGCTCCGGCTAACTACGTGCCAGCAGCCGCGGTAATACGTAGGGAGCAAGCGTTGTCCGGAATTACTGGGTGTAAAGGGAGTGTAGGCGGGACAGCAAGTCAGATGTGAAAATTATGGGCTCAACCCATAACCTGCATTTGAAACTGTAGTTCTTGAGTGAAGTAGAGGTAAGCGGAATTCCTAGTGTAGCGGTGAAATGCGTAGATATTAGGAGGAACATCAGTGGCGAAGGCGGCTTACTGGGCTTTTACTGACGCTGAGGCTC…	Bacteria;Firmicutes;Clostridia;Clostridiales;Ruminococcaceae;Ruminococcus	p<0.01	31.1219	0.0341205	0.00109635	0.154238	0.0066044	0.114007	0.0664146	0.0217865	0.0306743	0	0.00350625	0.0222074	0.0223298	0.0362016	0.0060781	0	0.0595831	0.00260741	0.154238	0.0126817	0.00116907	0.119541	0	0.00277917	0	0	0.013324	0	0	0	0	0	0	0	0	0	0.00531392	0	0	0	0
>denovo94096	CCTACGGGTGGCAGCAGTGGGGAATCTTCCGCAATGGGCGAAAGCCTGACGGAGCAATGCCGCGTGAGTGAAGAAGGCCTTCGGGTTGTAAAGCTCTATCGTAGCCGAAGAGAGGTGGGGATAGTAACTGATTCACACAGGACGGTAGGCTACAAGGAAGCCCCGGCTAACTATGTGCCAGCAGCCGCGGTAAAACATAGGGGGCAAGCGTTGTCCGGAATCACTGGGCGTAAAGGGCGCGTAGGTGGTCTGTTAAGTCAGATGTGAAATGTAAGGGCTCAACCCTTAACGTGCATCTGATACTGGCAGACTTGAGTGCGGAAGAGGCAAGTGGAATTCCTAGTGTAGCGGTGAAATGCGTAGATATTAGGAGGAACACCAGTGGCGAAGGCGACTTGC…	Bacteria;Firmicutes;Clostridia;Clostridiales;Peptococcaceae 1;Peptococcus	p<0.01	2.89443	0.0563966	0.0194845	0.153371	0.029248	0.0450567	0.0987705	0.103123	0.153371	0.0177729	0.0298031	0.0424838	0.0935062	0.0791909	0.0623006	0.0900243	0.0357499	0.0280296	0.016765	0.038045	0.083004	0.0136186	0.0527836	0.0152854	0.0328138	0.0366349	0.029979	0.0427038	0.00305353	0.0221056	0.0137268	0.0130534	0.0167683	0.0140967	0	0.019686	0.00797088	0.0396839	0.0113459	0.0207224	0.00689164
>denovo120932	CCTACGGGAGGCAGCAGTGGGGAATATTGGGCAATGGGCGCAAGCCTGACCCAGCAACGCCGCGTGAAGGAAGAAGGCTTTCGGGTTGTAAACTTCTTTTGTCAGGGAAGATGAAAGAGACTGTACCTGACGAATAAGCCACGGCTAACTACGTGCCAGCAGCCGCGGTAATACGTAGGTGGCAAGCGTTGTCCGGATTTACTGGGTGTAAAGGGCGTGTAGGCGGGAGCGCAAGTCAGATGTGAAATGCAGGGGCTTAACCCCTGAGCTGCATTTGAAACTGTGTTTCTTGAGTACTGGAGAGGTTGACGGAATTCCTAGTGTAGCGGTGAAATGCGTAGATATTAGGAGGAACACCAGTGGCGAAGGCGGTCAACTGGACAGCAACTGACGCTGAGG…	Bacteria;Firmicutes;Clostridia;Clostridiales;Ruminococcaceae;Flavonifractor	p<0.01	6.67385	0.0620553	0.00929827	0.152749	0.029248	0.0266244	0.0493852	0.0421206	0.0517628	0.0106638	0.00350625	0.0888297	0.0795501	0.0656153	0.057742	0.135886	0.152749	0.128415	0.129929	0.0507267	0.0444247	0.0272372	0.0250028	0.0416875	0.00703152	0.00666089	0.016655	0.0274524	0.0122141	0.00552639	0.0082361	0.00652671	0.0209604	0.0181243	0	0.0246075	0.00265696	0	0.00141824	0	0
>denovo67877	CCTACGGGCGGCTGCAGTGGGGAATATTGCACAATGGGGGAAACCCTGATGCAGCGACGCCGCGTGGAGGAAGAAGGTCTTCGGATTGTAAACTCCTGTTGTTGTGGAAAATAAGGATGGTACCCAACAAGGAAGTGACGGCTAACTACGTGCCAGCAGCCGCGGTAAAACGTAGGTCACAAGCGTTGTCCGGAATTACTGGGTGTAAAGGGAGCGCAGGCGGGTTTTCAAGTTGGGAGTGAAATACATGGGCTCAACCCATGAACTGCTCTCAAAACTGGAGATCTTGAGTAGTGCAGAGGTAGGCGGAATTCCCGGTGTAGCGGTGGAATGCGTAGAGATCGGGAGGAACACCAGTGGCGAAGGCGGCCTACTGGGCACCAACTGACGCTGAGGCTC…	Bacteria;Firmicutes;Clostridia;Clostridiales;Ruminococcaceae;Faecalibacterium	p<0.01	7.64668	0.0715217	0.0093533	0.151979	0.107557	0.03823	0.0902558	0.116195	0.0383428	0.0142183	0	0.084002	0.0893194	0.0927665	0.028871	0.146077	0.0660831	0.0325926	0.0712513	0.030436	0.151979	0.0711195	0.138904	0.0222333	0	0.00999134	0.026648	0	0	0.00276319	0	0	0.0377287	0.0342349	0.0228363	0.0221468	0.00265696	0	0	0	0
>denovo135234	CCTACGGGAGGCAGCAGTAGGGAATTTTCGTCAATGGGGGGAACCCTGAACGAGCAATGCCGCGTGAGTGAAGACGGTTTTCGGACTGTAAAGCTCTGTTGTAAGAGAAAAAGGGCAGACATAGGGAATGATGTCTGATTGATGGTATCTTACCAGAAAGTCACGGCTAACTACGTGCCAGCAGCCGCGGTAATACGTAGGTGGCGAGCGTTATCCGGAATGATTGGGCGTAAAGGGTGCGTAGGTGGCACGTTAAGTCTGGAGTAAAAGGCAGCGGCTCAACCGCTGTTGGCTCTGGAAACTGGCGAGCTGGAGTGCAGAAGAGGGCGATGGAACTCCATGTGTAGCGGTAAAATGCGTAGATATATGGAAGAACACCAGTGGCGAAGGCGGTCGCCT…	Bacteria;Firmicutes;Erysipelotrichia;Erysipelotrichales;Erysipelotrichaceae;Erysipelotrichaceae_incertae_sedis	p<0.01	8.58582	0.0529909	0.00617192	0.151454	0.0405699	0.00204803	0.0255441	0.0900508	0.151454	0.0248821	0.00350625	0.0955884	0.0753632	0.0520397	0.12764	0.0492586	0.00324999	0.0632297	0.00502951	0.101453	0.0374103	0.00453954	0.0944549	0.0125063	0.00468768	0.00999134	0.006662	0	0	0	0	0	0.0209604	0.00805526	0.00253736	0.0246075	0.00265696	0	0.0226918	0.00207224	0
>denovo182293	CCTACGGGAGGCTGCAGTGAGGAATATTGGTCAATGGACGGAAGTCTGAACCAGCCATGCCGCGTGCAGGAAGACGGCTCTATGAGTTGTAAACTGCTTTTGTACGGGGGTAAACACGCCTACGCGTAGGTGGCTGAAAGTACCGTACGAATAAGGATCGGCTAACTCCGTGCCAGCAGCCGCGGTAATACGGAGGATCCAAGCGTTATCCGGATTTATTGGGTTTAAAGGGTGCGTAGGCGGTCTGGTAAGTCAGTGGTGAAATTTTGGTGCTTAACACCAAACGTGCCATTGATACTGTCGGGCTAGAGAGTAGATGCGGTAGGCGGAATGTATGGTGTAGCGGTGAAATGCTTAGAGATCATACAGAACACCGATTGCGAAAGCAGCTTACCAAAC…	Bacteria;Bacteroidetes;Bacteroidia;Bacteroidales;Rikenellaceae;Alistipes	p<0.01	1.2023	0.0191904	0.0159614	0.151447	0.0122653	0.0320859	0.0136235	0.0043573	0.0306743	0.0367307	0.0175312	0.0212419	0.00558246	0.00905039	0.0455858	0.00679429	0.0108333	0.0176	0.010059	0.038045	0.0105216	0.0181582	0.0222247	0.0208438	0.00703152	0.00666089	0.006662	0	0.00610706	0.0165792	0.0082361	0.00652671	0.00628812	0.0161105	0.00507473	0.0147645	0.151447	0	0.0198553	0	0
>denovo132630	CCTACGGGTGGCTGCAGTCGGGAATATTGCACAATGGAGGAAACTCTGATGCAGTGACGCCGCGTATAGGAAGAAGGTTTTCGGATTGTAAACTATTTTAGACAGGGAAGAAAAAAGACGGTACCTGTAGAATAAGCCCCGGCTAACTATGTGCCAGCAGCCGCGGTAATACATAGGGGGCAAGCGTTATCCGGAATTATTGGGCGTAAAGGGTGCGTAGACGGGAATTTAAGTTAGTTGTGAAATCCCTCGGCTCAACTGAGGAACTGCAACTAAAACTGGATTTCTTGAGTGCAGGAGAGGAAAGCGGAATTCCTAGTGTAGCGGTGAAATGCGTAGATATTAGGAGGAACACCAGTGGCGAAGGCGGCTTTCTGGACTGTAACTGACGTTGAGGCA…	Bacteria;Firmicutes;Clostridia;Clostridiales	p<0.05	#DIV/0!	0.00938658	0	0.150958	0.150958	0.00955749	0.00255441	0	0.0191714	0	0	0.00096554	0	0.00452519	0	0	0	0	0	0	0	0	0	0	0	0	0	0	0	0	0	0	0	0	0	0	0	0	0	0	0
>denovo101391	CCTACGGGTGGCTGCAGTGAGGAATATTGGTCAATGGCCGGGAGGCTGAACCAGCCAAGTAGCGTGAAGGATGACGGCCCTACGGGTTGTAAACTTCTTTTATGCGGGATTAACGTGAGGTACGTGTACCTTATTGCAGGTACCGCATGAATAAGCATCGGCTAACTCCGTGCCAGCAGCCGCGGTAATACGGAGGATGCAGGCGTTATCCGGATTTATTGGGTTTAAAGGGAGCGTAGACGGGATGTCAAGTCAGCTGTGAAAGTCTGCGGCTTAACCGTAGAACTGCAGTTGAAACTGGCGTTCTTGAGTGCGTTCGAGGCAGGCGGAATTCGTGGTGTAGCGGTGAAATGCATAGATATCACGAAGAACCCCGATTGCGAAGGCAGCCTGCCAGGC…	Bacteria;Bacteroidetes;Bacteroidia;Bacteroidales;Bacteroidaceae;Bacteroides	p<0.01	5.39051	0.0423959	0.0078649	0.149293	0	0.000682678	0.00425735	0	0.101608	0.149293	0.0262969	0.0617946	0.0432641	0.0429893	0.0501444	0.0662443	0.00758331	0.0410667	0.0159268	0.114135	0.105216	0.00907908	0.00555617	0.00277917	0.014063	0.0233131	0	0	0	0	0	0	0.0104802	0.0161105	0.0152242	0.0516758	0	0	0.00283648	0	0
>denovo35351	CCTACGGGCGGCTGCAGTGGGGAATATTGCACAATGGGGGAAACCCTGATGCAGCGACGCCGCGTGAGGGAAGAAGGTTTTCGGATTGTAAACCTCTGTCCTTGGTGAAGAAGATGACTGTAGCCAAGGAGGAAGCCACGGCTAACTACGTGCCAGCAGCCGCGGTAATACGTAGGTGGCAAGCGTTGTCCGGAATTACTGGGTGTAAAGGGAGCGTAGGCGGGAATGCAAGTTGAATGTTAAACCTATGGGCTCAACCCATAGTTGCGTTCAAAACTGTATTTCTTGAGTGAAGTAGAGGTAGGCGGAATTCCTAGTGTAGCGGTGAAATGCGTAAATATTAGGAGGAACACCAGTGGCGAAGGCGGCCTACTGGGCTTTAACTGACGCTGAGGCTCG…	Bacteria;Firmicutes;Clostridia;Clostridiales;Ruminococcaceae;Clostridium IV	p<0.05	66.3574	0.00808873	0.000121896	0.149016	0.00283046	0.000682678	0	0	0	0.00118486	0.149016	0.00096554	0	0	0.00455858	0.00169857	0	0	0.000838251	0	0	0	0	0	0	0	0	0	0	0	0	0	0	0	0	0	0	0	0	0.00207224	0
>denovo69150	CCTACGGGCGGCAGCAGTGAGGAATATTGGTCAATGGGCGCGAGCCTGAACCAGCCAAGTAGCGTGGAGGATGACTGCCCTACGGGTTGTAAACTCCTTTTGCAGGGGGATAAAGTGTGCCACGTGTGGCATATTGCAGGTACCCTGCGAATAAGCATCGGCTAACTCCGTGCCAGCAGCCGCGGTAATACGGAGGATGCGAGCGTTATCCGGATTTATTGGGTTTAAAGGGTGCGTAGGTGGTTTCTTAAGTCAGCGGTGAAAGTTTGTGGCTTAACCATAAAATTGCCATTGATACTGGGAGACTTGAGTATGTTTGAGGTAGGCGGAATGCGTGGTGTAGCGGTGAAATGCATAGATATCACGCAGAACTCCGATTGCGAAGGCAGCTTGCCAAGC…	Bacteria;Bacteroidetes;Bacteroidia;Bacteroidales;Porphyromonadaceae;Parabacteroides	p<0.05	7.20617	0.0109764	0.0015232	0.148685	0	0.00204803	0	0	0	0.00118486	0	0.00193108	0.00558246	0.0022626	0.00455858	0.00679429	0.00866664	0.00456297	0.00502951	0	0.00701443	0.00453954	0.0166685	0.148685	0.00468768	0.00666089	0.003331	0	0	0	0	0	0	0	0.00253736	0.00246075	0	0	0	0.00621671	0
>denovo134075	CCTACGGTCGGCTGCAGTGGGGAATCTTGCGCAATGGGGGCAACCCTGACGCAGCGACGCCGCGTGGAGGAAGAAGGTCTTCGGATTGTAAACTCCTGTTGTTGAGGAAAAAGAGGATGGTACTCAACAAGGAAGTGACGGCTAACTACGTGCCAGCAGCCGCGGTAAAACGTAGGTCACAAGCGTTGTCCGGAATTACTGGGTGTAAAGGGAGCGCAGGCGGGTATGCAAGTTGGGAGTGAAATACATGGGCTCAACCCATGAACTGCTCTCAAAACTGTGTATCTTGAGTAGTGCAGAGGTAGGCGGAATTCCCGGTGTAGCGGTGGAATGCGTAGATATCGGGAGGAACACCAGTGGCGAAGGCGGCCTACTGGGCACCAACTGACGCTGAGGCTC…	Bacteria;Firmicutes;Clostridia;Clostridiales;Ruminococcaceae;Faecalibacterium	p<0.01	6.79226	0.0253253	0.00372855	0.147239	0.0066044	0.00409607	0.00170294	0.0217865	0.01342	0.00592431	0.00175312	0.0260696	0.0167474	0.033939	0.0364686	0.03567	0.00974997	0.0136889	0.0293388	0.0355087	0.0233814	0.0211845	0.147239	0.0222333	0.00234384	0	0.013324	0	0	0	0	0	0.0209604	0.00604144	0	0.0172253	0	0	0.00141824	0.00207224	0
>denovo11509	CCTACGGGTGGCAGCAGTCGGGAATATTGCGCAATGGAGGGAACTCTGACGCAGTGACGCCGCGTATAGGAAGAAGGTTTTCGGATTGTAAACTATTGTCGTTAGGGAAGAAAGAAGACAGTACCTAAGGAGGAAGCCCCGGCTAACTATGTGCCAGCAGCCGCGGTAATACATAGGGGGCGAGCGTTATCCGGAATTATTGGGTGTAAAGGGTGCGTAGACGGGAAGACAAGTTAGTTGTGAAATCCCTCGGCTTAACTGAGGAACTGCAACTAAAACTATCATTCTTGAGTGCGGGAGAGGGAAGTGGAATTCCTAGTGTAGCGGTGAAATGCGTAGATATTAGGAGGAACACCAGTGGCGAAGGCGACTTTCTGGACCGCAACTGACGTTGAGGCA…	Bacteria;Firmicutes;Clostridia;Clostridiales	p<0.01	21.9444	0.0112283	0.000511671	0.147184	0.147184	0.00477874	0.0280985	0	0.00191714	0.00118486	0	0.0202763	0.00139561	0	0	0	0.00108333	0	0.010059	0.00253633	0	0.00605272	0	0	0	0	0	0	0	0	0	0	0	0.00604144	0	0	0.00265696	0	0	0	0
>denovo18131	CCTACGGGTGGCAGCAGTGGGGAATATTGGGCAATGGGCGCAAGCCTGACCCAGCAACGCCGCGTGAAGGAAGAAGGCTTTCGGGTTGTAAACTTCTTTTAAGAGGGAACAGAAGAAGAGGGTACCTCTTGAATAAGCCACGGCTAACTACGTGCCAGCAGCCGCGGTAATACGTAGGTGGCAAGCGTTGTCCGGATTTACTGGGTGTAAAGGGCGTGCAGCCGGGCTGGCAAGTCAGGCGTGAAATCCGTGGGCTTAACCCACGAACTGCGTTTGAAACTGCTGGTCTTGAGTACCGGAGAGGTCATCGGAATTCCTTGTGTAGCGGTGAAATGCGTAGATATAAGGAAGAACACCAGTGGCGAAGGCGGATGACTGGACGGCAACTGACGGTGAGGC…	Bacteria;Firmicutes;Clostridia;Clostridiales;Ruminococcaceae;Oscillibacter	p<0.01	5.26758	0.0788812	0.0149748	0.147069	0.0717049	0.112642	0.112394	0.0929557	0.0805199	0.060428	0.0105187	0.0878641	0.142353	0.147069	0.0774958	0.117201	0.0747498	0.0723556	0.0502951	0.045654	0.0584536	0.0559877	0.0388932	0.0680896	0	0.00333045	0.039972	0.00610054	0.00916059	0.00552639	0.0082361	0.0174045	0.0356327	0.032221	0.0304484	0.0246075	0.0292266	0.00496048	0.00567295	0.00207224	0
>denovo146242	CCTACGGGGGGCAGCAGTGGGGAATATTGGGCAATGGGCGCAAGCCTGACCCAGCAATGCCGCGTGAAGGAAGAAGGCTTTCGGGTTGTAAACTTCTTTTGTCAGGGAAGAGTAGAAGACGGTACCTGACGAATAAGCCACGGCTAACTACGTGCCAGCAGCCGCGGTAATACGTAGGTGGCAAGCGTTGTCCGGATTTACTGGGTGTAAAGGGCGTGCAGCCGGGAATATAAGTCAGATGTGAAATCTATGGGCTCAACCCATAAATTGCATTTGAAACTGTGTTTCTTGAGTACTGGAGAGGCAGACGGAATTCCTAGTGTAGCGGTGAAATGCGTAGATATTAGGAGGAACACCAGTGGCGAAGGCGGTCTGCTGGACAGCAACTGACGGTGAGGC…	Bacteria;Firmicutes;Clostridia;Clostridiales;Ruminococcaceae;Oscillibacter	p<0.01	2.68035	0.0769561	0.0287112	0.146694	0.066044	0.106498	0.0596029	0.0856935	0.05368	0.0272518	0.00876562	0.0782087	0.108858	0.117655	0.118523	0.140981	0.098583	0.0808297	0.146694	0.0481903	0.0865113	0.0287504	0.0361151	0.0416875	0.00937537	0.0133218	0.049965	0.0305027	0.0305353	0.0165792	0.0219629	0.030458	0.0943218	0.054373	0.0608967	0.029529	0.0212557	0.00330699	0.0113459	0.0103612	0
>denovo93780	CCTACGGGTGGCTGCAGTGGGGAATATTGCACAATGGGGGAAACCCTGATGCAGCGACGCCGCGTGAGTGAAGAAGTATTTCGGTATGTAAAGCTCTATCAGCAGGGAAGAAGATGACGGTACCTGACTAAGAAGCCCCGGCTAACTACGTGCCAGCAGCCGCGGTAATACGTAGGGGGCAAGCGTTATCCGGAATTACTGGGTGTAAAGGGTGCGCAGGTGGTGAGGCAAGTCAGGAGTGAAATGCCGGGGCTCAACCCCGGAACTGCTCTTGAAACTGTCTGACTGGAGTGCAGGAGAGGTAAGCGGAATTCCTAGTGTAGCGGTGAAATGCGTAGATATTAGGAGGAACACCAGTGGCGAAGGCGGCTTACTGGACTGTCACTGACACTGAGGCAC…	Bacteria;Firmicutes;Clostridia;Clostridiales;Lachnospiraceae;Anaerostipes	p<0.01	17.2136	0.0231419	0.0013444	0.145601	0.00283046	0.0170669	0.145601	0	0.0651828	0	0.00175312	0.00386216	0.00279123	0.0384641	0.00151953	0.0271771	0.0942497	0.00195556	0.0243093	0.0126817	0.00116907	0	0.0222247	0	0	0	0.006662	0	0	0	0	0	0.00209604	0.0140967	0	0	0	0	0	0	0
>denovo8700	CCTACGGGTGGCAGCAGTGGGGAATATTGGGCAATGGAGGAAACTCTGACCCAGCAACGCCGCGTGAAGGAAGAAGGTTTTCGGATTGTAAACTTCTGATCTAGGGGAAGAAGAAAGTGACGGTACCCTAGGAGAAAGCCACGGCTAACTACGTGCCAGCAGCCGCGGTAATACGTAGGTGGCGAGCGTTGTCCGGAATAACTGGGCGTAAAGGGAGCGTAGGTGGCGAGGCAAGTTAGATGTGAAAGCCCGGGGCTCAACTTCGGAAATGCATCTAAAACTGTCTTGCTAGAGTGCAGGAGGGGTAAACGGAATTTCTAGTGTAGCGGTGAAATGCGTAGATATTAGGAAGAACACCAGAGGCGAAGGCGGTTTACTGGACTGCAACTGACACTGAGG…	Bacteria;Firmicutes;Clostridia;Clostridiales	p<0.01	81.7436	0.0224592	0.000274751	0.14541	0.0651005	0.14541	0.0238411	0.00290487	0.00383428	0.00355459	0	0.0386216	0.00558246	0.0135756	0	0	0.0249166	0.00325926	0.0486186	0	0.00350721	0.0650667	0	0.00138958	0	0	0	0	0	0	0	0	0	0.00201381	0	0	0.00265696	0	0	0	0
>denovo69353	CCTACGGGTGGCAGCAGTGGGGAATATTGGGCAATGGGCGAAAGCCTGACCCAGCAACGCCGCGTGAGGGAAGAAGGTTTTCGGATTGTAAACCTCTGTCCTCAGGGACGAAGGACGTGACGGTACCTGAGGAGGAAGCCCCGGCTAACTACGTGCCAGCAGCCGCGGTAATACGTAGGGGGCGAGCGTTGTCCGGAATGACTGGGCGTAAAGGGCGTGTAGGCGGCTTTTTAAGTCTGGAGTGAAAGCCCCTTTTTCAAGGAGGGGAGTGCTTTGGAGACTGGAGAGCTTGAGTGCGGAAGAGGTAAGTGGAATTCCCAGTGTAGCGGTGAAATGCGTAGAGATTGGGAGGAACACCAGTGGCGAAGGCGACTTACTGGGCCGTAACTGACGCTGAGG…	Bacteria;Firmicutes;Clostridia;Clostridiales	p<0.01	2.30199	0.0482463	0.0209586	0.145297	0.145297	0.0921615	0.0859984	0.0319535	0.0479285	0.0165881	0.0070125	0.048277	0.0348904	0.0746657	0.0243124	0.02378	0.0530832	0.0325926	0.0586776	0.0202907	0.0362412	0.108949	0.0138904	0.0083375	0	0	0.09993	0	0.00610706	0	0.0164722	0.00870227	0.0461129	0.0100691	0.0152242	0.00246075	0.140819	0.00330699	0.00709119	0	0
>denovo95657	CCTACGGGTGGTAGCAGTGGGGAATCTTCCGCAATGGGCGAAAGCCTGACGGAGCGACGCCGCGTGAACGAGGAAGGCCGAAAGGTTGTAAAGTTCTTTTGTCCGGGAGGAATAAGTCAGGGAGGAAATGCCCTGATGATGACGTTAACGGACGAATAAGCCCCGGCTAATTACGTGCCAGCAGCCGCGGTAACACGTGAGGGGCGAGCGTTGTTCGGAATTATTGGGCGTAAAGGGTGCGCAGGCGGCGTTGCAAGTTTGGTGTCAAAGACCGCAGCTTAACTGCGGGGAGGCGCTGAAAACTGTGAGGCTGGAGTCGATGAGAGGGAACCGGAATTCCACGTGTAGGGGTGAAATCTGTAGATATGTGGAAGAACACCGATGGCGAAGGCAGGTTTC…	Bacteria;Spirochaetes;Spirochaetia;Spirochaetales;Spirochaetaceae	p<0.01	144.624	0.0241308	0.000166852	0.14341	0.14341	0.00136536	0.00085147	0.00290487	0.00766856	0.00473945	0.0648656	0.00579324	0.0111649	0.00452519	0.00455858	0.0203829	0.0205833	0.0123852	0.0209563	0	0.00233814	0.134673	0.0111123	0.0083375	0	0	0	0	0	0	0	0	0	0	0	0	0	0	0.00283648	0	0
>denovo79026	CCTACGGGGGGCAGCAGTGAGGGATATTGGGCAATGGGGGCAACCCTGACCCAGCGACGCCGCGTGAGGGAAGACGGTCTTCGGATTGTAAACCTCTGTCTTTGGGGACGAAAAAGGACGGTACCCAAGGAGGAAGCTCCGGCTAACTACGTGCCAGCAGCCGCGGTAATACGTAGGGAGCGAGCGTTGTCCGGAATTACTGGGTGTAAAGGGAGCGTAGGCGGGAAGATAAGTTGGATGTGAAAACTGTGGGCTTAACCGACAGACTGCATTCAAAACTGTTTTTCTTGAGTGAAGTAGAGGCAAGCGGAATTCCTAGTGTAGCGGTGAAATGCGTAGATATTAGGAGGAACACCAGTGGCGAAGGCGGCTTGCTGGGCTTTTACTGACGCTGAGGCT…	Bacteria;Firmicutes;Clostridia;Clostridiales;Ruminococcaceae	p<0.01	7.67169	0.0325924	0.0042484	0.141916	0.0518917	0.0436914	0.0212867	0.0174292	0.0191714	0.0130335	0.00350625	0.0579324	0.0460553	0.0271512	0.028871	0.0305743	0.141916	0.0123852	0.023471	0.007609	0.0362412	0.0529613	0.0111123	0.00555833	0	0.00333045	0.003331	0.00305027	0	0	0.00274537	0.00652671	0.0146723	0.0100691	0.00761209	0.009843	0.00797088	0.00165349	0.00141824	0	0
>denovo179837	CCTACGGGCGGCAGCAGTGAGGAATATTGGTCAATGGCCGGAAGGCTGAACCAGCCAAGTAGCGTGAAGGACGACGGCCCTACGGGTTGTAAACTTCTTTTATAAGGGAATAAAGTTGCGTACGCGTACGCATTTGCATGTACCTTATGAATAAGCATCGGCTAACTCCGTGCCAGCAGCCGCGGTAATACGGAGGATGCGAGCGTTATCCGGATTTATTGGGTTTAAAGGGAGCGCAGACGGCCCCTTAAGTCAGCTGTGAAAGTTTGCGGCTCAACCGTAAAATTGCAGTTGAAACTGTGGGGCTTGAGTACGGTCGCGGCATGCGGAATTCGTGGTGTAGCGGTGAAATGCATAGATATCACGAAGAACCCCGATTGCGAAGGCAGCATGCCAGCC…	Bacteria;Bacteroidetes;Bacteroidia;Bacteroidales;Bacteroidaceae;Bacteroides	p<0.01	21.6126	0.00914691	0.00042322	0.141738	0	0.00477874	0.00085147	0.00145243	0.00383428	0	0	0.00096554	0.00139561	0	0.00303905	0.00169857	0	0.00195556	0.0016765	0.0101453	0.00233814	0.00151318	0.00555617	0.141738	0	0	0	0.00305027	0	0	0	0	0	0	0	0	0	0	0	0.00414448	0
>denovo158727	CCTACGGGAGGCAGCAGTAGGGAATATTGGGCAATGGAGGAAACTCTTACCCAGCAATGCCGCGTGAGTGAAGAAGGTCTTCGGATTGTAAAGCTCTTTGATTAGGGACGAATAAATGACGGTACCTAAGGAACAAGCCCCGGCTAACTATGTGCCAGCAGCCGCGGTAATACATAGGGGGCAAGCGTTGTCCGGAATGACTGGGCGTAAAGGGTGTGTAGGCGGTCAAGTAAGTTGGAAGTGTAATACCCAGAGCTTAACTCGGGTGCTGCTTCCAAAACTGCATGACTTGAGTGTCGGAGAGGAAAATGGAATTCCTAGTGTAGCGGTGGAATGCGTAGATATTAGGAGGAACACCGGAGGCGAAAGCGATTTTCTGGACGATAACTGACGCTGAGG…	Bacteria;Firmicutes;Clostridia;Clostridiales	p<0.01	9.33295	0.0145866	0.00156292	0.139949	0.000943485	0.139949	0.0408705	0	0	0	0.00175312	0.0096554	0	0	0.00151953	0	0.0227499	0	0.00502951	0	0.00116907	0.0680931	0	0	0	0	0	0	0	0	0	0	0	0	0	0	0.0265696	0	0	0	0
>denovo13209	CCTACGGGTGGCAGCAGTGAGGGATATTGGTCAATGGCCGGAAGGCTGAACCAGCCAAGTAGCGTGGAGGATGACTGCCCTACGGGTTGTAAACTCCTTTTATGCGGGAATAAAGTCAGGCACGTGTGCCCGTTTGCATGTACCGCATGAATAAGCATCGGCTAACTCCGTGCCAGCAGCCGCGGTAATACGGAGGATGCAGGCGTTATCCGGATTTATTGGGTTTAAAGGGAGCGCAGACGGCCCCTTAAGTCAGCTGTGAAAGTTTGCGGCTCAACCGTAAAATTGCAGTTGAAACTGTGGGGCTTGAGTACGGTCGCGGCATGCGGAATTCGTGGTGTAGCGGTGAAATGCATAGATATCACGAAGAACCCCGATTGCGAAGGCAGCATGCCAGCC…	Bacteria;Bacteroidetes;Bacteroidia;Bacteroidales;Bacteroidaceae;Bacteroides	p<0.05	2.54959	0.0214695	0.00842077	0.138904	0.00377394	0.000682678	0.0119206	0.00145243	0.00383428	0	0	0.0144831	0.0307035	0.0135756	0.0136757	0.0390671	0.0400832	0.0247704	0.0192798	0	0.00116907	0.0650667	0.138904	0.00694792	0.0164069	0.0799307	0.016655	0	0	0	0	0	0.00628812	0.00604144	0.00761209	0.00738225	0	0	0.00283648	0	0
>denovo38315	CCTACGGGGGGCTGCAGTGGGGAATATTGCACAATGGGGGGAACCCTGATGCAGCAACGCCGCGTGAGTGAAGAAGTATTTCGGTATGTAAAGCTCTATCAGCAGGGAAGATAATGACGGTACCTGACTAAGAAGCTCCGGCTAAATACGTGCCAGCAGCCGCGGTAATACGTATGGAGCAAGCGTTATCCGGATTTACTGGGTGTAAAGGGTGCGTAGGCGGCGCGGCAAGTCAGATGTGAAAGACCGGGGCTCAACCCCGGGGCTGCATTTGAAACTGCGGTGCTCGAGTCCAGGAGAGGCAGGCGGAATTCCTAGTGTAGCGGTGAAATGCGTAGATATTAGGAGGAACACCAGTGGCGAAGGCGGCCTGCTGGACTGGTACTGACGCTGAGGCAC…	Bacteria;Firmicutes;Clostridia;Clostridiales;Lachnospiraceae;Lachnospiracea_incertae_sedis	p<0.01	3.98278	0.0623954	0.0156663	0.138034	0.0707614	0.0300378	0.0613058	0.0842411	0.138034	0.026067	0.00350625	0.0637256	0.0641983	0.0837161	0.0623006	0.0849286	0.0422499	0.0769186	0.0653836	0.053263	0.0911875	0.0196713	0.102789	0.0236229	0.0187507	0.0199827	0.019986	0	0.00610706	0.00552639	0	0	0.0859377	0.0402763	0.00761209	0.029529	0	0	0.0326195	0	0
>denovo169519	CCTCGGGTGGCAGCAGTGGGGAATATTGGGCAATGGGCGCAAGCCTGACCCAGCAACGCCGCGTGAAGGATGAAGGCTTTCGGGTTGTAAACTTCTTTTATCAGGGACGAAGAAAATGACGGTACCTGATGAATAAGCCACGGCTAACTACGTGCCAGCAGCCGCGGTAATACGTAGGTGGCAAGCGTTATCCGGATTTACTGGGTGTAAAGGGCGTGTAGGCGGGACTGCAAGTCAGGTGTGAAAACCACGGGCTCAACCTGTGGCCTGCATTTGAAACTGTAGTTCTTGAGTGCTGGAGAGGCAATCGGAATTCCGTGTGTAGCGGTGAAATGCGTAGATATACGGAGGAACACCAGTGGCGAAGGCGGATTGCTGGACAGTAACTGACGCTGAGGC…	Bacteria;Firmicutes;Clostridia;Clostridiales;Ruminococcaceae;Pseudoflavonifractor	p<0.01	2.85684	0.0461597	0.0161576	0.136744	0.0443438	0.0607583	0.0408705	0.0275962	0.0594314	0.0497642	0.136744	0.0791743	0.0683851	0.0407267	0.0243124	0.0560529	0.0259999	0.0430222	0.0502951	0.0126817	0.0596226	0.0211845	0.0138904	0.0083375	0.00937537	0.00999134	0.023317	0.00915081	0.00610706	0.0359215	0.0192176	0.0217557	0.00419208	0.0120829	0.0126868	0.0344505	0.0106278	0.0314164	0.0127641	0.0124334	0.00918885
>denovo117447	CCTACGGGGGGCAGCAGTGGGGAATATTGGGCAATGGAGGCAACTCTGACCCAGCAACGCCGCGTGAGTGATGAAGGTCTTCGGATTGTAAAACTCTTTTATCAGGGACGAAGAAAGTGACGGTACCTGAAGAATAAGCCTCGGCTAACTCCGTGCCAGCAGCCGCGGTAATACGGAGGAGGCGAGCGTTATCCGGAATGACTGGGCGTAAAGGGTGCGTAGGTGGTTTAGCAAGTTGGCAGCGTAATTCCGGGGCTTAACTTCGGAACTACTGCCAAAACTGTTGAACTTGAGTGCAGGAGGGGCAACTGGAATTCCTAGTGTAGCGGTGGAATGCGTAGATATTAGGAGGAACACCAGAGGCGAAGGCGAGTTGCTGGACTGTAACTGACACTGAGG…	Bacteria;Firmicutes;Clostridia;Clostridiales	p<0.01	129.923	0.0153906	0.00011846	0.1365	0	0.00682678	0	0	0.00958571	0	0	0.00772432	0.00279123	0.0678779	0	0.00169857	0.1365	0.00195556	0.013412	0	0.00116907	0.0499349	0.00277809	0.00555833	0	0	0	0	0	0	0	0	0	0.00201381	0	0	0	0	0	0	0
>denovo121771	CCTACGGGGGGCAGCAGTGAGGAATATTGGTCAATGGCCGGGAGGCTGAACCAGCCAAGTAGCGTGAAGGAAGAAGGTCCTACGGGTTGTAAACTTCTTTTATACGGGAATAAAGTCGCCTACGTGTAGGCGTTTGCATGTACCGTATGAATAAGCATCGGCTAACTCCGTGCCAGCAGCCGCGGTAATACGGAGGATGCGAGCGTTATCCGGATTTATTGGGTTTAAAGGGAGCGTAGATGGGCTGTTAAGTCAGTTGTGAAATCCGGCGGCTCAACCGTCGGCCTGCAGTTGAAACTGGCAGTCTTGAGTGCGTTTGCGGTGGATGGAATTCGTGGTGTAGCGGTGAAATGCTTAGATATCACGAAGAACTCCGATTGCGCAGGCAGTCCACCAAGC…	Bacteria;Bacteroidetes;Bacteroidia;Bacteroidales;Bacteroidaceae;Bacteroides	p<0.01	15.3139	0.0469909	0.00306852	0.136117	0.00377394	0.00409607	0.119206	0.00726216	0.136117	0.0805706	0.00876562	0.0579324	0.0320991	0.117655	0.0455858	0.00679429	0.0660831	0.102993	0.0704131	0.00507267	0.0233814	0.0075659	0.0416713	0.00277917	0.00468768	0.00333045	0	0	0	0	0	0	0.00419208	0.0241658	0.00253736	0.0049215	0.00265696	0	0.00567295	0	0
>denovo81966	CCTACGGGGGGCAGCAGTGGGGAATATTGGTCAATGGGCGGAAGCCTGAACCAGCCAAGTAGCGTGGGGGACGAAGGCCCTAGTTGGTCGTAAACCCCTTTTATGCGGGGACAAAGCGGCCCACGCGTGGGCCCTTGCGGGTACCGCATGAATAAGCATCGGCTAATTCCGTGCCAGCAGCCGCGGTAATACGGAAGATGCGGGCGTTATCCGGATTTATTGGGTTTAAAGGGAGCGTAGGCGGCCCGTTAAGTCAGCGGTGAAATTTCGCGGCCCAACCGCGCGTAGCCGTTGATACTGGTGGGCTTGAGTCCGCACAGGGCAGGTGGAATTCGTGGTGTAGCGGTGAAATGCTTAGATATCACGAAGAACCCCGTCGGCGAAGGCGTCCTGCCGGGG…	Bacteria;Bacteroidetes;Bacteroidia;Bacteroidales;Prevotellaceae;Paraprevotella	p<0.01	20.3031	0.0175928	0.000866508	0.134333	0.0698179	0.000682678	0.0187323	0	0.00383428	0	0.00175312	0.0280007	0.0307035	0.00452519	0.0334296	0.0220814	0.134333	0.00195556	0.000838251	0	0.00116907	0	0	0	0	0	0	0	0	0	0	0	0	0	0	0	0	0	0	0.0124334	0.00229721
>denovo72448	CCTACGGGGGGCAGCAGTGGGGAATATTGGGCAATGGGCGCAAGCCTGACCCAGCAACGCCGCGTGAAGGAAGAAGGCTTTCGGGTTGTAAACTTCTTTTATTAAGGACGAAAGAAATGACGGTACTTAATGAATAAGCTCCGGCTAACTACGTGCCAGCAGCCGCGGTAATACGTAGGGAGCAAGCGTTATCCGGATTTACTGGGTGTAAAGGGCGTGTAGGCGGGAGTGCAAGTCAGATGTGAAAACTATGGGCTCAACCCATAGCCTGCATTTGAAACTGTACTTCTTGAGTACTGGAGAGGCAGGCGGAATTCCGTGTGTAGCGGTGAAATGCGTAGATATACGGAGGAACACCAGTGGCGAAGGCGGCCTGCTGGACAGCAACTGACGCTGAGG…	Bacteria;Firmicutes;Clostridia;Clostridiales;Ruminococcaceae;Flavonifractor	p<0.01	3.86638	0.0728954	0.0188536	0.1342	0.0651005	0.0505182	0.116651	0.0900508	0.1342	0.0568734	0.0753844	0.0926918	0.0851325	0.0950291	0.0835739	0.09512	0.0649998	0.0241185	0.0393978	0.0583357	0.120414	0.0408559	0.0472275	0.0222333	0.00703152	0.0199827	0.06662	0.00610054	0.0152676	0.0248687	0.0109815	0.00652671	0.0356327	0.0181243	0.0101495	0.0172253	0.0292266	0.0181884	0.0198553	0.0124334	0.00229721
>denovo180040	CCTACGGGAGGCTGCAGTGGGGAATCTTCCGCAATGGGCGAAAGCCTGACGGAGCAACGCCGCGTGAGTGAAGAAGGTCTTCGGATTGTAAAGCTCTGTTGTACATGACGAATGTGCCGGTTGTGAATAATGGCTGGTAATGACGGTAGTGTACGAGGAAGCCACGGCTAACTACGTGCCAGCAGCCGCGGTAATACGTAGGTGGCAAGCGTTGTCCGGAATTATTGGGCGTAAAGGGAGCGCAGGCGGGAAGTTAAGCGGACTTTAAAAGTGCGGGGCTCAACCCCGTGAGGGGGTCCGAACTGACTTTCTTGAGTGCAGGAGAGGGAAGCGGAATTCCTAGTGTAGCGGTGAAATGCGTAGATATTAGGAAGAACACCAGTGGCGAAGGCGGCTTTC…	Bacteria;Firmicutes;Negativicutes;Selenomonadales;Veillonellaceae;Megamonas	p<0.01	5.66579	0.0228698	0.00403648	0.1334	0.00283046	0	0	0.00290487	0.00191714	0.00592431	0	0.00579324	0.0516378	0.0248886	0.0501444	0.0254786	0.00866664	0.0319408	0.0117355	0.0405813	0.0257196	0.00605272	0.0277809	0.1334	0.00937537	0.0199827	0	0.00305027	0	0	0	0	0.00838416	0	0.00253736	0	0.00265696	0.00496048	0.0156006	0.00207224	0
>denovo111521	CCTACGGGCGGCAGCAGTGAGGAATATTGGTCAATGGGCGAGAGCCTGAACCAGCCAAGTAGCGTGAAGGATGACTGCCCTACGGGTTGTAAACTTCTTTTATAAGGGAATAAAGTTCTCTACGTGTAGAGTTTTGTATGTACCTTATGAATAAGCATCGGCTAACTCCGTGCCAGCAGCCGCGGTAATACGGAGGATGCGAGCGTTATCCGGATTTATTGGGTTTAAAGGGAGCGTAGGCGGGCTTTTAAGTCAGTTGTGAAAGTTTGCGGCTCAACCGTAAAATTGCAGTTGATACTGGAAGCCTTGAGTACAGTATAGGCAGGCGGAATTCGTGGTGTAGCGGTGAAATGCTTAGATATCACGAAGAACTCCGATTGCGAAGGCAGCTTGCTGGAC…	Bacteria;Bacteroidetes;Bacteroidia;Bacteroidales;Bacteroidaceae;Bacteroides	p<0.05	1.11355	0.0128484	0.0115382	0.133314	0.0481177	0.00136536	0.00510882	0.00145243	0	0.0639826	0.0070125	0.00772432	0.00837369	0.00905039	0.00151953	0.0101914	0.0368332	0.0117333	0.00419126	0.0101453	0.00935257	0.016645	0.00277809	0.00138958	0.00234384	0	0.03331	0	0	0	0	0	0.00838416	0	0.0101495	0.0049215	0	0.00165349	0.133314	0.00207224	0
>denovo61953	CCTACGGGTGGCTGCAGTAGGGAATTTTGCGCAATGGGGGAAACCCTGACGCAGCAACACCGCGTGAACGATGAAGCCCTTTGGGGTGTAAAGTTCTGTCAGTGGGGACGAATCAATGACGGTACCCACAGAGGAAGCACCGGCTAACTCCGTGCCAGCAGCCGCGGTAAGACGGAGGGTGCAAGCGTTGTCCGGAATTATTGGGCGTAAAGCGTTCGTAGGCGGCTTATTAAGTCTGGTGTTAAAGACCGGGGCTCAACTCCGGACCAGCACTGGATACTGGTAGGCTAGAGTGTGATAGAGGCAAGGGGAATTCCTAGTGTAGCGGTGAAATGCGTAGATATTAGGAGGAACACCGGTGGCGAAAGCGCCTTGCTGGGTCATTACTGACGCTGAGGA…	Bacteria;Proteobacteria;Deltaproteobacteria	p<0.01	109.513	0.017116	0.000156292	0.13316	0.0773658	0.10718	0.00596029	0.00145243	0.00191714	0	0	0.00096554	0.00279123	0.0022626	0	0	0.00108333	0	0.0016765	0	0.00233814	0.13316	0.00277809	0.00138958	0	0	0	0	0	0	0	0	0	0	0	0	0.00265696	0	0	0	0
>denovo122094	CCTACGGGGGGCTGCAGTGGGGAATATTGGGCAATGGGCGAAAGCCTGACCCAGCGACGCCGCGTGAGTGAAGAAGGTCTTCGGATTGTAAAGCTCTTTAAGCAGGGAAGAAGGAAGTGACGGTACCTGCAGAATAAGCCACGGCTAACTACGTGCCAGCAGCCGCGGTAATACGTAGGTGGCAAGCGTTATCCGGAATTACTGGGCGTAAAGGGTGTGTAGGCGGGAGGACAAGTCAGATGTGAAAATTACGGGCTTAACCCGTAACCTGCATTTGAAACTGTCTTTCTTGAGGATGGGAGAGGTAAACGGAATTCCCGGTGTAGCGGTGAAATGCGTAGATATCGGGAGGAACACCAGTGGCGAAGGCGGTTTACTGGACCATAACTGACGCTGAGA…	Bacteria;Firmicutes;Clostridia;Clostridiales;Ruminococcaceae	p<0.01	1.95165	0.0497135	0.0254725	0.131022	0.0528352	0.0334512	0.0757808	0.0711692	0.0325914	0.0272518	0.00876562	0.0395871	0.0809457	0.0520397	0.0744568	0.0373686	0.095333	0.131022	0.0427508	0.022827	0.00935257	0.0650667	0.033337	0.0083375	0	0	0.043303	0	0.0427494	0.0248687	0.00274537	0.00870227	0.12157	0.0422901	0.055822	0.0319898	0.0504822	0	0.00850943	0	0
>denovo160971	CCTACGGGAGGCAGCAGTGAGGAATATTGGTCAATGGCCGGAAGGCTGAACCAGCCAAGTAGCGTGGAGGATGACGGCCCTACGGGTTGTAAACTCCTTTTGTGCGGGAATAACCGGGGGCACGCGTGCCCCCCTGCACGTACCGCACGAATAAGCATCGGCTAACTCCGTGCCAGCAGCCGCGGTAATACGGAGGATGCGGGCGTTATCCGGATTTATTGGGTTTAAAGGGAGCGCAGACGGCATGCCAAGTCAGCCGTGAAAGTGCGGGGCTCAACCCCGTGTTGCGGTTGAAACTGGCTCGCTTGAGTGCGGTCGAGGCAGGCGGAATTCGTGGTGTAGCGGTGAAATGCATAGATATCACGAGGAACTCCGAGGGCGAAGGCAGCCTGCCGGGCC…	Bacteria;Bacteroidetes;Bacteroidia;Bacteroidales;Prevotellaceae;Paraprevotella	p<0.05	3.26143	0.0253557	0.00777443	0.130133	0	0.00136536	0.00085147	0.0043573	0.0460114	0.00118486	0	0.0328284	0.0530334	0.0497771	0.0106367	0.0424643	0.00758331	0.0104296	0.0796339	0.00253633	0.00233814	0.130133	0.0277809	0.00416875	0	0	0	0	0	0	0	0	0	0.0463177	0.0126868	0.0049215	0.0106278	0.00165349	0.0269465	0.0290113	0
>denovo132677	CCTACGGGTGGCAGCAGTGGGGAATATTGCACAATGGGGGAAACCCTGATGCAGCGACGCCGCGTGAAGGACGACGTATTTCGGTATGTAAACTTCTATCAGCAGGGAAGATGATGACGGTACCTGACTAAGAAGCCCCGGCTAACTACGTGCCAGCAGCCGCGGTAATACGTAGGGGGCAAGCGTTATCCGGATTTACTGGGTGTAAAGGGAGCGTAGGCGGCCATGCAAGTCAGAAGTGAAAGCCCGGGGCCCAACCGCGGGACTGCTTTTGAAACTGTAAGGCTTGATTGCCGGAGAGGTAAGCGGAATTCCTAGTGTAGCGGTGAAATGCGTAGATATTAGGAGGAACACCAGTGGCGAAGGCGGCTTACTGGACGGCGAATGACGCTGAGGCTC…	Bacteria;Firmicutes;Clostridia;Clostridiales;Lachnospiraceae	p<0.01	18.9271	0.0433434	0.00229002	0.12764	0.066044	0.00750946	0.0638602	0.0900508	0.0210886	0.00592431	0.0894094	0.00096554	0.00139561	0.00905039	0.12764	0.05945	0	0.0508445	0.0192798	0.083699	0.106385	0.00453954	0.0527836	0.00694792	0	0.00666089	0	0.00305027	0	0.00276319	0	0	0	0	0	0	0	0.0264559	0	0	0
>denovo133819	CCTACGGGAGGCTGCAGTCGAGGATCATTTGCAATGGGCGAAAGCCTGACAATGCGACGCTGCGTGCAGGATGAAGGTCTTTGGATTGTAAACTGCTGTCATGAGGGAAAAGGACTGGGGGCCCAATAAGCTCCCTTGTTTGATTGTACTTCAAGAGGAAGTCGCGGCTAACTCTGTGCCAGCAGCCGCGGTAATACAGAGGCGACGAGCGTTGTTCGGATTTACTGGGCGTAAAGCGTGCGCAGGCGGCTAATCATGTCGGATGTGAAATCCCGGGGCTCACCCCCGGAAGTGCATCCGAAACCGGTTGGCTCGAGACTGGGAAGGGAGTTTGGAACACATGGAGTAGCGGTGAAATGCGTTGATATCATGTGGAACACCGGTGGCGAAGGCGAAACT…	Bacteria;Verrucomicrobia;Subdivision5;Subdivision5_genera_incertae_sedis;Subdivision5_genera_incertae_sedis;Subdivision5_genera_incertae_sedis	p<0.01	#DIV/0!	0.00904567	0	0.127414	0	0	0	0	0	0	0	0.0164142	0.00139561	0.0022626	0.00303905	0.0101914	0.013	0.00195556	0.127414	0	0.00233814	0.00151318	0	0.00138958	0	0	0	0	0	0	0	0	0	0	0	0	0	0	0	0	0
>denovo142206	CCTCGGGGGGCTGCAGTGAGGAATATTGGTCAATGGCCGGAAGGCTGAACCAGCCAAGTCGCGTGGAGGAAGAAGGATTTATGGTTTGTAAACTTCTTTTGTGCGGGGGTAAAGGTCGGTATGTATACCGCATTGAAAGTACCGCACGAATAAGCATCGGCTAACTCCGTGCCAGCAGCCGCGGTAATACGGAGGATGCGAGCGTTATCCGGATTTATTGGGTTTAAAGGGTGCGTAGGCGGCCTGTTAAGTCAGCGGTGAAAGGTTGTCGCTCAACGATAAAATTGCCGTTGAAACTGGCGGGCTAGAGTACGGACGAGGTATGCGGAATGCGTGGTGTAGCGGTGAAATGCATAGAGATCACGCAGAACTCCGATAGCGAAGGCAGCATACCAGGGC…	Bacteria;Bacteroidetes;Bacteroidia;Bacteroidales;Porphyromonadaceae;Tannerella	p<0.01	2.81951	0.031359	0.0111221	0.127414	0.000943485	0.00204803	0.0366132	0.0043573	0.0306743	0.0165881	0.00525937	0.012552	0.0125605	0.0384641	0.0668591	0.04756	0.0725831	0.0990815	0.127414	0.015218	0.0105216	0.0181582	0.00833426	0.00138958	0.00468768	0.00999134	0.039972	0	0	0	0	0	0.0607852	0.00604144	0.0253736	0.0369113	0.00531392	0	0	0	0
>denovo150789	CCTACGGGAGGCAGCAGTGAGGGATATTGGTCAATGGCCGGAAGGCTGAACCAGCCAAGTAGCGTGGAGGATGACTGCCCTACGGGTTGTAAACTCCTTTTATGCGGGAATAAAGTCAGGCACGTGTGCCCGTTTGCATGTACCGCATGAATAAGCATCGGCTAACTCCGTGCCAGCAGCCGCGGTAATACGGAGGATGCAGGCGTTATCCGGATTTATTGGGTTTAAAGGGAGCGTAGACGGCCGTTTAAGTCAGCTGTGAAATGGTGCGGCTCAACCGTAGCACTGCAGTTGAAACTGGTCGGCTTGAGTGCAGTTGAGGCAGGCGGAATTCGTGGTGTAGCGGTGAAATGCTTAGATATCACGAAGAACCCCGATTGCGAAGGCAGCCTGCTAAGC…	Bacteria;Bacteroidetes;Bacteroidia;Bacteroidales;Bacteroidaceae;Bacteroides	p<0.01	2.03136	0.0239513	0.0117908	0.126578	0.0283046	0	0.0187323	0.010167	0.0172543	0.00710917	0	0.0318628	0.0404728	0.011313	0.00911716	0.0458614	0.0498332	0.0286815	0.0159268	0	0.00233814	0.0620404	0.097233	0.00277917	0.00937537	0.0199827	0.126578	0	0	0	0	0	0.0104802	0.00805526	0.0202989	0	0	0	0.00567295	0	0
>denovo20072	CCTACGGGTGGCTGCAGTCGGGAATATTGCGCAATGGAGGAAACTCTGACGCAGTGACGCCGCGTATAGGAAGAAGGTTTTCGGATTGTAAACTATTGTAGACAGGGAAGAAAAAAGACAGTACCTGTAAAGTAAGCTCCGGCTAACTATGTGCCAGCAGCCGCGGTAATACATAGGGAGCAAGCGTTATCCGGATTTATTGGGTGTAAAGGGTGCGTAGACGGGAATGTAAGTTAGTTGTGAAATCCCTCGGCTCAACTGAGGAACTGCAACTAAAACTGTATTTCTTGAGTGCGGGAGAGGAAAGTGGAATTCCTAGTGTAGCGGTGAAATGCGTAGATATTAGGAGGAACACCAGTGGCGAAGGCGACTTTCTGGACCGTAACTGACGTTGAGGCA…	Bacteria;Firmicutes;Clostridia;Clostridiales	p<0.01	4.72886	0.0255836	0.00541009	0.126362	0.0141523	0.0245764	0.00340588	0.126362	0.0306743	0.0296216	0	0.0115865	0.0655939	0.0746657	0.00759763	0.0390671	0.00108333	0	0.00251475	0.0202907	0.00116907	0.0287504	0.0277809	0.00277917	0.00234384	0	0.076613	0	0.00610706	0.00276319	0	0	0	0	0	0	0	0	0	0.00414448	0
>denovo166413	CCTACGGGTGGCAGCAGTGAGGAATATTGGTCAATGGCCGAGAGGCTGAACCAGCCAAGTAGCGTGGAGGATGACTGCCCTACGGGTTGTAAACTCCTTTTATAAGGGGGTAAAGGCGTCTACGTGTAGATGTTTGCAAGTACCTTATGAATAAGCATCGGCTAACTCCGTGCCAGCAGCCGCGGTAATACGGAGGATGCAGGCGTTATCCGGATTTATTGGGTTTAAAGGGAGCGCAGACGGGCCTTTAAGTCAGCTGTAAAATCGCGCGGCTCAACCGCGTGCAGCAGTTGAAACTGGAGGCCTTGAGTGCGGTCGCGGCAGGCGGAACTCGTGGTGTAGCGGTGAAATGCATAGATATCACGAAGAACCCCGATTGCGAAGGCAGCCTGCCAGTCC…	Bacteria;Bacteroidetes;Bacteroidia;Bacteroidales;Prevotellaceae;Paraprevotella	p<0.01	3.29937	0.03295	0.00998676	0.125014	0	0.00204803	0.0136235	0.0566449	0.0613485	0.0094789	0.00175312	0.0405527	0.0572202	0.0497771	0.0182343	0.0458614	0.0411665	0.0365037	0.0377213	0.0126817	0.0105216	0.03329	0.125014	0.00555833	0.00703152	0.0432958	0.076613	0	0	0	0	0	0.00628812	0.00402763	0.00507473	0.0246075	0	0	0.00283648	0	0
>denovo61894	CCTACGGGTGGCTGCAGTGAGGAATATTGGACAATGGGCGGAAGCCTGATCCAGCCATGCCGCGTGAAGGATTACGGTCCTATGGATTTTAAACTTCTTTTGTACGTGAGCAATAAGGGTCACGCGTGGCCCGATGAGAGTAGCGTACGAATAAGCATCGGCTAACTCCGTGCCAGCAGCCGCGGTAATACGGAGGATGCAAGCGTTATCCGGATTCATTGGGTTTAAAGGGTGCGTAGGCGGCGCAGTAAGTCAGCGGTGAAATGTACGGGCTTAACCTGTAACGTGCCGTTGATACTGCCGTGCTAGAGTACTGTTGCCGTGGGAGGAATGTGTGGTGTAGCGGTGAAATGCATAGATATCACACAGAACACCGATTGCGAAGGCATCTCACGAGGC…	Bacteria;Bacteroidetes	p<0.01	6.14952	0.0128077	0.00208271	0.124601	0.000943485	0	0.0391676	0.0116195	0.00191714	0.00118486	0	0.0173797	0.00139561	0.0158382	0.124601	0.00339714	0.0108333	0.00260741	0.0016765	0	0	0.016645	0.00277809	0.00416875	0	0	0.03331	0	0	0	0	0	0.00209604	0	0	0	0	0	0	0	0
>denovo59090	CCTACGGGTGGCTGCAGTGGGGAATCTTGCGCAATGGGCGAAAGCCTGACGCAGCGACGCCGCGTGCGGGATGAAGGCCTTCGGGTCGTAAACCGCTTTCAGCAGGGACGAGGCCGCGAGGTGACGGTACCTGCAGAAGAAGCCCCGGCTAACTACGTGCCAGCAGCCGCGGTAATACGTAGGGGGCGAGCGTTATCCGGATTCATTGGGCGTAAAGCGCTCGTAGGCGGTCCGTTAGGTCGGGAGTCAAATCCGGGGGCTCAACCCCCGCCCGCTCCCGATACCGGCGGACTTGAGTTTGGTAGGGGAAGGCGGAATTCCAAGTGTAGCGGTGGAATGCGCAGATATTTGGAAGAACACCGGTGGCGAAGGCGGCCTTCTGGGCCACAACTGACGCTG…	Bacteria;Actinobacteria;Actinobacteria;Coriobacteriales;Coriobacteriaceae;Olsenella	p<0.01	4.40804	0.0444453	0.0100828	0.122752	0.0745353	0.00409607	0.0110691	0.0929557	0.0364257	0.0225124	0.014025	0.0473115	0.0293079	0.0248886	0.113964	0.0271771	0.0108333	0.0299852	0.00419126	0.0862353	0.122752	0.00605272	0.0888988	0.0416875	0.0117192	0.00333045	0.003331	0.0274524	0.00610706	0.00276319	0.0109815	0.00217557	0.0209604	0.00201381	0	0.00246075	0	0.00496048	0.00850943	0.0393725	0.0252693
>denovo38029	CCTACGGGTGGCAGCAGTGGGGAATATTGCGCAATGGGGGCAACCCTGACGCAGCAACGCCGCGTGATTGAAGAAGGTCTTCGGATTGTAAAAATCTTTAATCAGGGACGAAGAAAATGACGGTACCTGAAGAATAAGCTCCGGCTAACTACGTGCCAGCAGCCGCGGTAATACGTAGGGAGCAAGCGTTATCCGGATTTACTGGGTGTAAAGGGCGTGTAGGCGGGCCTGTAAGTTGGGAGTGAAATCCGGGGGCTTAACCCCCGAACTGCTTTCAAAACTGCGGGTCTTGAGTGATGGAGAGGCAGGCGGAATTCCCAGTGTAGCGGTGAAATGCGTAGATATTGGGAGGAACACCAGTGGCGAAGGCGGCCTGCTGGACATTAACTGACGCTGAGG…	Bacteria;Firmicutes;Clostridia;Clostridiales;Ruminococcaceae;Butyricicoccus	p<0.01	3.87178	0.0445021	0.011494	0.122697	0.0226436	0.0122882	0.0178809	0.0813362	0.122697	0.0367307	0.0350625	0.0299317	0.113045	0.0429893	0.028871	0.0424643	0.00108333	0.0658371	0.00419126	0.116671	0.0187051	0.00453954	0.0722302	0.0208438	0.0210946	0.029974	0.106592	0.00610054	0	0.00276319	0.00274537	0	0.00209604	0	0.00507473	0.00738225	0	0.0115745	0	0	0
>denovo128380	CCTACGGGTGGCAGCAGTGAGGAATATTGGTCAATGGGCGCGAGCCTGAACCAGCCAAGTAGCGTGGAGGATGACTGCCCTACGGGTTGTAAACTCCTTTTGCAGGGGGATAAAGTGTGCCACGCGTGGCATATTGCAGGTACCCTGCGAATAAGCATCGGCTAACTCCGTGCCAGCAGCCGCGGTAATACGGAGGATGCAGGCGTTATCCGGATTTATTGGGTTTAAAGGGAGCGCAGACGGGCCTTTAAGTCAGCTGTAAAATCGCGCGGCTCAACCGCGTGCAGCAGTTGAAACTGGAGGCCTTGAGTGCGGTCGCGGCAGGCGGAACTCGTGGTGTAGCGGTGAAATGCATAGATATCACGAAGAACCCCGATTGCGAAGGCAGCCTGCCAGTCC…	Bacteria;Bacteroidetes;Bacteroidia;Bacteroidales;Prevotellaceae;Paraprevotella	p<0.05	2.00974	0.0183454	0.00912823	0.122283	0.000943485	0.00341339	0.00681176	0	0.00575142	0	0.00525937	0.0222074	0.0293079	0.00678779	0.00303905	0.0373686	0.00866664	0.022163	0.00419126	0.007609	0.0151979	0.0075659	0.0583398	0.122283	0.0187507	0.0899221	0.009993	0	0	0	0	0	0.0104802	0.00604144	0.0101495	0.009843	0	0	0	0	0
>denovo127802	CCTACGGGTGGCAGCAGTGGGGAATATTGGGCAATGGGCGCAAGCCTGACCCAGCAACGCCGCGTGAAGGAAGAAGGCTTTCGGGTTGTAAACTTCTTTTCTCAGGGACGAAGGAAGTGACGGTACCTGAGGAATAAGCTCCGGCTAACTACGTGCCAGCAGCCGCGGTAATACGTAGGGAGCGAGCGTTATCCGGATTTACTGGGTGTAAAGGGCGTGTAGGCGGGACTGCAAGTCAGGCGTGAAAACCATGGGCTCAACCCATGGCCTGCGTTTGAAACTGTAGTTCTTGAGTGCTGGAGAGGCGATCGGAATTCCGTGTGTAGCGGTGAAATGCGTAGATATACGGAGGAACACCAGTGGCGAAGGCGGATCGCTGGACAGTAACTGACGCTGAGG…	Bacteria;Firmicutes;Clostridia;Clostridiales;Ruminococcaceae;Pseudoflavonifractor	p<0.01	5.77183	0.0654588	0.0113411	0.120599	0.0320785	0.11469	0.110691	0.0450254	0.0364257	0.0817555	0.00876562	0.0753121	0.117232	0.0724031	0.0562225	0.120599	0.0736664	0.0984297	0.103943	0.0253633	0.0409175	0.0484218	0.0277809	0.0194542	0.00937537	0.00333045	0.029979	0	0.00610706	0.00276319	0.0164722	0.0108778	0.0209604	0.0100691	0.00253736	0.00738225	0.0398544	0.00330699	0.029783	0	0
>denovo45771	CCTACGGGGGGCAGCAGTGGGGAATATTGCGCAATGGGCGAAAGCCTGACGCAGCGACGCCGCGTGAGGGATGAAGGTCTTTGGATCGTAAACCTCTGTCAGGGGGGAAGAAACGGATAGACTCTAACAGGGTCTATTTTTGACGGTACCCCCAGAGGAAGCACCGGCTAACTCCGTGCCAGCAGCCGCGGTAATACGGAGGGTGCAAGCGTTAATCGGAATTACTGGGCGTAAAGCGCGCGTAGGTGGTTATATAAGTCAGGGGTGAAAGCCCACCGCTTAACGGTGGAACAGCCTTTGATACTGTATAACTTGAGTATCGGAGAGGGTGGCGGAATTCCAGGTGTAGGGGTGAAATCCGTAGATATCTGGAAGAACACCAGTGGCGAAGGCGGCCAC…	Bacteria;Proteobacteria;Deltaproteobacteria;Desulfovibrionales;Desulfovibrionaceae;Lawsonia	p<0.01	#DIV/0!	0.00656971	0	0.119458	0	0	0	0	0	0	0	0	0.00139561	0	0.00151953	0.00169857	0	0	0.000838251	0.00253633	0.00116907	0	0.119458	0.00277917	0	0	0	0	0	0	0	0	0	0	0	0	0	0	0	0	0
>denovo78262	CCTACGGGAGGCTGCAGCTAAGAATATTCCGCAATGGACGAAAGTCTGACGGAGCGACGCCGCGTGGATGAAGAAGGCCGGAAGGTTGTAAAATCCTTTTGAAACCGAAGAATAAGCAGCGCAGGGAATGGCGGTGTGGTGACAGTAGGTTTTGAATAAGCAACGGCTAATTACGTGCCAGCAGCCGCGGTAACACGTAAGTTGCGAGCGTTGTTCGGAATTATTGGGCGTAAAGGGCATGTAGGCGGTGCGGCAAGCTTGATGTGAAATCCACGGGCTCAACCCGTGAACTGCATTGAGAACTACCGGACTTGAGTTACTGAAGTGGAACCGGAATTCCAGGTGTAGGGGTGAAATCTGTAGATATCTGGAAGAACACCAATGGCGAAGGCAGGTTCC…	Bacteria;Spirochaetes;Spirochaetia;Spirochaetales;Spirochaetaceae;Treponema	p<0.01	#DIV/0!	0.0156026	0	0.117985	0	0	0	0	0	0	0	0	0.00139561	0.00452519	0.00455858	0.0849286	0.0140833	0.117985	0.0746043	0	0	0.00302636	0.00555617	0.00138958	0	0	0	0	0	0	0	0	0	0	0	0	0	0	0	0	0
>denovo158310	CTTACGGGAGGCTGCAGTCGAGAATCATTCACAATGGGGGAAACCCTGATGGTGCGACGCCGCGTGGGGGAGGAAGGTCTTCGGATTGTAAACCCCTGTCATGCAGGAGCAAAGCGCAAGCCTGATAGTACTGCAAGAGGAAGAGACGGCAAACTCTGTGCCAGCAGCCGCGGTAATACAGAGGTCTCAAGCGTTGTTCGGAATCACTGGGCGTAAAGGGTACGTAGGCTGCACCATAAGTCGTGCGTGAAAGGCAGGGGCTCAACCTCTGGAGTGCGCGTGATACTGTGGTGCTGGAGTAATGGAGGGGGAACCGGAATTCTTGGTGTAGCAGTGAAATGCGTAGATATCAAGAAGAAGACTCGTGGCGAAGGCGGGTTCCTGGACATTAACTGACGC…	Bacteria;Verrucomicrobia;Verrucomicrobiae;Verrucomicrobiales;Verrucomicrobiaceae;Akkermansia	p<0.01	8.1184	0.0205699	0.00253374	0.117796	0.00566091	0.00273071	0.014475	0	0.00383428	0.0627977	0.00350625	0.117796	0.0641983	0.00678779	0	0.0458614	0.0465832	0.0162963	0.0108973	0	0	0.00302636	0.00277809	0.00416875	0	0	0.003331	0	0	0	0	0	0	0.00805526	0	0.00246075	0.0292266	0	0	0	0
>denovo133929	CCTACGGGGGGCTGCAGTGGGGAATATTGCACAATGGGGGAAACCCTGATGCAGCGACGCCGCGTGAAGGAAGAAGGCCTTCGGGTTGTAAACTTCTGTCGTTAGGGACGATAATGACGGTACCTAACAAGAAAGCCACGGCTAACTACGTGCCAGCAGCCGCGGTAAAACGTAGGTGGCAAGCGTTGTCCGGAATTACTGGGTGTAAAGGGAGCGCAGGCGGGTCGGCAAGTTGGAAGTGAAAACTATGGGCTCAACCCATAGCCTGCTTTCAAAACTGTCGGTCTTGAGTACTGTAGAGGTAGGCGGAATTCCCGGTGTAGCGGTGGAATGCGTAGATATCGGGAGGAACACCAGTGGCGAAGGCGGCCTACTGGGCAGCAACTGACGCTGAGGCTC…	Bacteria;Firmicutes;Clostridia;Clostridiales;Ruminococcaceae;Gemmiger	p<0.01	5.08564	0.0255169	0.00501744	0.113488	0	0.00273071	0.0263956	0	0.0210886	0	0.00350625	0.0193108	0.0097693	0.0158382	0.00303905	0.112106	0.0660831	0.0717037	0.0159268	0.0126817	0	0.113488	0.0138904	0.00277917	0.00234384	0	0.049965	0	0	0	0	0	0	0.0201381	0.00507473	0.00246075	0.00531392	0	0	0	0
>denovo184381	CCTACGGGCGGCAGCAGTCGGGAATATTGCGCAATGGAGGAAACTCTGACGCAGTGACGCCGCGTATAGGATGAAGGTTTTCGGATTGTAAACTATTGTCAACAGGGAAGAAAAAGACAGTACCTGAAGAGGAAGCCCCGGCTAACTATGTGCCAGCAGCCGCGGTAATACATAGGGGGCGAGCGTTATCCGGATTTATTGGGTGTAAAGGGTGCGTAGACGGGAAGGCAAGTTAGTTGTGAAATCCCTCGGCTTAACTGAGGAACTGCAACTAAAACTATCTTTCTTGAGTGCGGGAGAGGAAAGTGGAATTCCTAGTGTAGCGGTGAAATGCGTAGATATTAGGAGGAACACCAGTGGCGAAGGCGACTTTCTGGACCGTAACTGACGTTGAGGCAC…	Bacteria;Firmicutes;Clostridia;Clostridiales	p<0.01	30.9303	0.0181664	0.000587335	0.112642	0.064157	0.112642	0.0136235	0.05374	0.0153371	0.00118486	0	0.0183453	0.00837369	0.00452519	0	0.00849286	0.0184166	0.000651852	0.020118	0.00253633	0	0.0211845	0	0	0	0	0	0	0	0	0	0	0	0.00201381	0	0	0.00797088	0	0	0	0
>denovo78551	CCTACGGGTGGCAGCAGTGGGGAATATTGGGCAATGGGCGCAAGCCTGACCCAGCAATGCCGCGTGAAGGAAGAAGGCTTTCGGGTTGTAAACTTCTTTTAAGAGGGAAGAGTAGAAGACGGTACCTCTTGAATAAGCCACGGCTAACTACGTGCCAGCAGCCGCGGTAATACGTAGGTGGCAAGCGTTGTCCGGATTTACTGGGTGTAAAGGGCGTGCAGCCGGGAGGGCAAGTCAGATGTGAAATCTATGGGCTCAACCCATAAATTGCATTTGAAACTGCTTTTCTTGAGTACTGGAGAGGCAGACGGAATTCCTAGTGTAGCGGTGAAATGCGTAGATATTAGGAGGAACACCAGTGGCGAAGGCGGTCTGCTGGACAGCAACTGACGGTGAGGC…	Bacteria;Firmicutes;Clostridia;Clostridiales;Ruminococcaceae;Oscillibacter	p<0.01	2.04333	0.0583195	0.0285414	0.112642	0.034909	0.112642	0.0630088	0.0726216	0.04026	0.042655	0.0210375	0.073381	0.072572	0.0837161	0.103328	0.0305743	0.0899164	0.0469334	0.0561628	0.0481903	0.0607917	0.0650667	0.030559	0.0180646	0.00468768	0.029974	0.069951	0.0244021	0.00610706	0.0248687	0.00274537	0.0195801	0.0733614	0.0523592	0.0507473	0.0319898	0.0159418	0.00496048	0.065239	0.00828895	0
>denovo23764	CCTACGGGAGGCAGCAGTGAGGAATATTGGTCAATGGGCGCGAGCCTGAACCAGCCAAGTAGCGTGGAGGATGACTGCCCTACGGGTTGTAAACTCCTTTTGCAGGGGGATAAAGTGTGCCACGTGTGGCATATTGCAGGTACCCTGCGAATAAGCATCGGCTAACTCCGTGCCAGCAGCCGCGGTAATACGGAGGATGCGAGCGTTATCCGGACTTATTGGGTTTAAAGGGTGCGCAGGCGGCCCTTCAAGCCGGCGGTAAAATGTCGGGGCTCAACCCCGGCCGGCCGTCGGGACTGCGGGGCTGGAGACGGCGGGAGGCACGCGGAATGCGCGGTGTAGCGGTGAAATGCATAGATATCGCGCAGAACTCCGATTGCGAAGGCAGCGTGCCGCCGC…	Bacteria;Bacteroidetes;Bacteroidia;Bacteroidales	p<0.01	20.8823	0.00818203	0.000391817	0.112556	0	0.00477874	0	0	0.00191714	0	0	0.00193108	0.00418684	0.00452519	0.00303905	0.00509571	0.00216666	0.00521482	0	0.00253633	0.00584536	0.00151318	0.00833426	0.112556	0	0.00666089	0	0	0	0	0	0	0	0	0	0	0	0	0	0	0
>denovo128254	CCTACGGGTGGCAGCAGTGAGGAATATTGGACAATGGGCGGAAGCCTGATCCAGCCATGCCGCGTGAAGGATTACGGTCCTATGGATTTTAAACTTCTTTTGCACGGGAGCAATAAGGGTCACGCGTGGCCCGATGAGAGTACCGTGCGAATAAGCATCGGCTAACTCCGTGCCAGCAGCCGCGGTAATACGGAGGATGCGAGCGTTATCCGGATTTATTGGGTTTAAAGGGAGCGCAGACGGCCCCTTAAGTCAGCTGTGAAAGTTTGCGGCTCAACCGTAAAATTGCAGTTGAAACTGTGGGGCTTGAGTACGGTCGCGGCATGCGGAATTCGTGGTGTAGCGGTGAAATGCATAGATATCACGAAGAACCCCGATTGCGAAGGCAGCATGCCAGCC…	Bacteria;Bacteroidetes;Bacteroidia;Bacteroidales;Bacteroidales"_incertae_sedis;Phocaeicola	p<0.01	3.81885	0.0218327	0.00571708	0.112556	0.000943485	0.0061441	0.0102176	0.0043573	0.00191714	0.00829404	0.00350625	0.00868986	0.0195386	0.0158382	0.0395077	0.0203829	0.013	0.0514963	0.016765	0.0253633	0.0268886	0.0151318	0.0361151	0.112556	0.00703152	0.0166522	0.006662	0.00610054	0	0	0.00549073	0.015229	0.00838416	0.00201381	0.0101495	0.009843	0	0.00330699	0.00425472	0.00207224	0
>denovo142426	CCTACGGGAGGCAGCAGTGGGGAATATTGCACAATGGGGGAAACCCTGATGCAGCGACGCCGCGTGAGCGAAGAAGTATTTCGGTATGTAAAGCTCTATCAGCAGGGAAGAAGAAAGACGGTACCTGACTAAGAAGCCCCGGCTAACTACGTGCCAGCAGCCGCGGTAATACGTAGGGGGCAAGCGTTATCCGGATTTACTGGGTGTAAAGGGAGCGCAGACGGCATGGCAAGTCTGAAGTGAAAGGCATGGGCTCAACCCGTGGACTGCTTTGGAAACTGTCAGGCTAGAGTGTCGGAGAGGCAAGTGGAATTCCTAGTGTAGCGGTGAAATGCGTAGATATTAGGAGGAACACCAGTGGCGAAGGCGGCTTGCTGGACGATGACTGACGTTGAGGCT…	Bacteria;Firmicutes;Clostridia;Clostridiales;Lachnospiraceae	p<0.01	5.8354	0.0495277	0.00848745	0.109923	0.0396264	0.0102402	0.0212867	0.103123	0.0440942	0.0177729	0.00350625	0.0299317	0.0293079	0.0995543	0.0926911	0.0798329	0.088833	0.044326	0.0620306	0.060872	0.10054	0.0226977	0.0277809	0.0125063	0.00234384	0	0.109923	0.00610054	0	0	0	0	0.00209604	0.00805526	0	0.00738225	0.00531392	0.00165349	0.00141824	0	0
>denovo72143	CCTACGGGTGGCAGCAGTGGGGGATATTGCACAATGGGCGAAAGCCTGATGCAGCGACGCCGCGTGAGGGAAGACGGCCTTCGGGTTGTAAACCTCTGTCATTCGGGACGAATTGATGACGGTACCGAAGAAGGAAGCTCCGGCTAACTACGTGCCAGCAGCCGCGGTAATACGTAGGGAGCGAGCGTTGTCCGGAATTACTGGGTGTAAAGGGAGCGTAGGCGGGAAAGCAAGTTGGAAGTGAAATGCATGGGCTTAACCCATGAGCTGCTTTCAAAACTGTTTTTCTTGAGTGAAGTAGAGGCAGGCGGAATTCCTAGTGTAGCGGTGAAATGCGTAGATATTAGGAGGAACACCAGTGGCGAAGGCGGCCTGCTGGGCTTTAACTGACGCTGAGGC…	Bacteria;Firmicutes;Clostridia;Clostridiales;Ruminococcaceae;Anaerotruncus	p<0.01	2.65622	0.0434638	0.016363	0.10984	0.0377394	0.0279898	0.10984	0.00290487	0.0153371	0.0319913	0.0806437	0.0280007	0.018143	0.0859787	0.0151953	0.0254786	0.088833	0.074963	0.0385595	0.030436	0.0397484	0.0605272	0.0138904	0.0430771	0.014063	0.0166522	0.016655	0.0183016	0.0335888	0.0442111	0.00274537	0.00870227	0	0.0100691	0.00507473	0.00246075	0.00531392	0.0281094	0.059566	0.0103612	0.00229721
>denovo71710	CCTACGGGAGGCTGCAGTAGGGAATTTTCGGCAATGGGCGAAAGCCTGACCGAGCAACGCCGCGTGAAGGAAGAAGTCATTCGTGATGTAAACTTCTGTTATGAAGGAAGAACGGCAGATGGAGGGAATGCCATGTGCGTGACGGTACTTCATGAGGAAGCCACGGCTAACTACGTGCCAGCAGCCGCGGTAATACGTAGGTGGCGAGCGTTATCCGGAATCATTGGGCGTAAAGAGGGAGCAGGCGGCAGTGCAGGTCTGCGGTGAAAGACCGGAGCTAAACTTCGGTAAGCCGTGGAAACCGCACAGCTAGAGAGCATCAGAGGATCGCGGAATTCCATGTGTAGCGGTGAAATGCGTAGATATATGGAGGAACACCAGTGGCGAAGGCGGCGGTCT…	Bacteria;Firmicutes;Erysipelotrichia;Erysipelotrichales;Erysipelotrichaceae	p<0.01	4.40113	0.0192454	0.00437284	0.109277	0.0160392	0.00682678	0.00340588	0.0188816	0.109277	0.00355459	0.00350625	0.0144831	0.036286	0.00678779	0.0683787	0.0186843	0.00649998	0.022163	0.0125738	0.0177543	0.0128598	0	0.00277809	0.00416875	0.00234384	0.00666089	0	0.00610054	0.00610706	0.00828958	0.0082361	0.00652671	0.00419208	0.0120829	0.00253736	0.009843	0	0	0.00141824	0	0
>denovo85682	CCTACGGGTGGCAGCAGTCGGGAATATTGGGCAATGGAGGAAACTCTGACCCAGCAACGCCGCGTGGAGGACGAAGGTCTTCGGATTGTAAACTTCTGTCCTAGGGGAAAAACACAATGATGGTACCCTAGAAGAAAACCCCGGCAAACTACGTGCCAGCAGCCGCGGTGATACGTAGGGGGTAAGCGTTGTCCGGAATGACTGGGCGTAAAGGGAGTGTAGGCGGTTTATTAAGTTGGATGTGAAAGCCTGGAGCTTAACTCCAGAACTGCATTCAAAACTGGTAGACTTGAGTGTGGGAGAGGTAAGTGGAATTCCTAGTGTAGCGGTGGAATGCGTAGATATTAGGAGGAACATCAGTGGCGAAGGCGACTTACTGGAACATAACTGACGCTGAGG…	Bacteria;Firmicutes;Clostridia;Clostridiales	p<0.01	#DIV/0!	0.0128115	0	0.107863	0.0424568	0.107863	0.0170294	0	0	0.00236972	0	0.0096554	0	0.0022626	0	0	0.00649998	0	0	0	0	0.0680931	0	0	0	0	0	0	0	0	0	0	0	0	0	0	0	0	0	0	0
>denovo28993	CCTACGGGGGGCAGCAGTGGGGAATATTGGGCAATGGGGGAAACCCTGACCCAGCGACGCCGCGTGAGGGAAGAAGGTCTTCGGATTGTAAACCTTAGTAAGCAAGGAAAAGAAGAAGATGGTACTTGCAGAGTAAGCCACGGCTAACTACGTGCCAGCAGCCGCGGTAATACGTAGGTGGCGAGCGTTATCCGGATTTATTGGGTGTAAAGGGTGTGTAGGCGGGACGGCAAGTCAGGTGTGAAATTTATGGGCTCAACCCATAACCTGCATCAGAAACTGCTGTTCTTGAGAGTCGGAGAGGTAAATGGAATTCCGGGTGTAGCGGTGAAATGCGTAGATATCCGGAGGAACACCGGTGGCGAAGGCGATTTACTGGACGACAACTGACGCTGAGAC…	Bacteria;Firmicutes;Clostridia;Clostridiales	p<0.01	41.3514	0.00979695	0.000236919	0.107863	0.000943485	0.107863	0	0.00290487	0.00383428	0	0.00175312	0.00675878	0	0	0	0.00339714	0.0108333	0.000651852	0.0502951	0.00253633	0	0	0.00277809	0.00138958	0	0	0	0	0	0	0	0	0	0.00402763	0	0	0	0	0	0	0
>denovo185646	CCTACGGGTGGCTGCAGTGAGGAATATTGGTCAATGGGCGCGAGCCTGAACCAGCCAAGTAGCGTGGAGGATGACTGCCCTACGGGTTGTAAACTCCTTTTGCAGGGGGATAAAGTGTGCCACGTGTGGCATATTGCAGGTACCCTGCGAATAAGCATCGGCTAACTCCGTGCCAGCAGCCGCGGTAATACGTAGGTGGCAAGCGTTGTCCGGAATTATTGGGCGTAAAGAGCATGTAGGCGGCCTATTAAGTCGGGCGTGAAAATGCGGGGCTCAACCCCGTATGGCGCCCGATACTGGTGGGCTTGAGTGCAGGAGAGGAAAGGGGAATTCCCAGTGTAGCGGTGAAATGCGTAGATATTGGGAGGAACACCAGTGGCGAAGGCGCCTTTCTGGACT…	Bacteria;Firmicutes;Negativicutes;Selenomonadales;Acidaminococcaceae;Phascolarctobacterium	p<0.01	5.20234	0.0119181	0.00229092	0.105608	0	0.00204803	0.00510882	0	0.00383428	0.00118486	0.00350625	0.00579324	0.0195386	0.00452519	0.0060781	0.0186843	0.00649998	0.0143407	0.00754426	0	0.0128598	0.00453954	0.0166685	0.105608	0.00234384	0.00333045	0	0	0	0	0.0137268	0.0108778	0.00419208	0.00201381	0	0.00246075	0	0	0	0	0
>denovo130327	CCTACGGGTGGCAGCAGTGAGGAATATTGGTCAATGGGCGAGAGCCTGAACCAGCCAAGTAGCGTGAAGGATGACTGCCCTACGGGTTGTAAACTTCTTTTATAAGGGAATAAAGTTCTCTACGTGTAGAGTTTTGTATGTACCTTATGAATAAGCATCGGCTAACTCCGTGCCAGCAGCCGCGGTAATACGGAGGATGCAGGCGTTATCCGGATTTATTGGGTTTAAAGGGAGCGCAGACGGCATGTCAAGTCAGCTGTGAAAGTTCGGGGCTCAACCTTGGAATTGCAGTTGAAACTGGCGTGCTTGAGTTCGGTCGAGGCAGGCGGAATTCGTGGTGTAGCGGTGAAATGCTTAGATATCACGAAGAACCCCGATTGCGAAGGCAGCTTGCCAGGC…	Bacteria;Bacteroidetes;Bacteroidia;Bacteroidales;Bacteroidaceae;Bacteroides	p<0.01	6.91432	0.0185294	0.00267985	0.105453	0.00849137	0.00273071	0.00510882	0.00145243	0.00383428	0.105453	0.0368156	0.0202763	0.0209342	0.00452519	0	0.03567	0.0151666	0.0215111	0.010059	0.0355087	0.0315649	0.00453954	0.00555617	0.00138958	0.0210946	0.00333045	0.006662	0	0	0	0	0.00217557	0.00419208	0.00402763	0	0	0.00265696	0	0.00141824	0	0
>denovo60614	CCTACGGGAGGCTGCAGTGAGGAATATTGGTCAATGGGCGAGAGCCTGAACCAGCCAAGTAGCGTGGAGGACGACGGCCCTACGGGTTGTAAACTCCTTTTGCGCGGGGATAAAGCGCTCCACGTGTGGGGCTTTGCAGGTACCGCGCGAATAAGCATCGGCTAACTCCGTGCCAGCAGCCGCGGTAATACGGAGGATGCGAGCGTTATCCGGATTTATTGGGTTTAAAGGGAGCGTAGACGGGATGTCAAGTCAGCTGTGAAAGTCTGCGGCTTAACCGTAGAACTGCAGTTGAAACTGGCGTTCTTGAGTGCGTTCGAGGCAGGCGGAATTCGTGGTGTAGCGGTGAAATGCATAGATATCACGAAGAACCCCGATTGCGAAGGCAGCCTGCCAGGC…	Bacteria;Bacteroidetes;Bacteroidia;Bacteroidales	p<0.01	7.78999	0.0174151	0.00223558	0.105443	0	0	0.00510882	0.104575	0.105443	0.00118486	0.00175312	0	0.0334948	0.00452519	0.0182343	0.0101914	0	0.00912593	0.00502951	0.0177543	0.0116907	0.00907908	0.0111123	0	0.00468768	0.0133218	0.006662	0	0	0	0	0	0	0	0	0	0	0	0	0.00414448	0.00918885
>denovo28564	CCTACGGGTGGCTGCAGTGGGGGATATTGCACAATGGAGGAAACTCTGATGCAGCGACGCCGCGTGAGGGAAGAAGGTATTCGTATTGTAAACCTCTGTCTTCGTGGACGATAATGACGGTACACGAGGAGGAAGCACCGGCTAACTACGTGCCAGCAGCCGCGGTAAAACGTAGGGTGCGAGCGTTGTCCGGAATTACTGGGTGTAAAGGGAGCGTAGGCGGTAAATTAAGTTGGATGTTTAATCTATGGGCTCAACCCATAATCGCATTCAAAACTGATTTACTTGAGTGAAGTAGAGGTAGGCGGAATTTCCGGTGTAGCGGTGGAATGCGTAGATATCGGAAGGAACACCAGTGGCGAAGGCGGCCTACTGGGCTTTAACTGACGCTGAGGCTCG…	Bacteria;Firmicutes;Clostridia;Clostridiales;Ruminococcaceae	p<0.01	2.55694	0.015302	0.00598452	0.105083	0.000943485	0.000682678	0.0596029	0.00145243	0.00191714	0	0	0.0502081	0	0.0203634	0.00151953	0	0.105083	0.00977778	0.0142503	0.0101453	0.0198742	0.00605272	0.00277809	0.00138958	0	0	0	0	0	0	0	0	0	0.0342349	0.0126868	0.0123038	0.0425114	0	0	0	0
>denovo163947	CCTACGGGAGGCTGCAGTGGGGAATATTGCACAATGGGCGCAAGCCTGATGCAGCAACGCCGCGTGAAGGATGAAGGTCTTCGGATCGTAAACTTCTGTCCTAAGGGAAGAACAAATGACGGTACCTTTGGAGGAAGCCCCGGCTAACTACGTGCCAGCAGCCGCGGTAATACGTAGGGGGCGAGCGTTATCCGGAATTATTGGGCGTAAAGAGTACGTAGGTGGCTCTTTAAGCGCAGGGTTTAAGGCAATGGCCCAACCATTGTTCGCCCTGCGAACTGGAGAGCTTGAGTGCAGGAGAGGAAAGCGGAATTCCTGGTGTAGCGGTGAAATGCGTAGATATCAGGAGGAACACCAGTGGCGAAGGCGGCTTTCTGGACTGTTACTGACACTGAGGTA…	Bacteria;Firmicutes;Clostridia;Clostridiales;Eubacteriaceae;Eubacterium	p<0.01	2.69999	0.0393854	0.0145872	0.104847	0.00754788	0.00273071	0.0902558	0.0508351	0.05368	0.0710917	0.0298031	0.0743466	0.0237255	0.0271512	0.104847	0.05945	0.0270832	0.0267259	0.00502951	0.0405813	0.0549463	0.00453954	0.030559	0.00277917	0.00234384	0.0133218	0	0.0640556	0.00305353	0.00276319	0.00274537	0.00217557	0.0167683	0.0181243	0.0304484	0.0246075	0.0557962	0	0.00141824	0.0103612	0
>denovo106242	CCTACGGGGGGCAGCAGTCGGGAATATTGCGCAATGGAGGAAACTCTGACGCAGTGACGCCGCGTATAGGAAGAAGGTTTTCGGATTGTAAACTATTGTCGTTAGGGAAGAAAAAAGACAGTACCTAAGGAGGAAGCTCCGGCTAACTACGTGCCAGCAGCCGCGGTAATACGTAGGGAGCGAGCGTTATCCGGATTTATTGGGTGTAAAGGGTGCGTAGATGGGTCTACAAGTTAGTTGTGAAATCCCTCGGCTCAACTGAGGAACTGCAGCTAAAACTATAGATCTTGAGTGCAGGAGAGGTAAGTGGAATTCCTAGTGTAGCGGTGAAATGCGTAGATATTAGGAGGAACACCAGTGGCGAAGGCGACTTACTGGACTGTAACTGACATTGAGGCA…	Bacteria;Firmicutes;Clostridia;Clostridiales	p<0.01	5.51187	0.0134757	0.00244485	0.104731	0.0132088	0.00682678	0.104731	0.00145243	0.00766856	0.00118486	0	0.0106209	0.00837369	0.0135756	0	0.00679429	0.0270832	0.00456297	0.00922076	0	0.00350721	0.042369	0.00833426	0	0	0	0.036641	0	0	0	0	0	0	0	0	0.0049215	0	0	0	0	0
>denovo55340	CCTACGGGTGGCAGCAGTGGGGAATATTGGGCAATGGGCGCAAGCCTGACCCAGCAACGCCGCGTGAAGGATGAAGGTTTTCGGATTGTAAACTTCTTTTGTGGGGGACGAAACAAATGACGGTACCCCAAGAATAAGCCACGGCTAACTACGTGCCAGCAGCCGCGGTAATACGTAGGTGGCGAGCGTTATCCGGATTTACTGGGTGTAAAGGGCGAGTAGGCGGGATAGCAAGTCAGATGTGAAATACCGGGGCTCAACTCCGGAGCTGCATTTGAAACTGTTATTCTTGAGTGGTGGAGAGGCAAGCGGAATTCCCGGTGTAGCGGTGGAATGCATAGATATCGGGAGGAACACCAGTGGCGAAGGCGGCTTGCTGGACACTAACTGACGCTGAGG…	Bacteria;Firmicutes;Clostridia;Clostridiales;Ruminococcaceae;Flavonifractor	p<0.01	12.4501	0.0381573	0.00306481	0.104	0.0773658	0.0573449	0.0638602	0.0145243	0.0383428	0.0154032	0.00350625	0.0511736	0.0307035	0.0362016	0.00455858	0.0492586	0.104	0.0189037	0.0779573	0.0202907	0.0385793	0.0514481	0.00833426	0.00138958	0	0	0.016655	0.00305027	0	0.00276319	0.00274537	0.00217557	0	0.0100691	0.00507473	0	0.00531392	0	0.00425472	0	0
>denovo128916	CCTACGGGGGGCAGCAGTAGGGAATTTTGCGCAATGGGCGAAAGCCTGACGCAGCAACGCCGCGTGAATGTTAAGCCCTTCGGGGTGTAAAGTTCTGTCAGTGGGGACGAAACTTGACGGTACCCACAGAGGAAGCACCGGCTAACTCCGTGCCAGCAGCCGCGGTAATACGGAGGGTGCAAGCGTTGTCCGGAATCATTGGGCGTAAAGAGTTCGTAGGTGGCATGTTAAGTCTGGTGTTAAAGCCTGAGGCTCAACCTCAGTTCGGCACTGGATACTGGCAAGCTTGAATGCGGTAGAGGTAAAGGGAATTCCTGGTGTAGCGGTGAAATGCGTAGATATCAGGAGGAACATCGGTGGCGTAAGCGCTTTACTGGGCCGTAATTGACACTGAGGAAC…	Bacteria;Proteobacteria;Deltaproteobacteria;Bdellovibrionales;Bdellovibrionaceae;Vampirovibrio	p<0.05	2.30879	0.0135443	0.0058664	0.103767	0.0188697	0.103767	0.00085147	0.00580973	0	0.00355459	0	0.00386216	0.00139561	0	0	0.00509571	0.00866664	0.000651852	0.010059	0.00253633	0	0.0529613	0	0.0528042	0	0	0.049965	0.00305027	0	0	0	0	0	0.0161105	0.00507473	0	0	0	0.0255283	0	0
>denovo435	CCTACGGGTGGCTGCAGTGGGGAATATTGCACAATGGGGGAAACCCTGATGCAGCGACGCCGCGTGAGTGAAGAAGTATTTCGGTATGTAAAGCTCTATCAGCAGGGAAGAAAATGACGGTACCTGACTAAGAAGCCCCGGCTAACTACGTGCCAGCAGCCGCGGTAATACGTAGGGGGCAAGCGTTATCCGGATTTACTGGGTGTAAAGGGAGCGTAGGCGGCAGGGCAAGTCAGAAGTGAAAGCCCGGGGCTCAACCCCGGGACTGCTTTTGAAACTGTCTTGCTAGAGTATCGGAGAGGTAAGTGGAATTCCTAGTGTAGCGGTGAAATGCGTAGATATTAGGAGGAACACCAGTGGCGAAGGCGACTTACTGGACGACAACTGACGCTGAGGCTC…	Bacteria;Firmicutes;Clostridia;Clostridiales;Lachnospiraceae;Coprococcus	p<0.01	6.85962	0.0102623	0.00149604	0.103526	0	0	0	0.0203341	0.103526	0.00118486	0.0350625	0.00096554	0.00697807	0.00452519	0.0212734	0.00169857	0.00108333	0.00391111	0.0016765	0	0	0.00302636	0	0	0	0	0	0	0	0	0.00549073	0.0174045	0	0	0.00253736	0	0	0	0	0	0
>denovo98911	CCTACGGGTGGCAGCAGTGGGGAATATTGGTCAATGGGGGAAACCCTGAACCAGCAACGCCGCGTGAGGGAAGAAGGTCTTCGGATTGTAAACCTTTGTCCTCAGTGAAGAAGATATGACGGTAGCTGAGGAGGAAGCCACGGCTAACTACGTGCCAGCAGCCGCGGTAATACGTAGGTGGCAAGCGTTGTCCGGAATTACTGGGTGTAAAGGGTGCGCAGGCGGGAAGGCAAGTCAGCTGTGAAAGGCATGGGCTTAACCCATGGAGTGCAGTTGAAACTGTTTTTCTTGAGTGGAGTAGAGGCAGGCGGAATTCCGAGTGTAGCGGTGAAATGCGTAGATATTCGGAGGAACACCAGTGGCGAAGGCGGCCTGCTGGGCTCTAACTGACGCTGAGGC…	Bacteria;Firmicutes;Clostridia;Clostridiales;Ruminococcaceae	p<0.01	17.0267	0.0166812	0.000979706	0.103276	0.00188697	0.0061441	0.00425735	0.00290487	0.00575142	0	0	0.0318628	0.103276	0.0407267	0.00303905	0.00169857	0.0812497	0.00195556	0.00419126	0	0.00116907	0.0393427	0.00277809	0.00138958	0	0	0.016655	0	0	0	0	0	0	0	0	0	0	0	0	0	0
>denovo74928	CCTACGGGTGGCAGCAGTGAGGAATATTGGGCAATGGGCGCAAGCCTGACCCAGCAACGCCGCGTGAAGGAAGAAGGCCCTCGGGTTGTAAACTTCTTTTGTCAGGGACGAAGCAAGTGACGGTACCTGACGAATAAGCCACGGCTAACTACGTGCCAGCAGCCGCGGTAATACGTAGGTGGCAAGCGTTATCCGGATTTACTGGGTGTAAAGGGCGTGTAGGCGGGGAAGCAAGTCAGATGTGAAAACCACGGGCTCAACCTGTGGCCTGCATTTGAAACTGTTTTTCTTGAGTGCTGGAGAGGCAATCGGAATTCCGTGTGTAGCGGTGAAATGCGTAGATATACGGAGGAACACCAGTGGCGAAGGCGGATTGCTGGACAGTAACTGACGCTGAGG…	Bacteria;Firmicutes;Clostridia;Clostridiales;Ruminococcaceae;Pseudoflavonifractor	p<0.01	2.91878	0.0219913	0.00753444	0.102916	0.0122653	0.03823	0.0383161	0.00290487	0.00958571	0.0106638	0.014025	0.0135176	0.0223298	0.0135756	0.00455858	0.00849286	0.102916	0.0117333	0.0176033	0.00507267	0.00935257	0.0907908	0.00833426	0.00555833	0	0	0.006662	0	0.00305353	0.00828958	0	0	0.00838416	0.0181243	0.00253736	0.0049215	0.0611101	0.00496048	0.00567295	0.00207224	0.00229721
>denovo169318	CCTACGGGTGGCAGCAGTGAGGAATATTGGTCAATGGCCGGAAGGCTGAACCAGCCAAGTCGCGTGGAGGAAGAAGGATCTATGGTTTGTAAACTTCTTTTGTGCGGGGGTAAAGGGCGGTATGTATACCGCATTGAAAGTACCGCACGAATAAGCATCGGCTAACTCCGTGCCAGCAGCCGCGGTAATACGGAGGATGCGAGCGTTATCCGGATTTATTGGGTTTAAAGGGTGCGTAGGCGGCCTGTTAAGTCAGCGGTGAAAGGTTGTCGCTCAACGATAAAATTGCCGTTGAAACTGGCGGGCTAGAGTACGGACGAGGTATGCGGAATGTGTGGTGTAGCGGTGAAATGCATAGATATCACGCAGAACTCCGATAGCGAAGGCAGCATACCAGGG…	Bacteria;Bacteroidetes;Bacteroidia;Bacteroidales;Porphyromonadaceae;Tannerella	p<0.01	1.81708	0.0193868	0.0106692	0.102706	0	0.000682678	0.0451279	0.0043573	0.0287571	0.0165881	0.00350625	0.012552	0.0097693	0.0294138	0.028871	0.0220814	0.0162499	0.0775704	0.0410743	0.00507267	0.0081835	0.00453954	0.0277809	0.00555833	0	0.00333045	0.003331	0	0	0	0	0	0.102706	0.00402763	0.0380604	0.0246075	0.00531392	0	0	0	0
>denovo151103	CCTACGGGGGGCAGCAGTTAGGAATATTGGGCAATGGAGGCAACTCTGACCCAGCAACGCCGCGTGAAGGATGAAGGTTCTCGGATTGTAAACTTCTGTATTAGAGGAAGAAGATAGTGACGGTACTCTAATAGAAAGCTTCGGCAAACTACGTGCCAGCAGCCGCGGTAAGACGTAGGAAGCGAGCGTTGTCCGGAATGACTGGGCGTAAAGGGTGCGTAGGCGGTCTTTTAAGTCTGATGTGAAATCCTGTGGCTTAACCATAGAACTGCATCAGATACTGGGAGGCTAGAGTGCGGAAGAGGTTGACGGAATTACTAGTGTAGCGGTAGAATGCGTAGATATTAGTAAGAAGACCGGAGGCGAAGGCGGTCAACTGGGACGTAACTGACGCTGAGG…	Bacteria	p<0.01	#DIV/0!	0.0148994	0	0.102402	0.000943485	0.102402	0.0119206	0	0	0	0	0.0135176	0	0.00678779	0.00151953	0	0.00866664	0.00260741	0.0821486	0	0	0.0605272	0.00277809	0.00416875	0	0	0	0	0	0	0	0	0	0	0	0	0	0	0	0	0
>denovo93830	CCTACGGGCGGCAGCAGTGAGGAATATTGGACAATGGGCGGAAGCCTGATCCAGCCATGCCGCGTGAAGGATTACGGTCCTATGGATTTTAAACTTCTTTTGCACGGGAGCAATAAGGGTCACGCGTGGCCCGATGAGAGTACCGTGCGAATAAGCATCGGCTAACTCCGTGCCAGCAGCCGCGGTAATACGGAGGATGCGAGCGTTATCCGGATTTATTGGGTTTAAAGGGAGCGTAGACGGCCGTTTAAGTCAGCTGTGAAATGGTGCGGCTCAACCGTAGCACTGCAGTTGAAACTGGTCGGCTTGAGTGCAGTTGAGGCAGGCGGAATTCGTGGTGTAGCGGTGAAATGCTTAGATATCACGAAGAACCCCGATTGCGAAGGCAGCCTGCTAAGC…	Bacteria;Bacteroidetes;Bacteroidia;Bacteroidales;Bacteroidaceae;Bacteroides	p<0.01	4.65148	0.0246442	0.00529815	0.101898	0.0207567	0.0061441	0.0229897	0.0087146	0.00383428	0.101898	0.0070125	0.0183453	0.0293079	0.0158382	0.0136757	0.0458614	0.013	0.0391111	0.0176033	0.0202907	0.0151979	0.0196713	0.0416713	0.0319604	0	0.00333045	0.039972	0	0	0	0	0	0.00838416	0.00402763	0.0101495	0.00246075	0	0.00330699	0.0184371	0	0
>denovo155678	CCTACGGGAGGCTGCAGTGGGGAATATTGGGCAATGGGCGCAAGCCTGACCCAGCAACGCCGCGTGAAGGATGAAGGCCCTCGGGTTGTAAACTTCTTTTAACAGGGACGAATTCTGACGGTACCTGTTGAATAAGCCACGGCTAACTACGTGCCAGCAGCCGCGGTAATACGTAGGTGGCAAGCGTTATCCGGATTTACTGGGTGTAAAGGGCGTGTAGGCGGGACTGCAAGTCAGATGTGAAAACCAGGGGCTCAACCTCTGGCCTGCATTTGAAACTGTAGTTCTTGAGTGCTGGAGAGGCAATCGGAATTCCGTGTGTAGCGGTGAAATGCGTAGATATACGGAGGAACACCAGTGGCGAAGGCGGATTGCTGGACAGTAACTGACGCTGAGGCG…	Bacteria;Firmicutes;Clostridia;Clostridiales;Ruminococcaceae;Pseudoflavonifractor	p<0.01	3.97649	0.0157932	0.00397165	0.101681	0.00188697	0.00546142	0.0204353	0.00580973	0.0230057	0.0094789	0.101681	0.0337939	0.0111649	0.0362016	0.00303905	0.00849286	0.00866664	0.0013037	0.010059	0.00253633	0.0105216	0.0181582	0.00277809	0.00138958	0.00468768	0	0.023317	0	0	0	0	0	0	0.00402763	0.00253736	0	0.0265696	0.00496048	0.00141824	0	0
>denovo124130	CCTACGGGGGGCAGCAGTGGGGAATATTGGGCAATGGGCGAAAGCCTGACCCAGCAACGCCGCGTGAGGGAAGAAGGGTTTCGGCTCGTAAACCTCTGTCCTATGGGACGAAAGAGATGACGGTACCATAGGAGGAAGCCCCGGCTAACTACGTGCCAGCAGCCGCGGTAATACGTAGGGGGCGAGCGTTGTCCGGAATGATTGGGCGTAAAGGGCGCGTAGGCGGCCCGTTAAGTCTGGAGTGAAAGTCCCGCTTTCAAGGTGGGAATGGCTTTGGATACTGATGGGCTGGAGTGCAGGAGAGGGAAGCGGAATTACCGGTGTAGCGGTGAAATGCGTAGAGATCGGTAGGAACACCAGTGGCGAAGGCGGCTTTCTGGACTGAAACTGACGCTGAGG…	Bacteria;Firmicutes;Clostridia;Clostridiales	p<0.01	1.35631	0.0165899	0.0122316	0.100964	0.000943485	0.00136536	0.0238411	0	0.0517628	0.00118486	0	0.00386216	0.00279123	0.0158382	0	0.00679429	0.0866664	0.00586667	0.0385595	0.015218	0.00116907	0.0620404	0.00555617	0.0083375	0	0	0.056627	0	0	0	0	0	0	0.0503454	0	0	0.100964	0	0	0	0
Significantly higher in microbiota of backyard, outdoor hens.
>denovo80996	CCTACGGGAGGCTGCAGTGAGGAATATTGGTCAATGGACGTAAGTCTGAACCAGCCAAGTAGCGTGCAGGACGACGGCCCTATGGGTTGTAAACTGCTTTTGTACGGGGATAAAGTGAGCCACGTGTGGTTTATTGCAGGTACCGTACGAATAAGGACCGGCTAATTCCGTGCCAGCAGCCGCGGTAATACGGAAGGTCCGGGCGTTATCCGGATTTATTGGGTTTAAAGGGAGCGCAGGCCGCAGGTTAAGCGTGTTGTGAAATGCAGGGGCCCAACCTCTGCACTGCAGCGCGAACTGGTCTGCTTGAGTGCGCGCAACGTCAGCGGAATTTGTCGTGTAGCGGTGAAATGCTTAGATATGACGAAGAACTCCGATTGCGAAGGCAGCTGACGGGAG…	Bacteria;Bacteroidetes;Bacteroidia;Bacteroidales;Prevotellaceae;Prevotella	p<0.05	0.0131462	0.0528623	4.02112	35.5103	0	0	0	0	0	0	0	0	0.00837369	0.0203634	0.00151953	0.0169857	0.00866664	0.574282	0.0108973	0.015218	0.0140289	0.0075659	0.0277809	0.351565	0.0492207	0.0366349	0.03331	11.713	0.0274818	0.0884222	0.194921	0.61351	0	0	0	0	0	0.304243	0.300667	19.4873	35.5103
>denovo104253	CCTACGGGAGGCAGCAGTGAGGAATATTGGTCAATGGGCGCGAGCCTGAACCAGCCAAGTAGCGTGAAGGATGAAGGTCCTACGGATTGTAAACTTCTTTTATAAGGGAATAAAGTCACCCACGTGTGGGTGTTTGTATGTACCTTATGAATAAGCATCGGCTAACTCCGTGCCAGCAGCCGCGGTAATACGGAGGATGCGAGCGTTATCCGGATTTATTGGGTTTAAAGGGAGCGTAGACGGGTCGTTAAGTCAGCTGTGAAAGTTCGGGGCTCAACCTTGAAATTGCAGTTGATACTGGCGTCCTTGAGTACGGTTGAGGCAGGCGGAATTCGTGGTGTAGCGGTGAAATGCTTAGATATCACGAAGAACCCCGATTGCGAAGGCAGCCTGCTAAAC…	Bacteria;Bacteroidetes;Bacteroidia;Bacteroidales;Bacteroidaceae;Bacteroides	p<0.05	0.00480957	0.0218683	4.54683	21.2878	0.000943485	0.00136536	0	0.00145243	0.00575142	0.0592431	0.00876562	0.048277	0.00558246	0.00678779	0	0.00169857	0.00433332	0.268563	0.00670601	0	0.00350721	0.00605272	0.00277809	0.00555833	0.35392	0.36968	0.279804	21.2878	4.73297	4.23874	16.7001	14.8396	0	0	0	0	0	4.86458	0.100695	3.2845	6.24383
>denovo185887	CCTACGGGAGGCAGCAGTGAGGAATATTGGTCAATGGGCGAGAGCCTGAACCAGCCAAGTAGCGTGCAGGAAGACGGCCCTATGGGTTGTAAACTGCTTTTATAAGGGAATAAAGTGAGTCTCGTGAGACTTTTTGCATGTACCTTATGAATAAGGACCGGCTAATTCCGTGCCAGCAGCCGCGGTAATACGGAAGGTCCGGGCGTTATCCGGATTTATTGGGTTTAAAGGGAGCGTAGGCCGGAGATTAAGCGTGTTGTGAAATGTAGACGCTCAACGTCTGCACTGCAGCGCGAACTGGTTTCCTTGAGTACGCACAAAGTGGGCGGAATTCGTGGTGTAGCGGTGAAATGCTTAGATATCACGAAGAACTCCGATTGCGAAGGCAGCTCACTGGAG…	Bacteria;Bacteroidetes;Bacteroidia;Bacteroidales;Prevotellaceae;Prevotella	p<0.01	0	0	1.15028	10.2232	0	0	0	0	0	0	0	0	0	0	0	0	0	0	0	0	0	0	0	0	0	0	0.003331	0	10.2232	9.18209	0.0576527	0.0522136	0.0104802	0.00805526	0.00507473	0.00738225	0.00531392	0	0	0	0
>denovo68399	CCTACGGGAGGCAGCAGTGAGGAATATTGGTCAATGGACGGAAGTCTGAACCAGCCATGCCGCGTGCAGGATGACGGCTCTATGAGTTGTAAACTGCTTTTGTACGAGGGTAAACCCGAATACGTGTATTCGGCTGAAAGTATCGTACGAATAAGGATCGGCTAACTCCGTGCCAGCAGCCGCGGTAATACGGAGGATCCAAGCGTTATCCGGATTTATTGGGTTTAAAGGGTGCGTAGGCGGTCAGATAAGTTAGAGGTGAAATTCCGGTGCTTAACACCGGCGCTGCCTCTAATACTGTTTGACTAGAGAGTAGTTGCGGTAGGCGGAATGTATGGTGTAGCGGTGAAATGCTTAGAGATCATACAGAACACCGATTGCGAAGGCAGCTTACCAAGC…	Bacteria;Bacteroidetes;Bacteroidia;Bacteroidales;Rikenellaceae;Alistipes	p<0.01	0.668597	0.457333	0.68402	7.56639	0.248137	0.410972	0.310786	0.291939	0.299074	1.96687	0.310303	0.395871	0.198177	0.140281	0.475612	0.572419	0.607748	0.916504	0.0855016	1.10838	0.0619608	0.0363163	0.663963	0.0458563	0.0492207	0.329714	2.41165	0.0640556	0.0549635	0.196187	0.0192176	0.0348091	0.00628812	0.0342349	0.00507473	0.0270683	0	7.56639	0.553113	0.0994674	0.176885
>denovo167520	CCTACGGGAGGCAGCAGTGAGGAATATTGGTCAATGGACGCAAGTCTGAACCAGCCAAGTAGCGTGAAGGATGACCGCCCTATGGGTTGTAAACTTCTTTTATAAGGGAATAAATTGAGGTACGCGTACCTTTTTGTATGTACCTTATGAATAAGCATCGGCTAACTCCGTGCCAGCAGCCGCGGTAATACGGAGGATGCGAGCGTTATCCGGATTTATTGGGTTTAAAGGGAGCGTAGGCGGGTTTTTAAGTCAGTTGTGAAAGTTTGCGGCTCAACCGTAAAATTGCAGTTGATACTGGAAGCCTTGAGTGCGGCAGAGGCAGGCGGAATTCGTGGTGTAGCGGTGAAATGCTTAGATATCACGAAGAACTCCGATTGCGAAGGCAGCTTGCTGGAG…	Bacteria;Bacteroidetes;Bacteroidia;Bacteroidales;Bacteroidaceae;Bacteroides	p<0.01	0.0745831	0.058848	0.789026	6.32296	0.0122653	0.00409607	0.336331	0.00290487	0.00191714	0.218015	0.0315562	0.012552	0.00558246	0.0294138	0.00151953	0.0390671	0.0628331	0.0436741	0.0176033	0.147107	0.0701443	0.119541	0.0166685	0.00416875	0.0492207	0.0532872	0.246494	0.00305027	2.14968	1.72423	0.0219629	0.0239313	0.115282	0.779346	0.0405978	0.300212	1.33911	6.32296	0.147497	0.0414448	0.0551331
>denovo154790	CCTACGGGTGGCAGCAGTGGGGAATTTTGGACAATGGGGGCAACCCTGATCCAGCCATGCCGCGTGCAGGATGAAGGTCTTCGGATTGTAAACTGCTTTTGTCAGGGAAGAAAAGGTTCATGTTAATACCATGAACTGCTGACGGTACCTGAAGAATAAGCACCGGCTAACTACGTGCCAGCAGCCGCGGTAATACGTAGGGTGCAAGCGTTAATCGGAATTACTGGGCGTAAAGCGTGCGCAGGCGGTTCTGTAAGACAGGTGTGAAATCCCAGGGCTTAACCTTGGAATTGCATTTGTGACTGCAGGACTAGAGTTTATCAGAGGGGGATGGAATTCCAAGTGTAGCAGTGAAATGCGTAGATATTTGGAAGAACACCAATGGCGAAGGCAGTCCCC…	Bacteria;Proteobacteria;Betaproteobacteria;Burkholderiales;Sutterellaceae;Sutterella	p<0.05	0	0	0.366994	6.15596	0	0	0	0	0	0	0	0	0	0	0	0	0	0	0	0	0	0	0	0	0	0	0	0	0	0	0	0	0	0	0	0	0	6.15596	0.0382924	0.0331558	0.0114861
>denovo80503	CCTACGGGAGGCAGCAGTGGGGAATCTTCCGCAATGGACGAAAGTCTGACGGAGCAACGCCGCGTGAGTGATGAAGGCCTTCGGGTTGTAAAGCTCTTTGATCCGGGACGAAAGATCCCTGTGTCAATACCACAGGGAAGTGACGGTACCGGAAGAACAAGCCACGGCTAACTACGTGCCAGCAGCCGCGGTAATACGTAGGTGGCAAGCGTTGTCCGGAATTATTGGGCGTAAAGCGCGCGCAGGCGGCCCTTTAAGTCCATCTTAAAAGCGTGGGGCTTAACCCCATGAGGGGATGGAAACTGGAGAGCTGGAGTATCGGAGAGGAAAGCGGAATTCCTAGTGTAGCGGTGAAATGCGTAGAGATTAGGAAGAACACCGGTGGCGAAGGCGGCTTTC…	Bacteria;Firmicutes;Negativicutes;Selenomonadales;Veillonellaceae;Dialister	p<0.05	0	0	0.33511	5.6075	0	0	0	0	0	0	0	0	0	0	0	0	0	0	0	0	0	0	0	0	0	0	0	0	0	0	0	0	0	0	0	0	0	0.0248024	0.0127641	0.051806	5.6075
>denovo31680	CCTACGGGAGGCAGCAGTAGGGAATATTGCACAATGGGGGAAACCCTGATGCAGCCATGCCGCGTGTGTGAAGAAGGCCTTCGGGTTGTAAAGCACTTTCAGTGGGGAGGAAATCATGACGTTACCCACAGAAGAAGCGCCGGCTAACTCCGTGCCAGCAGCCGCGGTAATACGGAGGGCGCAAACGTTAATCGGAATAACTGGGCGTAAAGGGCATGTAGGCGGATGAGCAAGTAAGATGTGAAACTCCCGGGCTCAACCTGGGAACTGCATTTTAAACTACTGATCTAGAGTATCGCAGAGGAAAGTAGAATTCCAAGTGTAGCGGTGGAATGCGTAGATATTTGGAAGAATACCAGTGGCGAAGGCGGCTTTCTGGGCGAATACTGACGCTGAGGT…	Bacteria;Proteobacteria;Gammaproteobacteria;Aeromonadales;Succinivibrionaceae;Anaerobiospirillum	p<0.01	0.0593998	0.0628734	1.05848	5.23625	0.00943485	0.00204803	0.0519396	0.0217865	0.0191714	0.00710917	0.0333094	0.0202763	0.154913	0.0588275	0.0759763	0.174953	0.0238333	0.0202074	0.030177	0.030436	0.0128598	0.0559877	0.444494	0.00972709	1.97586	0.875908	0.29979	0.192167	2.61077	5.23625	0.222375	0.128359	2.19665	1.52244	0.768821	1.21561	0.00531392	0.00330699	0.485038	0.207224	0.0482415
>denovo28790	CCTACGGGAGGCAGCAGTGAGGAATATTGGACAATGGGAGAGATCCTGATCCAGCCATGCCGCGTGCAGGCGAACCGCCCTACGGGCGATGAACTGCTTTTGACGGGGAGCAATAAGCGCCATGCGTGGCGCGACGAGAGTACCCGTGGAATAAGCATCGGCTAACTCCGTGCCAGCAGCCGCGGTAATACGGGGGATGCGAGCGTTATCCGGATTCATTGGGTTTAAAGGGTGCGTAGGCGGCGCCGCAAGTCGGCGGTGAAATACCCGGGCTCAACCCGGGGGTTGCCGTCGAAACTGCGGTGCTGGGATCGGACTGCCGTCGGGGGAATGCGTGGTGTAGCGGTGAAATGCATAGATATCACGCAGAACGCCGATTGCGGAGGCACCTGGCGAAGT…	Bacteria;Bacteroidetes;Bacteroidia;Bacteroidales	p<0.05	0.510081	0.349837	0.685845	5.20233	0.00283046	0.0061441	0.00340588	0.54321	0.640325	0.00473945	0.00525937	0.00675878	0.0279123	1.36661	0.238566	0.674333	1.13208	0.755497	1.37641	0.0278997	0.0420866	0.0287504	0.0694522	0.0444667	0	0	0	0	0	0	0	0	1.38548	0.720946	3.4229	0.927703	5.20233	0	0	0	0
>denovo25214	CCTACGGGGGGCAGCAGTGGGGAATCTTCCGCAATGGACGAAAGTCTGACGGAGCAACGCCGCGTGAGTGAAGACGGCCTTCGGGTTGTAAAGCTCTTTGATCCGGGACGAACGGCAGGACAGCTAATACCTGTTCTGAATGACGGTACCGGAAGAACAAGCCACGGCTAACTACGTGCCAGCAGCCGCGGTAATACGTAGGTGGCAAGCGTTGTCCGGAATTATTGGGCGTAAAGCGCGCGCAGGCGGCTTTTTAAGTCCATCTTAAAAGCGTGGGGCTCAACCCCATGATGGGATGGAAACTGGAGAGCTGGAGTATCGGAGAGGAAAGCGGAATTCCTAGTGTAGCGGTGAAATGCGTAGAGATTAGGAAGAACACCGGTGGCGAAGGCGGCTTTC…	Bacteria;Firmicutes;Negativicutes;Selenomonadales;Veillonellaceae;Dialister	p<0.05	0.0418342	0.0265487	0.634617	5.1214	0	0	0.00340588	0	0	0	0	0	0.0111649	0	0.0121562	0	0.00108333	0.00325926	0.003353	0.0101453	0.00233814	0.00605272	0.00555617	0.472458	0.0281261	0.0399654	0.006662	5.1214	0.0305353	0.0386847	0.156486	0.145763	0	0	0	0	0	0.0777142	0.0326195	3.47722	1.63332
>denovo52790	CCTACGGGTGGCAGCAGTGAGGAATATTGGTCAATGGGCGAGAGCCTGAACCAGCCAAGTAGCGTGAAGGATGAAGGTCCTACGGATTGTAAACTTCTTTTATAAGGGAATAAAACGCTCCACGTGTGGAGCCTTGTATGTACCTTATGAATAAGCATCGGCTAACTCCGTGCCAGCAGCCGCGGTAATACGGAGGATGCGAGCGTTATCCGGATTTATTGGGTTTAAAGGGAGCGCAGACGGGATGTTAAGTCAGCTGTGAAAGTTTGCGGCTCAACCGTAAAATTGCAGTTGATACTGGCGTTCTTGAGTGCAGTTGAGGTGTGCGGAATTCGTGGTGTAGCGGTGAAATGCTTAGATATCACGAAGAACTCCGATTGCGAAGGCAGCTCACTAAAC…	Bacteria;Bacteroidetes;Bacteroidia;Bacteroidales;Bacteroidaceae;Bacteroides	p<0.01	0	0	0.297917	4.896	0	0	0	0	0	0	0	0	0	0	0	0	0	0	0	0	0	0	0	0	0	0	0	0	0	0	0.00274537	0.0195801	0	0	0	0	0	4.896	0.0850943	0.0290113	0.032161
>denovo140309	CCTACGGGAGGCAGCAGTGAGGAATATTGGTCAATGGGCGAGAGCCTGAACCAGCCAAGTAGCGTGAAGGATGACGGCCCTACGGGTTGTAAACTTCTTTTGTGCGGGAATAAAGGAGCCTACGTGTAGGCTTTTGCATGTACCGTAACGAATAAGCATCGGCTAACTCCGTGCCAGCAGCCGCGGTAATACGGAGGATGCGAGCGTTATCCGGATTTATTGGGTTTAAAGGGAGCGTAGACGGGTTTTTAAGTCAGCTGTGAAAGTTTGGGGCTCAACCTTAAAATTGCAGTTGAAACTGGAGACCTTGAGTACGGTTGAGGCAGGCGGAATTCGTGGTGTAGCGGTGAAATGCTTAGATATCACGAAGAACCCCGATTGCGAAGGCAGCCTGCTAAG…	Bacteria;Bacteroidetes;Bacteroidia;Bacteroidales;Bacteroidaceae;Bacteroides	p<0.01	0.294828	0.402043	1.36365	4.39533	1.1586	0.0334512	0.385716	0.0174292	0.0249228	0.0296216	1.64618	0.468287	0.0390772	0.416318	0.0471053	0.652251	0.0509165	2.25867	0.248961	0.07609	0.0537773	0.305662	0.0722302	0.0555833	0.70784	0.14654	0.003331	0.0671059	0.351156	1.05001	4.39533	3.89209	0.966275	0.735042	1.1748	3.25803	0.151447	3.06888	1.31754	1.32002	0.576601
>denovo184504	CCTACGGGAGGCAGCAGTGAGGAATATTGGACAATGGGCGGAAGCCTGATCCAGCCATGCCGCGTGAAGGAATACGGTCCTATGGATTTTAAACTTCTTTTGTACGTGAGCAATAAGGGTCACGTGTGGCCCGATGAGAGTAGCGTACGAATAAGCATCGGCTAACTCCGTGCCAGCAGCCGCGGTAATACGGAGGATGCGAGCGTTATCCGGATTCATTGGGTTTAAAGGGTGCGTAGGCGGCTTGGTAAGTCAGCGGTGAAATGTACGGGCTTAACCTGTAACTTGCCGTTGATACTGCCGCGCTGGAATACGGTTGCCGTGGGAGGAATGTGTGGTGTAGCGGTGAAATGCATAGATATCACACAGAACACCGATTGCGAAGGCATCTCACGAAAC…	Bacteria;Bacteroidetes	p<0.01	0.20512	0.0345205	0.168295	2.61179	0.000943485	0.00136536	0.00340588	0.0087146	0.0249228	0.177729	0.00350625	0.12552	0.0795501	0.156119	0.0197538	0.0288757	0.0357499	0.00521482	0.00419126	0.00253633	0.00233814	0.00302636	0.00277809	0.00416875	0	0	0	0	0	0	0	0	0.0272485	0.177216	0.0152242	0.029529	2.61179	0	0	0	0
>denovo170604	CCTACGGGGGGCTGCAGTGGGGAATCTTCCGCAATGGACGAAAGTCTGACGGAGCAACGCCGCGTGAACGATGACGGCCTTCGGGTTGTAAAGTTCTGTTATACGGGACGAATGGCGTAGCGGTCAATACCCGTTACGAGTGACGGTACCGTAAGAGAAAGCCACGGCTAACTACGTGCCAGCAGCCGCGGTAATACGTAGGTGGCAAGCGTTGTCCGGAATTATTGGGCGTAAAGGGCGCGCAGGCGGCGTCGTAAGTCGGTCTTAAAAGTGCGGGGCTTAACCCCGTGAGGGGACCGAAACTGCGATGCTAGAGTATCGGAGAGGAAAGCGGAATTCCTAGTGTAGCGGTGAAATGCGTAGATATTAGGAGGAACACCAGTGGCGAAAGCGGCTTTC…	Bacteria;Firmicutes;Negativicutes;Selenomonadales;Veillonellaceae;Megasphaera	p<0.01	0	0	0.261721	2.50167	0	0	0	0	0	0	0	0	0	0	0	0	0	0	0	0	0	0	0	0	0.0750029	0.133218	0.049965	0.622255	0	0	0	0.00435114	0.00209604	0.00604144	0	0	0.00531392	0.013228	0.0269465	1.00918	2.50167
>denovo170992	CCTACGGGTGGCAGCAGTGAGGAATATTGGTCAATGGGCGGAAGCCTGAACCAGCCAAGTAGCGTGAGGGACGAAGGCCCTACGGGTTGTAAACCTCTTTTGTACGGGAACAAAACGGTCGACGTGTCGTCCCTTGCGTGTACCGTACGAATAAGGACCGGCTAATTCCGTGCCAGCAGCCGCGGTAATACGGAAGGTCCGGGCGTTATCCGGATTCATTGGGTTTAAAGGGAGCGCAGGCCGCCTTTTAAGCGTGCCGTGAAATGCCGTGGCTCAACCATGGCACTGCGGCGCGAACTGGAGGGCTTGAGTGCGCGGAAGGCAGGCGGAACTCGTGGTGTAGCGGTGAAATGCTTAGATATCACGAAGAACTCCGATTGCGAAGGCAGCCTGCCGCAG…	Bacteria;Bacteroidetes;Bacteroidia;Bacteroidales;Prevotellaceae;Prevotella	p<0.01	0.000192333	4.8277e-05	0.251007	2.49912	0	0	0	0	0	0	0	0.00096554	0	0	0	0	0	0	0	0	0	0	0	0	0.00468768	0.00333045	0	0.259273	0	0	0.0192176	0.0326335	0.0104802	0	0	0	0	0.0281094	0.0411289	2.49912	1.36914
>denovo134795	CCTACGGGAGGCAGCAGTGAGGAATATTGGTCAATGGGCGCGAGCCTGAACCAGCCAAGTAGCGTGAAGGATGACTGCCCTATGGGTTGTAAACTTCTTTTATACGGGAATAAAGTCACTTACGTGTAAGTGTTTGTATGTACCTTATGAATAAGCATCGGCTAACTCCGTGCCAGCAGCCGCGGTAATACGGAGGATGCGAGCGTTATCCGGATTTATTGGGTTTAAAGGGAGCGTAGATGGGCTTTTAAGTCAGTTGTGAAATTCTGCGGCTCAACCGTAGGACTGCAGTTGAAACTGGGAGCCTTGAGTGCAGTTGAGGTGCATGGAATTCGTGGTGTAGCGGTGAAATGCTTAGATATCACGAAGAACTCCGATTGCGAAGGCAGTGCACCAAGC…	Bacteria;Bacteroidetes;Bacteroidia;Bacteroidales;Bacteroidaceae;Bacteroides	p<0.01	0.359591	0.181351	0.504327	2.37532	0.00377394	0.00136536	0.519396	0.00290487	0.12078	0.0248821	0.0157781	0.133245	0.090715	0.0678779	0.483209	0.0339714	0.13325	0.110815	0.0695748	0.519948	0.0537773	0.659746	0.558395	0.0236229	0.0984413	0.096583	0.223177	0.957784	0.974076	0.638298	0.280027	0.271946	0.163491	0.579979	0.512547	0.403563	2.37532	0.367076	0.490711	0.0808173	0.0597276
>denovo65111	CCTACGGGAGGCAGCAGTGGGGAATATTGGGCAATGGGCGAAAGCCTTACCCAGCAATGCCGCGTGAGTGAAGAAGGTCTTCGGATTGTAAAGCTCTTTGATTGGGGACGAGTAGAAGACGGTACCCAAGGAACAAGCCCCGGCTAACTATGTGCCAGCAGCCGCGGTAATACATAGGGGGCGAGCGTTGTCCGGAATGACTGGGCGTAAAGGGTGTGTAGGCGGTTTGGCAAGTTAGAAGTGTAATACCCAGGGCTTAACTCGGGTGCTGCTTCTAAAACTACCTGACTTGAGTGTCGGAGAGGAAAATGGAATTCCCAGTGTAGCGGTAGAATGCACAGATATTGGGAGGAACACCGGAGGCGAAAGCGATTTTCTGGACGACAACTGACGCTGAGG…	Bacteria	p<0.01	0.825418	0.201444	0.244051	2.2531	0.509482	0.543411	0.0928102	0.0363108	0.02684	0.344795	0.014025	0.0704844	0.0655939	0.110867	0.0197538	0.0662443	0.427915	0.153185	0.259858	0.12428	0.0151979	0.564416	0.561173	0.0222333	0.00468768	0.00333045	1.16585	0.00610054	0	0	0	0	0.0691693	0.424915	0.0532846	0.123038	2.2531	0	0.0453836	0	0
>denovo15889	CCTACGGGAGGCAGCAGTGAGGAATATTGGTCAATGGGCGCGAGCCTGAACCAGCCAAGTAGCGTGAAGGATGAAGGTCCTATGGATTGTAAACTTCTTTTATACGGGAATAAAGTGGTCCACGTGTGGACTTTTGCATGTACCGTATGAATAAGCATCGGCTAACTCCGTGCCAGCAGCCGCGGTAATACGGAGGATGCGAGCGTTATCCGGATTTATTGGGTTTAAAGGGAGCGCAGACGGGGGATTAAGTCAGTTGTGAAAGTTTGCGGCTCAACCGTAAAATTGCAGTTGATACTGGTTCCCTTGAGTGCAGTTGAGGCAGGCGGAATTCGTGGTGTAGCGGTGAAATGCATAGATATCACGAAGAACCCCGATTGCGAAGGCAGCCTGCTAAGC…	Bacteria;Bacteroidetes;Bacteroidia;Bacteroidales;Bacteroidaceae;Bacteroides	p<0.05	0.209256	0.0953611	0.455716	2.21734	0	0	0	0	0	0	0	0	0.0167474	0.0203634	0.00759763	0.01189	0.00433332	0.00912593	0.0117355	0.0101453	0.00935257	0.0105923	0.0111123	1.78423	0.0656276	0.103244	0.073282	0.643607	1.25805	1.26002	0.0082361	0.0130534	0	0	0	0	0	2.21734	0.0411289	0.0994674	1.96412
>denovo28657	CCTACGGGAGGCAGCAGTGAGGAATATTGGTCAATGGGCGAGAGCCTGAACCAGCCAAGTAGCGTGAAGGATGAAGGTTCTATGGATTGTAAACTTCTTTTATAAGGGAATAACGGGCGCTACGTGTAGCGCTGTGCATGTACCTTATGAATAAGCATCGGCTAACTCCGTGCCAGCAGCCGCGGTAATACGGAGGATGCGAGCGTTATCCGGATTTATTGGGTTTAAAGGGAGCGTAGGCGGGAGATTAAGTCAGCTGTGAAAGTTCGGGGCTCAACCTTGGAATTGCAGTTGAAACTGGTTTTCTTGAGTGCGGCAGAGGCAGGCGGAATTCGTGGTGTAGCGGTGAAATGCTTAGATATCACGAAGAACCCCGATTGCGAAGGCAGCTTGCTGGAG…	Bacteria;Bacteroidetes;Bacteroidia;Bacteroidales;Bacteroidaceae;Bacteroides	p<0.05	0.708268	0.213559	0.301523	2.20729	0.0122653	0.0122882	0.351657	0.0232389	0.272234	0.0379156	0.129731	0.25973	0.39775	0.488721	0.0774958	0.281963	0.112666	0.151882	0.305962	0.022827	0.016367	0.585601	0.0722302	0.658663	0.0328138	0	0.003331	0.00305027	0.0152676	0	0	0	0.324886	0.600117	0.261348	2.20729	1.59683	0	0.0765849	0.00207224	0.00229721
>denovo43536	CCTACGGGTGGCAGCAGTGAGGAATATTGGTCAATGGGCGAGAGCCTGAACCAGCCAAGTAGCGTGCAGGAAGACGGCCCTATGGGTTGTAAACTGCTTTTGTACGGGAATAAAGTTGGCCACGTGTGACCATTTGCATGTACCGTACGAATAAGGACCGGCTAATTCCGTGCCAGCAGCCGCGGTAATACGGAAGGTCCGGGCGTTATCCGGATTTATTGGGTTTAAAGGGAGCGTAGGCCGTCTCAAAAGCGTGTTGTGAAATGTCCCGGCTCAACCGGGGATGTGCAGCGCGAACTGTGAGACTTGAGTGTGCGGAAGGTATGCGGAATTCGTGGTGTAGCGGTGAAATGCATAGATATCACGAAGAACTCCGATTGCGAAGGCAGCATGCCGCAG…	Bacteria;Bacteroidetes;Bacteroidia;Bacteroidales;Prevotellaceae;Prevotella	p<0.01	0.149587	0.0535969	0.358299	2.08128	0.0141523	0.00136536	0.00340588	0.00290487	0.00575142	0.00236972	0	0.185384	0.157704	0.0181008	0.136757	0.04756	0.0346666	0.230756	0.00670601	0.159789	0.0151979	0.00907908	0.0277809	0.0125063	0.0539084	0.129887	0.139902	0.430088	0.177105	0.151976	0.101579	0.139236	1.64958	0.0604144	0.0583593	0.187017	0.0106278	0.0479513	0.029783	0.642394	2.08128
>denovo170492	CCTACGGGAGGCAGCAGTGGGGAATTTTGGACAATGGGGGCAACCCTGATCCAGCCATGCCGCGTGCAGGATGAAGGCCTTCGGGTTGTAAACTGCTTTTGTCAGGGACGAAAAGGTTTCCGCTAATACCGGAGACTGCTGACGGTACCTGAAGAATAAGCACCGGCTAACTACGTGCCAGCAGCCGCGGTAATACGTAGGGTGCAAGCGTTAATCGGAATTACTGGGCGTAAAGCGTGCGCAGGCGGTTTCGTAAGACAGATGTGAAATCCCCGGGCTTAACCTGGGAATTGCATTTGTGACTGCGGGACTAGAGTTTGGCAGAGGGAGGTGGAATTCCAAGTGTAGCAGTGAAATGCGTAGATATTTGGAAGAACACCGATGGCGAAGGCAGCCTCC…	Bacteria;Proteobacteria;Betaproteobacteria;Burkholderiales;Sutterellaceae;Sutterella	p<0.05	0.278332	0.180625	0.648957	1.87534	0.0886876	0.0607583	0.0825926	0.0856935	0.205134	0.0793858	1.27803	0.0820709	0.177243	0.171957	0.0972497	0.125694	0.192833	0.115378	0.14837	0.101453	0.218616	0.134673	0.158351	0.0083375	0.712528	0.126557	0.806102	0.643607	0.625973	0.715667	1.7186	1.87534	0.731518	0.71289	1.05554	1.00153	0.0398544	0.0248024	0.231173	0.00828895	0.00229721
>denovo21212	CCTACGGGAGGCAGCAGTGGGGAATTTTGGACAATGGACGAAAGTCTGATCCAGCAACGCAGCGTGAAGGACGAAGGTTCTCGGATTGTAAACTTCTTTTGCAGGGGAAGAAAAAAATGACGGTACCCTGTGAATAAGCCACGGCTAACTACGTGCCAGCAGCCGCGGTAAGACGTAGGTGGCAAGCGTTACTCGGAATTACTAGGCGTAAAGCGCACGTAGGCGGAAATTTAAGTCTGTTGTGTAATCTCTGGGCTCAACCCAGAAACTGCAACGGAAACTGGGTTTCTTGAGTGAGGCAGAGGAAGACGGAATTCCTGGTGTAGCAGTGAAATGCGTAGATATCAGGAGGAACACCGGTGGCGAAGGCGGTCTTCTGGGCCTTTACTGACGCTAAAG…	Bacteria;Elusimicrobia;Elusimicrobia;Elusimicrobiales;Elusimicrobiaceae;Elusimicrobium	p<0.01	0.514622	0.0588193	0.114296	1.7164	0.000943485	0.417116	0.0136235	0.00290487	0	0.026067	0.00525937	0.00193108	0.00279123	0.00678779	0.00151953	0.00679429	0.0173333	0.00195556	0.0142503	0.286606	0.0081835	0.335926	0.0222247	0.00416875	0	0	0.093268	0	0	0	0	0	0.00209604	0.118815	0.00507473	0.00738225	1.7164	0	0	0	0
>denovo116714	CCTACGGGTGGCTGCAGTGAGGAATATTGGTCAATGGGCGCGAGCCTGACCCAGCCAAGTCGCGTGAAGGATGAAGGTCCTACGGATTGTAAACTTCTTTTATAAGGGAATAAAGTCACCTACGTGTAGTTGTTTGTATGTACCCTATGAATAAGCATCGGCTAACTCCGTGCCAGCAGCCGCGGTAATACGGAGGATGCGAGCGTTATCCGGATTTATTGGGTTTAAAGGGAGCGTAGACGGGTCGTTAAGTCAGCTGTGAAAGTTTGAGGCTCAACCTTAAAATTGCAGTTGATACTGGCGCCCTTGAGTACGGTTGAGGCAGGCGGAATTCGTGGTGTAGCGGTGAAATGCGTAGATATCACGAAGAACCCCGATTGCGAAGGCAGCCTGCTAACC…	Bacteria;Bacteroidetes;Bacteroidia;Bacteroidales;Bacteroidaceae;Bacteroides	p<0.01	0.00234951	0.000595352	0.253394	1.69595	0.000943485	0	0.00085147	0.00145243	0.00383428	0.00236972	0	0.00096554	0	0	0	0	0	0.000651852	0.000838251	0	0	0	0	0	0.0468768	0.0499567	0.039972	1.69595	0.00305353	0.00276319	0.247083	0.21103	0	0	0	0	0	0.0992096	0.0226918	0.246596	1.64251
>denovo171784	CCTACGGGAGGCAGCAGTGGGGAATTTTGCGCAATGCTCGGGAGAGTGACGCAGCGACGCCGCGTGAATGATGAAGGCCTTCGGGTCGTAAAGTTCTTTCGACAGGGAAGAAAATGCGTATGAGTAACTGCATACGTAGTGACGGTACCTGTATAAGCAGCCCCGGCTAACTCCGTGCCAGCAGCCGCGGTAATACGGAGGGGGCGAGCGTTGTTCGGAGTGACTGGGCGTAAAGAGCACGTAGGCGGTGTTGTAAGTCATTAGTCAAAGGCTAGAGCTCAACTTTAGTAAGGCTAGTGATACTATAATACTAGAGTATCAGAGAGGATTGCAGAATTCCTGGTGTAGCGGTGAAATGCGTAGATATCAGGAGGAATACCGGTAGCGAAGGCGGCAATC…	Bacteria;Deferribacteres;Deferribacteres;Deferribacterales;Deferribacteraceae;Mucispirillum	p<0.01	0.236513	0.114035	0.48215	1.44406	0.378338	0.0157016	0.381458	0.0348584	0.0364257	0.0177729	0.0385687	0.0598635	0.0781544	0.395954	0.0243124	0.0866271	0.122416	0.0430222	0.0150885	0.0862353	0.162501	0.125594	0.163907	0.0138958	0.393765	0.376341	0.023317	1.0981	0.0763382	0.165792	1.44406	1.37278	0.251525	0.531647	0.2309	0.738225	0.0212557	0.00330699	1.11048	0.250741	0.107969
>denovo105128	CCTACGGGAGGCAGCAGTGAGGAATATTGGTCAATGGCCGTAAGGCTGAACCAGCCAAGTAGCGTGAAGGATGACGGCCCTACGGGTTGTAAACTTCTTTTATAAGGGAATAAAGTCCGGTACGCGTACCGGTTTGTATGTACCTTATGAATAAGCATCGGCTAACTCCGTGCCAGCAGCCGCGGTAATACGGAGGATGCGAGCGTTATCCGGATTTATTGGGTTTAAAGGGAGCGCAGGCGGACTTTTAAGTCAGTTGTGAAATCCCGCGGCTCAACCGTGGAATTGCAGTTGATACTGGAAGTCTTGAGTGCGGCAGAGGCAGGCGGAATTCGTGGTGTAGCGGTGAAATGCTTAGATATCACGAAGAACCCCGATTGCGAAGGCAGCCTGCTGGAC…	Bacteria;Bacteroidetes;Bacteroidia;Bacteroidales;Bacteroidaceae;Bacteroides	p<0.05	0.313193	0.0303182	0.0968037	1.4321	0.00188697	0.000682678	0.00170294	0.00726216	0.162957	0	0.00350625	0.135176	0.0307035	0.0407267	0.0623006	0.0509571	0.088833	0.00195556	0.0016765	0	0.00467628	0.00302636	0.00555617	0.00277917	0	0	0	0	0	0	0	0	0.0230564	0.132912	0.0329857	0.0246075	1.4321	0	0	0	0
>denovo119289	CCTACGGGTGGCAGCAGTAGGGAGTTTTCGTCAATGGGGGCAACCCTGAACGAGCAACGCCGCGTGAGTGATGAAGGTCTTCGGATTGTAAAACTCTGTTGTAAGGGATAAATGGTAAAAATAGGAAATGATTTTTACTTGATAGTACCTTATTAGAAAGCAACGACTAACTTCGTGCCAGCAGTCGCGGTAATACGAAGGTTGCAAGCGTTATCCGGAATTATTGGGCGTAAAGAGTGAGCAGGCGGCTTGTTAAGTTTGAAGTTAAATCGTTAGGCTTAACCTAATTTCGCTTCAAAAACTGGCAGGCTAGAGTATGTGAGAGGTAAGTGGAACTCCATGTGTAGCGGTAAAATGCGTAGATATATGGAAGAACACCAGTGGCGAAGGCGGCTTACC…	Bacteria;Tenericutes;Mollicutes;Anaeroplasmatales;Anaeroplasmataceae;Asteroleplasma	p<0.05	0.0286619	0.00461777	0.161112	1.42448	0	0	0	0.0087146	0.00575142	0.00118486	0	0.0183453	0.0307035	0.0022626	0	0.01189	0	0.00782223	0	0	0	0.00151318	0.00277809	0.00138958	0.00468768	0.0133218	0.003331	1.42448	0	0	0.304736	0.400305	0.0607852	0.0100691	0.0659714	0.0049215	0	0	0.00283648	0.443459	0
>denovo151999	CCTACGGGCGGCAGCAGTGAGGAATATTGGTCAATGGGCGCAGGCCTGAACCAGCCAAGTAGCGTGAAGGATGACTGCCCTATGGGTTGTAAACTTCTTTTATATGGGAATAAAGTTTTCCACGTGTGGAATTTTGTATGTACCATATGAATAAGGATCGGCTAACTCCGTGCCAGCAGCCGCGGTAATACGGAGGATCCGAGCGTTATCCGGATTTATTGGGTTTAAAGGGAGCGTAGGTGGACAGTTAAGTCAGTTGTGAAAGTTTGCGGCTCAACCGTAAAATTGCAGTTGATACTGGCTGTCTTGAGTACAGTAGAGGTGGGCGGAATTCGTGGTGTAGCGGTGAAATGCTTAGATATCACGAAGAACTCCGATTGCGAAGGCAGCTCACTGGAC…	Bacteria;Bacteroidetes;Bacteroidia;Bacteroidales;Bacteroidaceae;Bacteroides	p<0.01	0.0281707	0.00259722	0.0921961	1.3228	0	0	0	0	0	0	0	0	0.00279123	0.00452519	0.00455858	0.00339714	0.00108333	0.00195556	0.000838251	0.007609	0.00233814	0.0075659	0.00833426	0.00694792	0.00937537	0.00999134	0.003331	0.00915081	0.00610706	0.0110528	0.0137268	0.00652671	0.0272485	0.0342349	0.0380604	0.019686	0.0185987	1.3228	0.0156006	0.0103612	0.0114861
>denovo53546	CCTACGGGAGGCAGCAGTGAGGAATATTGGTCAATGGCCGAGAGGCTGAACCAGCCAAGTCGCGTGAAGGAAGAAGGATCTATGGTTTGTAAACTTCTTTTGTACGGGGGTAAAGGACGGGACGCGTCCCGCGTTGCAAGTACCGTACGAATAAGCATCGGCTAACTCCGTGCCAGCAGCCGCGGTAATACGGAGGATGCGAGCGTTATCCGGATTTATTGGGTTTAAAGGGTGCGTAGGTGGCTGTTTAAGTCAGCGGTGAAAGATTGTCGCTCAACGATAAGGTTGCCGTTGAAACTGGGCGGCTTGAGTGTGAATGAGGTAGGCGGAATGCGTGGTGTAGCGGTGAAATGCATAGATATCACGCAGAACTCCGATAGCGAAGGCAGCTTACCAAGC…	Bacteria;Bacteroidetes;Bacteroidia;Bacteroidales;Porphyromonadaceae;Parabacteroides	p<0.01	0	0	0.227866	1.24756	0	0	0	0	0	0	0	0	0	0	0	0	0	0	0	0	0	0	0	0	0.00234384	0.00666089	0	1.24756	0.00610706	0	0.524365	0.539541	0	0	0	0	0	0.00496048	0.00709119	0.947013	0.588087
>denovo136399	CCTACGGGGGGCAGCAGTGGGGAATATTGCACAATGGGGGAAACCCTGATGCAGCAACGCCGCGTGAAGGAAGAAGTATTTCGGTATGTAAACTTCTATCAGCAGGGAAGAATAAAATGACGGTACCTGACTAAGAAGAACCGGCTAAATACGTGCCAGCAGCCGCGGTAATACGTATGGTTCAAGCGTTATCCGGATTTACTGGGTGTAAAGGGTGAGTAGGCGGTTATGCAAGTCACATGTGAAATGTCGGGGCTCAACTCCGGCCTGCATGAGAAACTGTATAACTAGAGTGCAGGAGAGGCAAGCGGAATTCCTAGTGTAGCGGTGAAATGCGTAGATATTAGGAAGAACACCGGTGGCGAAGGCGGCTTGCTGGACTGTAACTGACGCTGAGTC…	Bacteria;Firmicutes;Clostridia;Clostridiales;Lachnospiraceae	p<0.01	0.00323051	0.000271982	0.0841917	1.19302	0.000943485	0.00136536	0	0	0	0	0	0	0.00139561	0	0	0	0.00108333	0.000651852	0	0	0	0	0	0	1.19302	0.179844	0	0	0	0	0	0	0.00838416	0.00201381	0.00253736	0.00246075	0.00265696	0.00661398	0.0141824	0.0103612	0.00918885
>denovo56046	CCTACGGGAGGCAGCAGTAGGGAATATTGCACAATGGGGGGAACCCTGATGCAGCCATGCCGCGTGTGTGAAGAAGGCCTTAGGGTTGTAAAGCACTTTCAGTGGGGAGGAAAGCGAAAGTATGACGTTACCCACAGAAGAAGCACCGGCTAACTCCGTGCCAGCAGCCGCGGTAATACGGAGGGTGCAAGCGTTAATCGGAATAACTGGGCGTAAAGGGCATGCAGGTGGATAGATAAGTAAGGTGTGAAATACATGGGCTCAACCTATGTGCTGCATTTTAAACTGTTTATCTAGAGTATTGCAGAGGGAGATGGAATTCCAGGTGTAGCGGTGGAATGCGTAGATATCTGGAAGAACACCAGAGGCGAAGGCGGTCTCCTGGGCAAATACTGACAC…	Bacteria;Proteobacteria;Gammaproteobacteria;Aeromonadales;Succinivibrionaceae;Anaerobiospirillum	p<0.05	0.357491	0.0736405	0.205992	1.18423	0.000943485	0.00136536	0.00255441	0.00145243	0.00191714	0.0580582	0.098175	0.00096554	0.00697807	0	0.00455858	0.00849286	0.0140833	0.00586667	0.00419126	0.0887717	0.483995	0.119541	0.563952	0.00694792	0.82972	0.512889	0.003331	0.0366032	0.0427494	0.13816	0.107069	0.226259	0.0188644	0.157078	0.167466	0.0639795	0	0.00496048	1.18423	0.00621671	0.00229721
>denovo120684	CCTACGGGAGGCAGCAGTAGGGAATCTTCCACAATGGGCGCAAGCCTGATGGAGCAACGCCGCGTGAATGAAGAAGGTCTTCGGATCGTAAAATTCTGTTGTTAGAGAAGAATATGAGTAATAGTAACTGATTATTCACTGACGGTATCTAACCAGCAAGTCACGGCTAACTACGTGCCAGCAGCCGCGGTAATACGTAGGTGGCAAGCGTTGTCCGGATTTATTGGGCGTAAAGGGAACGCAGGCGGTTTTTTAAGTCTGATGTGAAAGCCTTCGGCTTAACCGGAGATGTGCATTGGAAACTGGAAGACTTGAGTGCAGAAGAGGAGAGTGGAACTCCATGTGTAGCGGTGAAATGCGTAGATATATGGAAGAACACCAGTGGCGAAAGCGGCTCTC…	Bacteria;Firmicutes;Bacilli;Lactobacillales;Lactobacillaceae;Lactobacillus	p<0.05	0.763842	0.0992254	0.129903	1.16393	0.140579	0.144728	0.428289	0.22077	0.14762	0.176544	0.1683	0.167038	0.0111649	0.022626	0.0182343	0.0152871	0.0140833	0.00521482	0.000838251	0.00507267	0.18822	0.00151318	0.00833426	0.10005	0.0117192	0.0366349	0.003331	0.00915081	0.00916059	0.013816	0.831846	1.16393	0.00419208	0	0	0.00246075	0.0239126	0.0959026	0	0	0.00229721
>denovo138782	CCTACGGGTGGCAGCAGTGAGGAATATTGGGCAATGGAGGCAACTCTGACCCAGCCATGCCGCGTGAGTGAGAAGGTTTTCGAATTGTAAAGCTCTTTCGGGTGTGAAGATGATGACGGTAACACCAGAAGAAGCCCCGGCAAACTTCGTGCCAGCAGCCGCGGTAATACGAAGGGGGCGAGCGTTGTTCGGAATTACTGGGCGTAAAGGGTGTGTAGGCGGTTATGTAAGATAGTGGTGAAATGCCGGGGCTCAACCTCGGAATTGCCATTATGACTATATAACTGGAATTGTGCAGAGGATAGCGGAATACCCAGTGTAGAGGTGAAATTCGTAGATATTGGGTAGAACACCGGAGGCGAAGGCGGCTATCTGGGCATAAATTGACGCTGAGGCACG…	Bacteria;Proteobacteria;Alphaproteobacteria;Rhodospirillales;Rhodospirillaceae	p<0.05	0.0783249	0.0143383	0.183062	1.09146	0	0.00341339	0.00085147	0.00145243	0	0	0	0	0.00139561	0.00452519	0.0136757	0.0322729	0.00216666	0.0501926	0.00251475	0.00253633	0.00350721	0.00151318	0.00277809	0.163971	0.00234384	0	0.019986	0	0.52826	1.09146	0.0109815	0.00217557	0	0.171174	0.370455	0.0147645	0.00265696	0.00330699	0.879308	0.00828895	0.00689164
>denovo133455	CCTACGGGAGGCAGCAGTGAGGAATATTGGTCAATGGTCGGCAGACTGAACCAGCCAAGTCGCGTGAAGGAAGACGGCCCTAAGGGTTGTAAACTTCTTTTGTCGGAGAGTAAAGGTCTTCACGAGTGGAGATTTGCAAGTATCCGAAGAAAAAGCATCGGCTAACTCCGTGCCAGCAGCCGCGGTAATACGGAGGATGCGAGCGTTATCCGGATTTATTGGGTTTAAAGGGTGCGTAGGCGGCATGACAAGTCAGCGGTGAAATGCCCGGGCTTAACCCGGGAGCTGCCGTTGAAACTGTCGAGCTAGCGTGCACAAGAGGTAGGCGGAATGCGTGGTGTAGCGGTGAAATGCATAGATATCACGCAGAACCCCGATTGCGAAGGCAGCCTACTAGGG…	Bacteria;Bacteroidetes;Bacteroidia;Bacteroidales;Porphyromonadaceae;Barnesiella	p<0.01	0.535943	0.223954	0.41787	1.07908	0.142466	0.661515	0.155819	0.586783	0.28182	0.247636	0.327834	0.112003	0.121419	0.0656153	0.19298	0.103613	0.085583	0.230104	0.0821486	0.164862	0.417358	0.0605272	0.269474	0.169529	0.239072	0.22314	0.363079	0.576501	0.235122	0.610666	1.07069	1.07908	0.20122	0.273879	0.436426	0.371573	0.371974	0.368729	0.407034	0.169924	0.105672
>denovo98680	CCTACGGGAGGCAGCAGTAGGGAATATTGCACAATGGGGGGAACCCTGATGCAGCCATGCCGCGTGTGTGAAGAAGGCCTTCGGGTTGTAAAGCACTTTCAGTGGGGAAGAAGATGACATTACCCACAGAAGAAGCACCGGCTAACTCCGTGCCAGCAGCCGCGGTAATACGGAGGGTGCAAGCGTTAATCGGAATAACTGGGCGTAAAGGGCATGTAGGCGGTCTGATAAGTAAGGTGTGAAAGCTCTGGGCTCAACCTGGGAATTGCACTTTAAACTGTCAGGCTAGAGTAGTGCAGAGGGAGATGGAATTCCAGGTGTAGCGGTGAAATGCGTAGATATCTGGAAGAACACCAGAGGCGAAGGCGGTCTCCTGGGCACATACTGACGCTGAGGTGC…	Bacteria;Proteobacteria;Gammaproteobacteria;Aeromonadales;Succinivibrionaceae;Anaerobiospirillum	p<0.01	0.0607291	0.0119224	0.196321	1.0382	0	0	0	0	0	0	0	0.00289662	0.113045	0.0565649	0.00303905	0.0271771	0.00108333	0.0254222	0.000838251	0.00253633	0.00584536	0	0	0	0.126567	0.213149	0	0.00915081	1.0382	0.646587	0.0796156	0.0870227	0.494666	0.00402763	0.00507473	0.100891	0.0345405	0.00165349	0.00992767	0.428953	0.0574303
>denovo47016	CCTACGGGAGGCAGCAGTGGGGAATCTTGCACAATGGGCGGAAGCCTGATGCAGCGACGCCGCGTGCGGGACGAAGGCCTTCGGGCTGTAAACCGCTTTCAGCAGGGACGAGGCGAAAGTGACGGTACCTGCAGAAGAAGCCCCGGCTAACTACGTGCCAGCAGCCGCGGTAATACGTAGGGGGCAAGCGTTATCCGGATTCATTGGGCGTAAAGCGCGCGTAGGCGGCCAGCCTGGTCGGGAGTCAAATCCGGGGGCTCAACCCCCGTCCGCTCCCGATACCGGCCGGCTTGAGTCTGGCAGGGGAAGGCGGAATTCCCGGTGTAGCGGTGGAATGCGCAGATATCGGGAAGAACACCGGTGGCGAAGGCGGCCTTCTGGGCCACGACTGACGCTGAG…	Bacteria;Actinobacteria;Actinobacteria;Coriobacteriales;Coriobacteriaceae;Olsenella	p<0.05	0	0	0.0616773	1.03604	0	0	0	0	0	0	0	0	0	0	0	0	0	0	0	0	0	0	0	0	0	0	0	0	0	0	0	0	0	0	0	0	0	0.00330699	0.00709119	0.00207224	1.03604
>denovo24303	CCTACGGGGGGCAGCAGTGAGGAATATTGGTCAATGGGCGTAAGCCTGAACCAGCCAAGTAGCGTGCAGGACGACGGCCCTACGGGTTGTAAACTGCTTTTGCGCGGGGATAAAGTGGGGGACGCGTCCCTCATTGCAGGTACCGCGCGAATAAGGACCGGCTAATTCCGTGCCAGCAGCCGCGGTAATACGGAAGGTCCGGGCGTTATCCGGATTTATTGGGTTTAAAGGGAGCGCAGGCGGTTGGGAAAGCGTGCCGTCAAATGTCGGGGCTCAACCCCGGAAAGCGGCGCGAACTGTCCGACTTGAGTACGCGGAAGGCAGGCGGAATTCGTGGTGTAGCGGTGAAATGCATAGATATCACGAAGAACCCCGATTGCGAAGGCAGCCTGCCGCAGC…	Bacteria;Bacteroidetes;Bacteroidia;Bacteroidales;Prevotellaceae;Prevotella	p<0.05	0.247199	0.045395	0.183638	0.945847	0.000943485	0.00341339	0.0136235	0.0566449	0.0325914	0.2974	0.0122719	0.0241385	0.00697807	0.0022626	0.0151953	0.0220814	0.0292499	0.00586667	0.0108973	0.167398	0.167177	0.0105923	0.0194466	0.00972709	0.398453	0.945847	0.016655	0.295876	0.0396959	0.0221056	0.0549073	0.0696182	0.0754575	0.0140967	0.0101495	0.0270683	0	0.00992096	0.0879308	0.743934	0.310124
>denovo78271	CCTACGGGTGGCTGCAGTGGGGAATTTTGCGCAATGCTCGAGAGAGTGACGCAGCGACGCCGCGTGAATGACGAAGGCCTTCGGGTCGTAAAGTTCTTTCGACAGGGAAGAATGTGCGTAGTAGTAACTGACTATGCAGTGACGGTACCTGTATAAGCAGCCCCGGCTAACTCCGTGCCAGCAGCCGCGGTAATACGGAGGGGGCGAGCGTTGTTCGGAGTGACTGGGCGTAAAGAGCACGTAGGCGGTGTTGTAAGTCATTAGTCAAAGGCTAGAGCTCAACTTTAGTAAGGCTAGTGATACTATAATACTAGAGTATCAGAGAGGATTGCAGAATTCCTGGTGTAGCGGTGAAATGCGTAGATATCAGGAGGAATACCGGTAGCGAAGGCGGCAATC…	Bacteria;Deferribacteres;Deferribacteres;Deferribacterales;Deferribacteraceae;Mucispirillum	p<0.01	0.251535	0.0471312	0.187375	0.907586	0.0141523	0.245081	0.114948	0.010167	0.00575142	0.0284367	0.14025	0.00772432	0.0097693	0.0429893	0.00911716	0.00679429	0.00758331	0.00977778	0.00419126	0.0811627	0.00350721	0.0650667	0.0666741	0.0694792	0.0164069	0.0133218	0.016655	0.289776	0.0244282	0.0276319	0.219629	0.406831	0.907586	0.243672	0.304484	0.078744	0.0584531	0.00661398	0.127641	0.358497	0.0849969
>denovo138709	CCTACGGGGGGCTGCAGTGGGGAATATTGCACAATGGGCGAAAGCCTGATGCAGCGACGCCGCGTGAGTGAAGAAGTATTTCGGTATGTAAAGCTCTATCAGCAGGGAAGAAAATGACGGTACCTGACTAAGAAGCCCCGGCTAACTACGTGCCAGCAGCCGCGGTAATACGTAGGGGGCAAGCGTTATCCGGATTTACTGGGTGTAAAGGGAGCGTAGACGGCGAAGCAAGTCTGAAGTGAAAACCCAGGGCTCAACCCTGGGACTGCTTTGGAAACTGTTTTGCTAGAGTGTCGGAGAGGTAAGTGGAATTCCTAGTGTAGCGGTGAAATGCGTAGATATTAGGAGGAACACCAGCGGCGAAGGCGGCTTACTGGACGATAACTGACGTTGAGGCTC…	Bacteria;Firmicutes;Clostridia;Clostridiales;Lachnospiraceae;Clostridium XlVa	p<0.01	0.00895655	0.000600493	0.0670451	0.868084	0	0.000682678	0	0	0	0	0.00350625	0	0	0.0022626	0	0	0	0	0	0	0	0	0	0.00555833	0	0.00333045	0.003331	0.00610054	0	0.00276319	0	0	0.0356327	0.0463177	0.027911	0.0344505	0.0876797	0.868084	0.00141824	0.00207224	0.0206749
>denovo96774	CCTACGGGGGGCAGCAGTGGGGAATATTGCACAATGGAGGAAACTCTGATGCAGCGACGCCGCGTGAGGGAAGAAGATTTTCGGATTGTAAACCTCTGTCTTCGGGGACGATAATGACGGTACCCGAGGAGGAAGCCACGGCTAACTACGTGCCAGCAGCCGCGGTAATACGTAGGTGGCAAGCGTTGTCCGGAATTACTGGGTGTAAAGGGAGCGCAGGCGGGTGTGCAAGTTGGATGTTTAAACTATGGGCTCAACCCATAGGTGCATTCAAAACTGCATATCTTGAGTGGTGCAGAGGCAGGCGGAATTCCCGGTGTAGCGGTGGAATGCGTAGATATCGGGAGGAACACCAGTGGCGAAGGCGGCCTGCTGGGCACTAACTGACGCTGAGGCTCG…	Bacteria;Firmicutes;Clostridia;Clostridiales;Ruminococcaceae	p<0.05	0.0651931	0.00470417	0.0721575	0.799307	0	0	0	0.00290487	0.00383428	0.00710917	0.0175312	0	0	0	0.03191	0	0	0.0143407	0	0.007609	0.00467628	0	0.00277809	0.00138958	0.0843783	0.799307	0	0.00305027	0.00610706	0.0221056	0.0247083	0.0282824	0.0125762	0.0463177	0.00507473	0	0	0.00330699	0.191462	0	0
>denovo24892	CCTACGGGGGGCAGCAGTGAGGAATATTGGTCAATGGGCGGAAGCCTGAACCAGCCAAGTCGCGTGAGGGAAGGCGGCACTAAGTGTTGTAAACCTCTTTTCCCGGGGGACAACGGGCTCCACGCGTGGGGTCGTGAGGGTACCCGGGGAATAAGCATCGGCTAACTCCGTGCCAGCAGCCGCGGTAATACGGAGGATGCGAGCGTTATCCGGATTTATTGGGTTTAAAGGGTGCGCAGGCGGCGTGCCAAGCCGGCGGTAAAATGTCGGGGCTCAACCCCGGCCGGCCGTCGGGACTGGCGAGCTGGAGTCCGGTGGAGGCATGCGGAATGCGCGGTGTAGCGGTGAAATGCATAGATATCGCGCAGAACGCCGATTGCGGAGGCAGCGTGCCGTGCC…	Bacteria;Bacteroidetes;Bacteroidia;Bacteroidales;Porphyromonadaceae	p<0.05	0.5759	0.0532904	0.0925341	0.795632	0.000943485	0.00546142	0.00085147	0.104575	0.0383428	0.0189578	0.00525937	0.123589	0.0837369	0.0837161	0.28871	0.0186843	0.0173333	0.0697482	0.0787956	0.007609	0.00233814	0.0226977	0.0861207	0.0083375	0.0117192	0.00999134	0.626228	0.00305027	0	0	0	0	0.00628812	0.0926355	0.0101495	0.0049215	0	0.00165349	0.795632	0.00621671	0.00459443
>denovo53129	CCTACGGGAGGCAGCAGTGAGGAATATTGGTCAATGGACGAGAGTCTGAACCAGCCAAGTAGCGTGAAGGAAGACTGCCCTATGGGTTGTAAACTTCTTTTATATAGGAATAAAGTGAGGTATGTATACCTTTTTGTATGTACTATATGAATAAGCATCGGCTAACTCCGTGCCAGCAGCCGCGGTAATACGGAGGATGCGAGCGTTATCCGGATTTATTGGGTTTAAAGGGAGCGTAGATGGGATGTTAAGTCAGTTGTGAAAGTTTGCGGCTCAACCGTAAAATTGCAGTTGAAACTGGCATTCTTGAGTGCAGTTGAGGTGGATGGAATTCGTGGTGTAGCGGTGAAATGCTTAGATATCACGAAGAACTCCGATTGCGAAGGCAGTTCACTAAAC…	Bacteria;Bacteroidetes;Bacteroidia;Bacteroidales;Bacteroidaceae;Bacteroides	p<0.01	0.151	0.0304737	0.201812	0.789875	0.00188697	0.0252591	0.0970675	0.0087146	0.00575142	0.0272518	0	0.0395871	0.00279123	0.0475145	0.00303905	0.00169857	0.0368332	0.0149926	0.150047	0.0126817	0.0128598	0.075659	0.0444494	0.00138958	0.789875	0.193166	0.016655	0.00915081	0.122141	0.0718431	0.546328	0.482976	0.0775535	0.273879	0.258811	0.410945	0.0823658	0.00826747	0.0822578	0	0.00459443
>denovo163608	CCTACGGGAGGCAGCAGTAGGGAATTTTGCGCAATGGGGGAAACCCTGACGCAGCAACGCCGCGTGATCGAGACGCCCTTCGGGGTGTAAAGATCTGTCAGTGGGGACGAACAAATGACGGTACCCACAGAGGAAGCACCGGCTAACTCCGTGCCAGCAGCCGCGGTAATACGGGGGGTGCGAGCGTTGTCCGGAATCATTGGGCGTAAAGAGTTCGTAGGCGGCATGTAAAGTCCGGTGTTAAAGGCAGGTGCTTAACATCTGTAAGGCACTGGATACTTGCAAGCTAGAATGCGGTAGAGGTAAAGGGAATTCCTGGTGTAGCGGTGAAATGCTTAGATATCAGGAGGAACATCGGTGGCGTAAGCGCTTTACTGGGCCGTGATTGACGCTGAGGAA…	Bacteria;Proteobacteria;Deltaproteobacteria	p<0.05	0.0457256	0.00440827	0.0964071	0.779221	0	0	0	0	0.00575142	0	0	0	0.00279123	0.00452519	0.0136757	0.0288757	0	0.0286815	0.000838251	0	0	0.00302636	0	0	0.0187507	0.00666089	0	0	0.421387	0.779221	0	0.00217557	0.0209604	0.0443039	0.0761209	0.0147645	0	0.00165349	0.00425472	0.248669	0
>denovo124115	CCTACGGGAGGCAGCAGTAGGGAATATTGCACAATGGGGGGAACCCTGATGCAGCCATGCCGCGTGTGTGAAGAAGGCCTTCGGGTTGTAAAGCACTTTCAGCGGGGAGGAAATTAAGTTAGACGTTACCCGCAGAAGAAGCACCGGCTAACTCCGTGCCAGCAGCCGCGGTAATACGGAGGGTGCGAGCGTTAATCGGAATAACTGGGCGTAAAGGGCACGCAGGCGGGCTGATAAGTAAGGTGTGAAATACCGGGGCTCAACCTCGGGGCTGCATTTTAAACTGTCAGTCTAGAGTATTGCAGAGGGAGACGGAATTCCGGGTGTAGCGGTGAAATGCGTAGATATCCGGAAGAACACCGGAGGCGAAGGCGGTCTTCTGGGCAAATACTGACGCTC…	Bacteria;Proteobacteria;Gammaproteobacteria;Aeromonadales;Succinivibrionaceae;Succinatimonas	p<0.01	0.374908	0.0945082	0.252084	0.68399	0.148127	0.0880654	0.0340588	0.136529	0.0690171	0.0355459	0.0543469	0.0579324	0.110254	0.0837161	0.0486248	0.0747371	0.0249166	0.13037	0.0704131	0.106526	0.157825	0.042369	0.216691	0.2001	0.253135	0.496237	0.169881	0.11591	0.68399	0.3979	0.263555	0.300228	0.400344	0.138953	0.175078	0.334662	0.0398544	0.0545653	0.165934	0.201007	0.0941858
>denovo61125	CCTACGGGTGGCAGCAGTGGGGAATATTGCACAATGGGCGAAAGCCTGATGCAGCAACGCCGCGTGAGGGAAGACGGTTTTCGGATTGTAAACCTCTGTTTTCGGTGACGAAGAATGACGGTAACCGAGTAGGAAGCCACGGCTAACTACGTGCCAGCAGCCGCGGTAATACGTAGGTGGCAAGCGTTATCCGGAATTACTGGGTGTAAAGGGAGCGCAGGCGGGATAGCAAGTCAGCGGTGAAAATTATGGGCTCAACCCATAAACTGCCGTTGAAACTGTTATTCTTGAGTGGAGTAGAGGCAAGCGGAATTCCGAGTGTAGCGGTGAAATGCGTAGATATTCGGAGGAACACCAGTGGCGAAGGCGGCTTGCTGGGCTCTAACTGACGCTGAGGCT…	Bacteria;Firmicutes;Clostridia;Clostridiales;Ruminococcaceae	p<0.01	0	0	0.0496973	0.595159	0	0	0	0	0	0	0	0	0	0	0	0	0	0	0	0	0	0	0	0	0	0	0	0	0	0	0	0	0.0125762	0.215478	0.00253736	0.0049215	0.595159	0	0.0141824	0	0
>denovo1949	CCTACGGGGGGCAGCAGTGAGGAATATTCCGCAATGGGCGAAAGCCTGACGGAGCAATGCCGCGTGAACGAAGAAGGTCCTCTGGATTGTAAAGTTCTTTAGTCAGGGACGAAAAAAATGACGGTACCTGAAGAATAAGCCCCGGCTAACTACGTGCCAGCAGCCGCGGTAATACGTAGGGGGCAAGCGTTGTCCGGAATGACTGGGCGTAAAGGGTGTGTAGGCGGTTTGTCAAGTTAGGAGTGAAATACCCGGGCTTAACTCGGGTGCTGCTTTTAAGACTGGCAGACTTGAGTGCAGGAGAGGCTATCGGAATTCCTAGTGTAGCGGTAGAATGCGTAGATATTAGGAAGAACACCGGAGGCGAAGGCGGATAGCTGGCCTGTAACTGACGCTGAG…	Bacteria;Firmicutes;Clostridia	p<0.05	0.894185	0.0738381	0.0825758	0.535384	0.0377394	0.0587103	0.0621573	0.0697168	0.0210886	0.0651674	0.0070125	0.0260696	0.0432641	0.0701405	0.03191	0.14268	0.164666	0.0475852	0.0469421	0.119208	0.203418	0.0620404	0.194466	0.00277917	0	0	0.093268	0	0	0.0110528	0	0	0.134147	0.358459	0.535384	0.214085	0.0531392	0	0.00425472	0	0
>denovo133632	CCTACGGGGGGCAGCAGTGAGGAATATTGGTCAATGGGCGAGAGCCTGAACCAGCCAAGTAGCGTGAGGGAAGACTGCCCTATGGGTTGTAAACCTCTTTTGTGCGGGGATAAAGTGAGGGACGTGTCCCTCATTGCAGGTACCGCACGAATAAGGACCGGCTAATTCCGTGCCAGCAGCCGCGGTAATACGGAAGGTCCGGGCGTTATCCGGATTTATTGGGTTTAAAGGGAGCGCAGGCCGTCCTTTAAGCGTGCTGTGAAATGCCGCGGCTCAACCGTGGCACTGCAGCGCGAACTGGAGGACTTGAGTACGCACGAGGTAGGCGGAATTCGTGGTGTAGCGGTGAAATGCTTAGATATCACGAAGAACTCCGATTGCGAAGGCAGCTTACCGGAG…	Bacteria;Bacteroidetes;Bacteroidia;Bacteroidales;Prevotellaceae;Prevotella	p<0.01	0	0	0.0579077	0.530656	0	0	0	0	0	0	0	0	0	0	0	0	0	0	0	0	0	0	0	0	0.00234384	0	0.009993	0.347731	0	0	0	0	0	0	0	0	0	0.00165349	0.00709119	0.0849618	0.530656
>denovo63889	CCTACGGGAGGCAGCAGTGGGGAATTTTGGACAATGGGGGCAACCCTGATCCAGCCATGCCGCGTGCGGGAAGAAGGCCTTCGGGTTGTAAACCGCTTTTGTCAGGGACGAAAAGGTGCGGGTTAAGAGCTAGCACTGATGACGGTACCTGAAGAATAAGCACCGGCTAACTACGTGCCAGCAGCCGCGGTAATACGTAGGGTGCGAGCGTTAATCGGAATTACTGGGCGTAAAGCGTGCGCAGGCGGTTGGGTAAGACAGATGTGAAATCCCCGGGCTTAACCTGGGAACTGCATTTGTGACTGTCCGACTGGAGTATGTCAGAGGGGGGTGGAATTCCAAGTGTAGCAGTGAAATGCGTAGATATTTGGAAGAACACCGATGGCGAAGGCAGCCCCC…	Bacteria;Proteobacteria;Betaproteobacteria;Burkholderiales;Sutterellaceae	p<0.01	0.344341	0.0663835	0.192784	0.483567	0.0745353	0.0655371	0.0170294	0.0392157	0.0210886	0.0367307	0.127978	0.012552	0.0641983	0.0135756	0.03191	0.0424643	0.0509165	0.0280296	0.0293388	0.0634083	0.0865113	0.0877644	0.136126	0.29876	0.0960975	0.0399654	0.109923	0.167765	0.378638	0.403426	0.120796	0.147939	0.232661	0.267837	0.215676	0.310055	0.483567	0.0165349	0.173025	0.0766728	0.0367554
>denovo166847	CCTACGGGGGGCAGCAGTGAGGAATATTGGTCAATGGGCGCGAGCCTGAACCAGCCAAGTAGCGTGAAGGATGAAGGTCCTACGGATTGTAAACTTCTTTTATAAGGGAATAAAGTCACCTACGTGTAGGTGTTTGTATGTACCTTATGAATAAGCATCGGCTAACTCCGTGCCAGCAGCCGCGGTAATACGGAGGATGCGAGCGTTATCCGGATTTATTGGGTTTAAAGGGAGCGTAGACGGGTCGTTAAGTCAGCTGTGAAAGTTTGAGGCTCAACCTTAAAATTGCAGTTGATACTGGCGCCCTTGAGTACGGTTGAGGCAGGCGGAATTCGTGGTGTAGCGGTAAACTGCTTAGATATCACGAAGAACCCCGATTGCGAAGGAAGCCTGCTAACC…	Bacteria;Bacteroidetes;Bacteroidia;Bacteroidales;Bacteroidaceae;Bacteroides	p<0.01	0	0	0.0632192	0.448389	0	0	0	0	0	0	0	0	0	0	0	0	0	0	0	0	0	0	0	0	0.00937537	0.00999134	0.013324	0.448389	0	0	0.101579	0.126183	0	0	0	0	0	0.0148814	0.00425472	0.043517	0.303232
>denovo4329	CCTACGGGAGGCAGCAGTGGGGAATATTGCGCAATGGGGGAAACCCTGACGCAGCAACGCCGCGTGATTGAAGAAGGTCTTCGGATTGTAAAAATCTTTAATCAGGGACGAAAAATGACGGTACCTGAAGAATAAGCTCCGGCTAACTACGTGCCAGCAGCCGCGGTAATACGTAGGGAGCAAGCGTTATCCGGATTTACTGGGTGTAAAGGGCGAGTAGGCGGGCTGGTAAGTTGGAAGTGAAATCTCGGGGCTTAACCCCGAAACTGCTTTCAAAACTGCTGGTCTTGAGTGATGGAGAGGCAGGCGGAATTCCCAGTGTAGCGGTGAAATGCGTAGATATTGGGAGGAACACCAGTGGCGAAGGCGGTCTGCTGGACATTAACTGACGCTGAGGAG…	Bacteria;Firmicutes;Clostridia;Clostridiales;Ruminococcaceae;Butyricicoccus	p<0.05	0.247354	0.0167495	0.0677147	0.387179	0	0	0.00425735	0.0232389	0.00383428	0.00355459	0.184078	0.00193108	0.0223298	0.0271512	0.0106367	0.00169857	0	0.0273778	0.000838251	0.015218	0.00467628	0	0	0.00416875	0.00703152	0.00666089	0.006662	0.00305027	0.00610706	0.0718431	0.164722	0.19145	0.178163	0.0523592	0.0152242	0.009843	0.00265696	0.0396839	0.387179	0.00621671	0.00229721
>denovo13919	CCTACGGGGGGCAGCAGTGGGGAATATTGGGCAATGGACGCAAGTCTGACCCAGCAACGCCGCGTGAAGGAAGAAGGCTTTCGGGTTGTAAACTTCTTTTGTCAGGGAACAGTAGAAGAGGGTACCTGACGAATAAGCCACGGCTAACTACGTGCCAGCAGCCGCGGTAATACGTAGGTGGCAAGCGTTGTCCGGATTTACTGGGTGTAAAGGGCGTGCAGCCGGGCCGGCAAGTCAGATGTGAAATCTGGAGGCTTAACCTCCAAACTGCATTTGAAACTGTTGGTCTTGAGTACCGGAGAGGTTATCGGAATTCCTTGTGTAGCGGTGAAATGCGTAGATATAAGGAAGAACACCAGTGGCGAAGGCGGATAACTGGACGGCAACTGACGGTGAGGC…	Bacteria;Firmicutes;Clostridia;Clostridiales;Ruminococcaceae;Oscillibacter	p<0.05	0.167688	0.0157178	0.0937328	0.34605	0.0122653	0.021163	0.0153265	0.0130719	0.01342	0.0201427	0.0262969	0.0144831	0.0125605	0.0203634	0.00455858	0.01189	0.00324999	0.0013037	0.00670601	0.0101453	0.0385793	0.00907908	0.00277809	0.0569729	0.00703152	0.0199827	0.006662	0.0183016	0.0305353	0.0801326	0.0494166	0.0261068	0.0146723	0.0100691	0.0101495	0.0246075	0.0318835	0.310857	0.34605	0.33363	0.273368
>denovo175199	CCTACGGGAGGCTGCAGTCGAGAATCTTGGGCAATGCGCGAAAGCGTGACCCAGCAATGCCGCGTGTGTGATGAAGGCCTTCGGGTCGTAAAACACTGTCTCCCGTGACGACCAATGACGGTAGCGGGGAAGGAAGCCACGGCTAACTACGTGCCAGCAGCCGCGGTAATACGTAGGTGGCGAGCGTTGTTCGGATTTATTGGGCGTAAAGGGTCTGTAGGAGGTTCGTTAAATACGGGGTGAAATCCCGAAGCTCAACTTCGGAACTGCCCTGTAGACTGATGGACTAGAGTACCGGAGAGGTAAGCGGAATACCAGGTGTAGCGGTGGAATGCGTAGATATCTGGTAGAACACCAAGAGCGAAGGCAGCTTGCTGGACGGAAACTGACTCTGAAAGA…	Bacteria;Lentisphaerae;Lentisphaeria;Victivallales;Victivallaceae;Victivallis	p<0.05	0.506417	0.0500178	0.0987681	0.323328	0.0122653	0.120834	0.0195838	0.0653595	0.0191714	0.0379156	0.0438281	0.0289662	0.0153518	0.022626	0.0243124	0.20213	0.0324999	0.0404148	0.0419126	0.0101453	0.0222124	0.0907908	0.097233	0.0528042	0.00703152	0.219809	0.056627	0.323328	0.0671776	0.0525007	0.159231	0.124007	0.132051	0.0986769	0.175078	0.120577	0.0318835	0.00330699	0.0538931	0.0538782	0
>denovo171208	CCTACGGGTGGCTGCAGTGAGGAATATTGGTCAATGGACGCAAGTCTGAACCAGCCATGCCGCGTGCAGGAAGACGGCTCTATGAGTTGTAAACTGCTTTTGTACGAGGGTAAACTCGATTACGCGTAATCGACTGAAAGTATCGTATGAATAAGGATCGGCTAACTCCGTGCCAGCAGCCGCGGTAATACGGAGGATCCAAGCGTTATCCGGATTTATTGGGTTTAAAGGGTGCGTAGGCGGTTTGATAAGTTAGAGGTGAAATACCGGGGCTTAACTCCGGAACTGCCTCTAATACTGTTGGGCTAGAGAGTAGTTGCGGTAGGCGGAATGTATGGTGTAGCGGTGAAATGCTTAGAGATCATACAGAACACCGATTGCGAAGGCAGCTTACCAAAC…	Bacteria;Bacteroidetes;Bacteroidia;Bacteroidales;Rikenellaceae;Alistipes	p<0.01	0.668209	0.0291719	0.0436568	0.294592	0.00849137	0.00341339	0.0187323	0.00580973	0	0.0284367	0.0543469	0.0193108	0.00558246	0	0.0349491	0.01189	0.00433332	0.00912593	0.00251475	0.045654	0.0233814	0.00453954	0.00833426	0.294592	0.0117192	0.0666089	0.026648	0.0945583	0.106873	0.105001	0.0494166	0.0565648	0.0482089	0.0161105	0.027911	0.029529	0	0.00496048	0.0198553	0.0414448	0.0367554
>denovo161873	CCTACGGGTGGCAGCAGTGGGGAATATTGCACAATGGGCGCAAGCCTGATGCAGCCATGCCGCGTGTATGAAGAAGGCCTTCGGGTTGTAAAGTACTTTCAGCGGGGAGGAAGGTGTTGTGGTTAATAACCACAGCAATTGACGTTACCCGCAGAAGAAGCACCGGCTAACTCCGTGCCAGCAGCCGCGGTAATACGGAGGGTGCAAGCGTTAATCGGAATTACTGGGCGTAAAGCGCACGCAGGCGGTCTGTCAAGTCGGATGTGAAATCCCCGGGCTCAACCTGGGAACTGCATTCGAAACTGGCAGGCTAGAGTCTTGTAGAGGGGGGTAGAATTCCAGGTGTAGCGGTGAAATGCGTAGAGATCTGGAGGAATACCGGTGGCGAAGGCGGCCCCC…	Bacteria;Proteobacteria;Gammaproteobacteria;Enterobacteriales;Enterobacteriaceae	p<0.01	0.0417876	0.00101378	0.0242603	0.286725	0.000943485	0.000682678	0.00255441	0	0	0.00118486	0.00175312	0.00096554	0.00279123	0	0	0	0.00108333	0.0013037	0.0016765	0	0.00116907	0	0.00277809	0.00138958	0	0.00999134	0.006662	0.286725	0.00916059	0.00828958	0.00549073	0.0108778	0.00419208	0.00402763	0	0.00246075	0	0.0248024	0.0156006	0.0103612	0.0137833
>denovo104492	CCTACGGGAGGCAGCAGTGGGGAATATTGGGCAATGGGCGAAAGCCTTACCCAGCAATACCGCGTGAGGGAAGGAGGTCTTCGGATTGTAAACCTCTTTGATCAGGGACGAAGAAAGTGACGGTACCTGAAGAACAAGCCCCGGCTAACTACGTGCCAGCAGCCGCGGTAATACGTAGGGGGCGAGCGTTGTCCGGAATGACTGGGCGTAAAGGGTGCGTAGGCGGCTAAGCAAGTTAGAAGTGAAATACCTAGGGCTTAACTCAGGTGCTGCTTTTAAAACTGTTTGGCTGGAGTGCAGGAGAGGTTAATGGAATTCCTAGTGTAGCGGTGGAATGCGTAGATATTAGGAGGAACACCAGAGGCGAAGGCGATTAACTGGACTGTAACTGACGCTGAG…	Bacteria;Firmicutes;Clostridia;Clostridiales	p<0.05	0.919934	0.0482199	0.0524167	0.270884	0.0226436	0.118103	0.0510882	0.0392157	0.00958571	0.0722766	0.00525937	0.0202763	0.0153518	0.0407267	0.0106367	0.0441629	0.0335832	0.0176	0.0142503	0.0405813	0.231476	0.0650667	0.108345	0.00416875	0.00234384	0.00666089	0.213184	0.00305027	0.0671776	0.0497375	0	0	0.0188644	0	0	0.00246075	0.255068	0.00165349	0.270884	0	0
>denovo87690	CCTACGGGTGGCAGCAGTGAGGAATATTGGTCAATGGGCGCGAGCCTGAACCAGCCAAGTAGCGTGGAGGATGACTGCCCTACGGGTTGTAAACTCCTTTTGCAGGGGGATAAAGTGTGCCACGTGTGGCATATTGCAGGTACCCTGCGAATAAGCATCGGCTAACTCCGTGCCAGCAGCCGCGGTAATACGGAGGATGCGAGCGTTATCCGGATTTATTGGGTTTAAAGGGAGCGCAGACGGCCCCTTAAGTCAGCTGTGAAAGTTTGCGGCTCAACCGTAAAATTGCAGTTGATACTGGCGTCCTTGAGTACGGTTGAGGCAGGCGGAATTCGTGGTGTAGCGGTGAAATGCTTAGATATCACGAAGAACCCCGATTGCGAAGGCAGCCTGCTAAAC…	Bacteria;Bacteroidetes;Bacteroidia;Bacteroidales;Bacteroidaceae;Bacteroides	p<0.05	0.0591807	0.00264366	0.0446709	0.261068	0	0.00204803	0.00085147	0	0	0	0.00175312	0.00193108	0.00418684	0	0	0.00509571	0	0.0156445	0.000838251	0	0.00233814	0.00151318	0.00555617	0.0111167	0.0304699	0.0632785	0	0.137262	0.00305353	0	0.203157	0.261068	0.00209604	0	0.00253736	0.00738225	0	0	0.00283648	0.0393725	0.00689164
>denovo4364	CCTACGGGAGGCTGCAGTGAGGAATATTGGTCAATGGCCGGGAGGCTGAACCAGCCAAGTAGCGTGAAGGATGACGGCCCTACGGGTTGTAAACTTCTTTTATGCGGGATTAACGTGAGGTACGTGTACCTTATTGCAGGTACCGCATGAATAAGCATCGGCTAACTCCGTGCCAGCAGCCGCGGTAATACGGAGGATGCGAGCGTTATCCGGATTTATTGGGTTTAAAGGGAGCGTAGACGGGTCGTTAAGTCAGCTGTGAAAGTTCGGGGCTCAACCTTGAAATTGCAGTTGATACTGGCGTCCTTGAGTACGGTTGAGGCAGGCGGAATTCGTGGTGTAGCGGTGAAATGCTTAGATATCACGAAGAACCCCGATTGCGAAGGCAGCCTGCTAAAC…	Bacteria;Bacteroidetes;Bacteroidia;Bacteroidales;Bacteroidaceae;Bacteroides	p<0.05	0.0128356	0.000415791	0.0323937	0.255319	0	0	0	0	0	0.00118486	0.00350625	0.00096554	0	0	0	0	0	0.000651852	0.000838251	0	0.00116907	0	0	0	0.00703152	0.00999134	0.006662	0.00915081	0	0	0.255319	0.252366	0	0	0.00253736	0	0	0	0.00141824	0.00621671	0
>denovo150703	CCTACGGGCGGCAGCAGTGGGGAATATTGCACAATGGGCGCAAGCCTGATGCAGCGACGCCGCGTGCGGGATGACGGCCTTCGGGTTGTAAACCGCTTTTGATTGGGAGCAAGCGCGAGTGAGTGTACCTTTCGAATAAGCGCCGGCTAACTACGTGCCAGCAGCCGCGGTAATACGTAGGGCGCAAGCGTTATCCGGAATTATTGGGCGTAAAGGGCTCGTAGGCGGTTCGTCGCGTCTGGTGTGAAAGTCCATCGCTTAACGGTGGATCTGCGCCGGGTACGGGCGGGCTTGAGTGCGGTAGGGGAGACTGGAATTCCCGGTGTAACGGTGGAATGTGTAGATATCGGGAAGAACACCAATGGCGAAGGCAGGTCTCTGGGCCGTTACTGACGCTGA…	Bacteria;Actinobacteria;Actinobacteria;Bifidobacteriales;Bifidobacteriaceae;Bifidobacterium	p<0.01	0.0111259	0.00034138	0.0306833	0.250396	0	0	0	0	0	0	0	0	0	0	0	0	0	0	0	0.00253633	0	0.00151318	0.00277809	0	0.00703152	0.00999134	0.006662	0.219619	0	0	0	0.00217557	0	0.00201381	0.00507473	0.00246075	0.0106278	0	0.00141824	0.00414448	0.250396
>denovo18478	CCTACGGGGGGCAGCAGTGAGGAATATTGGTCAATGGCCGTTAGGCTGAACCAGCCAAGTCGCGTGAAGGAAGACGGATCTATGGTTTGTAAACTTCTTTTCTACGGGGGTAAAGTGTGGGACGTGTCCCATATTGCAAGTACCGTAAGAATAAGCATCGGCTAACTCCGTGCCAGCAGCCGCGGTAATACGGAGGATGCGAGCGTTATCCGGATTTATTGGGTTTAAAGGGTGCGTAGGTGGCTTTTTAAGTCAGTGGTGAAAGTTCTCTGCTCAACGGGGGAATTGCCATTGAAACTGGAGAGCTTGAGTGTGAATGAGGCAGGCGGAATGCGTGGTGTAGCGGTGAAATGCATAGAGATCACGCAGAACCCCGATTGCGAAGGCAGCTTGCTAAGC…	Bacteria;Bacteroidetes;Bacteroidia;Bacteroidales;Porphyromonadaceae;Parabacteroides	p<0.01	0.362462	0.0287195	0.0792345	0.24038	0.0198132	0.00204803	0.056197	0.0217865	0.0383428	0.0379156	0.014025	0.0849675	0.0279123	0.0429893	0.0379881	0.0169857	0.0433332	0.0136889	0.0343683	0.0177543	0.0280577	0.0181582	0.0166685	0.00138958	0.0210946	0.0799307	0.053296	0.201318	0.0977129	0.0442111	0.052162	0.0587403	0.0943218	0.0724973	0.152242	0.0615188	0.0371974	0.013228	0.0510566	0.24038	0.0160805
>denovo175252	CCTACGGGGGGCAGCAGTGAGGAATATTGGTCAATGGACGAGAGTCTGAACCAGCCAAGTAGCGTGAAGGATGACTGCCCTATGGGTTGTAAACTTCTTTTATACGGGAATAAAGTGAGGCACGTGTGCCTTTTTGTATGTACCGTATGAATAAGGATCGGCTAACTCCGTGCCAGCAGCCGCGGTAATACGGAGGATCCGAGCGTTATCCGGATTTATTGGGTTTAAAGGGAGCGTAGGCGGACGCTTAAGTCAGTTGTGAAAGTTTGCGGCTCAACCGTAAAATTGCAGTTGATACTGGGTGTCTTGAGTACAGTAGAGGCAGGCGGAATTCGTGGTGTAGCGGTGAAATGCTTAGATATCACGAAGAACTCCGATTGCGAAGGCAGCCTGCTGGAC…	Bacteria;Bacteroidetes;Bacteroidia;Bacteroidales;Bacteroidaceae;Bacteroides	p<0.01	0.0544292	0.00456881	0.0839405	0.22885	0	0.000682678	0	0	0	0	0	0	0.0139561	0.0022626	0.00303905	0.00679429	0.00974997	0.00977778	0.00754426	0.007609	0.00584536	0.00605272	0.00555617	0.0125063	0.0960975	0.103244	0.096599	0.11286	0.00916059	0.0193424	0.0164722	0.0195801	0.171875	0.177216	0.202989	0.22885	0.172702	0	0	0	0
>denovo152415	CCTACGGGTGGCAGCAGTGAGGAATATTGGTCAATGGGCGCGAGCCTGAACCAGCCAAGTAGCGTGAAGGATGAAGGTCCTACGGATTGTAAACTTCTTTTATAAGGGAATAAAGTCACCCACGTGTGGGTGTTTGTATGTACCTTATGAATAAGCATCGGCTAATTCCGTGCCAGCAGCCGCGGTAATACGGAAGATGCGAGCGTTATCCGGATTTATTGGGTTTAAAGGGAGCGTAGGCGGACGATTAAGTCAGCGGTAAAATCGTGTGGCTCAACCATACCTTGCCGTTGATACTGGTTGTCTTGAGTGCACACAAGGAAGATGGAATTCGTGGTGTAGCGGTGAAATGCTTAGATATCACGAAGAACTCCGATTGCGAAGGCAGTCTTCTGGGGT…	Bacteria;Bacteroidetes;Bacteroidia;Bacteroidales;Prevotellaceae;Paraprevotella	p<0.05	0.0583381	0.00127252	0.0218129	0.216608	0.00188697	0	0.00170294	0	0	0	0.014025	0.00193108	0	0.0022626	0	0	0	0.0013037	0	0	0.00233814	0	0	0	0	0	0	0.00610054	0.0488565	0.0442111	0.00274537	0.0130534	0	0.00402763	0.00253736	0	0	0.216608	0.00141824	0.00828895	0.0229721
>denovo89348	CCTACGGGGGGCTGCAGTGGGGAATATTGCACAATGGAGGAAACTCTGATGCAGCGACGCCGCGTGAGGGAAGAAGGTCTTCGGATTGTAAACCTCTGTTGTCAGGGACGATGATGACGGTACCTGACGAGGAAGCCACGGCTAACTACGTGCCAGCAGCCGCGGTAAAACGTAGGTGGCAAGCGTTGTCCGGAATTACTGGGTGTAAAGGGAGCGCAGGCGGGAGAGCAAGTTGGGAGTGAAATCTGTGGGCTCAACCCACAAATTGCTTTCAAAACTGTTTTTCTTGAGTGGTGTAGAGGTAGGCGGAATTCCCGGTGTAGCGGTGGAATGCGTAGATATCGGGAGGAACACCAGTGGCGAAGGCGGCCTACTGGGCACTAACTGACGCTGAGGCTC…	Bacteria;Firmicutes;Clostridia;Clostridiales;Ruminococcaceae;Faecalibacterium	p<0.01	0.327552	0.00491638	0.0150094	0.20338	0.0113218	0.00204803	0.0110691	0.00580973	0.01342	0.00355459	0.0070125	0.00289662	0.00697807	0	0	0.00679429	0.00433332	0.00260741	0.000838251	0.007609	0.0105216	0.00151318	0	0	0	0	0	0	0	0	0	0	0	0	0.00253736	0	0.0478253	0.20338	0.00141824	0	0
>denovo167359	CCTACGGGTGGCAGCAGTGAGGAATATTGGTCAATGGGCGCGAGCCTGAACCAGCCAAGTAGCGTGAAGGATGAAGGTCCTACGGATTGTAAACTTCTTTTATAAGGGAATAAAGTCACCTACGTGTAGGTGTTTGTATGTACCTTATGAATAAGCATCGGCTAACTCCGTGCCAGCAGCCGCGGTAATACGGAGGATGCGAGCGTTATCCGGATTTATTGGGTTTAAAGGGAGCGCAGGCCGCAGGTTAAGCGTGTTGTGAAATGCAGGGGCCCAACCTCTGCACTGCAGCGCGAACTGGTCTGCTTGAGTGCGCGCAACGTCAGCGGAATTTGTCGTGTAGCGGTGAAATGCTTAGATATGACGAAGAACTCCGATTGCGAAGGCAGCTGACGGGAG…	Bacteria;Bacteroidetes;Bacteroidia;Bacteroidales;Prevotellaceae	p<0.05	0.0145848	0.000406565	0.0278759	0.202155	0	0	0	0	0	0	0	0	0	0	0	0	0	0.0013037	0	0.00253633	0	0.00151318	0.00277809	0	0.00234384	0	0	0.173865	0	0.00276319	0.00549073	0.0108778	0	0	0	0	0	0.0148814	0.00141824	0.0600949	0.202155
>denovo156261	CCTACGGGTGGCAGCAGTGAGGGATATTGGTCAATGGGCGGAAGCCTGAACCAGCCAAGTCGCGTGAGGGAAGACGGTACTGAGTATTGTAAACCTCTTTTGCCGGGGGACAACGGGCTCCACGCGTGGGGCAGTGAGGGTACCCGGAGAAAAAGCATCGGCTAACTCCGTGCCAGCAGCCGCGGTAATACGGAGGATGCGAGCGTTATCCGGATTTATTGGGTTTAAAGGGTGCGCAGGCGGCGCGCCAAGCCGGCGGTAAAAAGTCGGGGCTCAACCCCGTCGGGCCGTCGGGACTGGCGGGCTGGAGTGCGGCGGAGGCACGCGGAATGCGCGGTGTAGCGGTGAAATGCATAGATATCGCGCAGAACGCCGATTGCGGAGGCAGCGTGCCGCGCC…	Bacteria;Bacteroidetes;Bacteroidia;Bacteroidales;Porphyromonadaceae	p<0.01	0	0	0.0395315	0.197914	0	0	0	0	0	0	0	0	0	0	0	0	0	0	0	0	0	0	0	0	0	0	0	0.106759	0	0.00276319	0.0494166	0.0435114	0.127858	0.0382625	0.197914	0.0418328	0	0	0.00709119	0.0497337	0.00689164
>denovo114669	CCTACGGGGGGCTGCAGTGAGGAATATTGGTCAATGGGCGCGAGCCTGAACCAGCCAAGTAGCGTGAAGGATGAAGGTCCTACGGATTGTAAACTTCTTTTATAAGGGAATAAAGTCACCTACGTGTAGGTGTTTGTATGTACCTTATGAATAAGCATCGGCTAACTCCGTGCCAGCAGCCGCGGTAATACGGAGGATGCGAGCGTTATCCGGATTTATTGGGTTTAAAGGGAGCGTAGACGGGTCGTTAAGTCAGCTGTGAAAGTTTGAGGCTCAACCTTAAAATTGCAGTTGATACTGGCGTCCTTGAGTACGGTTGAGGCAGGCGGAATTCGTGGTGTAGCGGTGAAATGCTTAGATATCACGAAGAACTCCGATTGCGAAGGCAGCTGACGGGAG…	Bacteria;Bacteroidetes;Bacteroidia;Bacteroidales;Bacteroidaceae;Bacteroides	p<0.01	0.00772155	0.000196597	0.0254609	0.19756	0	0	0	0	0	0	0	0	0.00139561	0	0	0	0	0	0	0.00253633	0	0	0	0	0	0.00333045	0	0.0976086	0.0213747	0.0193424	0.00549073	0.0239313	0	0	0	0	0	0.0165349	0	0.0476615	0.19756
>denovo143535	CCTACGGGTGGCAGCAGTGAGGAATATTGGTCAATGGACGCAAGTCTGAACCAGCCATGCCGCGTGCAGGATGAATGTGCTATGCATTGTAAACTGCTTTTGTACGAGGGTAAAAACAGGTACGTGTACCTGGTTGAAAGTATCGTACGAATAAGGGTCGGCTAACTCCGTGCCAGCAGCCGCGGTAATACGGAGGACCCGAGCGTTATCCGGATTTATTGGGTTTAAAGGGTGCGTAGGCGGATTGGTAAGTTAGAGGTGAAAGCTCAGCGCTTAACGTTGAAATTGCCTCTAATACTGTTGGTCTAGAGTATAGTTGCGGAAGGCGGAATGTGTGGTGTAGCGGTGAAATGCTTAGATATCACACAGAACACCGATTGCGAAGGCAGCTTTCCAAGC…	Bacteria;Bacteroidetes;Bacteroidia;Bacteroidales;Rikenellaceae;Alistipes	p<0.01	0.216685	0.00950155	0.0438497	0.194299	0.00377394	0	0.0178809	0.0232389	0.00383428	0.0118486	0.0157781	0.0318628	0.00418684	0.00678779	0.0121562	0.00849286	0	0.00521482	0.003353	0.007609	0.0198742	0.00302636	0.0111123	0	0.00703152	0.0699394	0.016655	0.045754	0.0244282	0.0221056	0.0603981	0.0478625	0.0209604	0.00604144	0.027911	0.019686	0.0531392	0.0512583	0.194299	0.043517	0.0344582
>denovo184384	CCTACGGGAGGCAGCAGTGGGGAATATTGGGCAATGGGCGCAAGCCTGACCCAGCAACGCCGCGTGAGGGAAGAAGGTTTTCGGATTGTAAACCTCTGTCGCAGGGGACGAGGAGAAGACGGTACCCTGTGAGGAAGCCCCGGCTAACTACGTGCCAGCAGCCGCGGTAATACGTAGGGGGCGAGCGTTGTCCGGAATGACTGGGCGTAAAGGGCGCGTAGGTGGTCAGGTAAGTTTGGAGTGAAAGTCCTATTTTCAAGGTAGGAACTGCTTTGAAAACTGCCTGACTGGAGTGATGGAGAGGATAGCGGAATTCCCGGTGTAGCGGTGAAATGCGTAGAGATCGGGAGGAACACCAGTGGCGAAGGCGGCTATCTGGACATAGACTGACACTGAGGC…	Bacteria;Firmicutes;Clostridia;Clostridiales	p<0.05	0.262286	0.00298257	0.0113715	0.191301	0.0132088	0.0109228	0.00681176	0	0	0.00118486	0	0	0	0.00452519	0	0	0.00866664	0.000651852	0.00670601	0	0.00116907	0.00302636	0.00277809	0	0	0	0	0	0	0	0	0	0	0.00201381	0	0	0.191301	0	0	0	0
>denovo155966	CCTACGGGTGGCTGCAGTGAGGAATATTGGTCAATGGACGCAAGTCTGAACCAGCCAAGTAGCGTGAAGGATGACCGCCCTATGGGTTGTAAACTTCTTTTATAAGGGAATAAATTGAGGTACGTGTACCTTTTTGTATGTACCTTATGAATAAGCATCGGCTAACTCCGTGCCAGCAGCCGCGGTAATACGGAGGATGCGAGCGTTATCCGGATTTATTGGGTTTAAAGGGAGCGTAGACGGGTCGTTAAGTCAGCTGTGAAAGTTCGGGGCTCAACCTTGAAATTGCAGTTGATACTGGCGTCCTTGAGTACGGTTGAGGCAGGCGGAATTCGTGGTGTAGCGGTGAAATGCTTAGATATCACGAAGAACCCCGATTGCGAAGGCAGCCTGCTAAAC…	Bacteria;Bacteroidetes;Bacteroidia;Bacteroidales;Bacteroidaceae;Bacteroides	p<0.01	0	0	0.0145355	0.190152	0	0	0	0	0	0	0	0	0	0	0	0	0	0	0	0	0	0	0	0	0	0	0	0	0.0213747	0.0248687	0.00274537	0.00217557	0	0	0	0	0	0.190152	0.00141824	0.00207224	0.00229721
>denovo46597	CCTACGGGTGGCAGCAGTGAGGAATATTGGACAATGGGCGGAAGCCTGATCCAGCCATGCCGCGTGAAGGAATACGGTCCTATGGATTTTAAACTTCTTTTGTACGCGAGCAATAAGGTCCACGCGTGGGCCGATGAGAGTAGCGTACGAATAAGCATCGGCTAACTCCGTGCCAGCAGCCGCGGTAATACGGAGGATGCGAGCGTTATCCGGATTCATTGGGTTTAAAGGGTGCGTAGGCGGTCTGGTAAGTCAGCGGTGAAATGTACGGGCTCAACCTGTAACTTGCCGTTGATACTGCTGGGCTGGAATACAGTTGCCGTGGGAGGAATGTGTAGTGTAGCGGTGAAATGCTTAGATATTACACAGAACACCGATTGCGAAGGCATCTCACGAAAC…	Bacteria;Bacteroidetes	p<0.01	0.0253679	0.00080973	0.0319195	0.184452	0	0	0	0	0	0.00236972	0	0	0	0	0.0106367	0	0	0.000651852	0	0.00253633	0	0	0	0	0	0	0	0.0244021	0	0	0.0219629	0.0174045	0.184452	0.00604144	0.083733	0.142724	0.0478253	0.00165349	0	0.0124334	0
>denovo56623	CCTACGGGCGGCAGCAGTGAGGAATATTGGTCAATGGGCGAGAGCCTGAACCAGCCAAGTAGCGTGAAGGATGAAGGTCCTACGGATTGTAAACTTCTTTTATAAGGGAATAAAACGCTCCACGTGTGGAGCCTTGTATGTACCTTATGAATAAGCATCGGCTAACTCCGTGCCAGCAGCCGCGGTAATACGGAGGATGCGAGCGTTATCCGGATTTATTGGGTTTAAAGGGAGCGTAGACGGGTCGTTAAGTCAGCTGTGAAAGTTTGAGGCTCAACCTTAAAATTGCAGTTGATACTGGCGTCCTTGAGTACGGTTGAGGCAGGCGGAATTCGTGGTGTAGCGGTGAAATGCTTAGATATCACGAAGAACCCCGATTGCGAAGGCAGCCTGCTAAAC…	Bacteria;Bacteroidetes;Bacteroidia;Bacteroidales;Bacteroidaceae;Bacteroides	p<0.05	0	0	0.0111147	0.180231	0	0	0	0	0	0	0	0	0	0	0	0	0	0	0	0	0	0	0	0	0	0	0	0	0.00305353	0	0	0.00217557	0	0	0	0	0	0.180231	0.00141824	0.00207224	0
>denovo128922	CCTACGGGTGGCAGCAGTGAGGAATATTGGTCAATGGACGGGAGTCTGAACCAGCCAAGTCGCGTGAAGGAAGACGGCCCTACGGGTTGTAAACTTCTTTAGTGCGGGACCAAAGAGGGGCACGCGTGCCCCGTTGAGTGTACCGCAAGAATAAGCATCGGCTAACTCCGTGCCAGCAGCCGCGGTAATACGGAGGATGCGAGCGTTATCCGGATTTATTGGGTTTAAAGGGTGCGCAGGCTGTCGTGCAAGTCAGCGGTCAAATGTCGGGGCTCAACCCCGGCCTGCCGTTGAAACTGCAAGACTAGCGTGAGTGTGAGGTATGCGGAATGCGTTGTGTAGCGGTGAAATGCATAGATATGACGCAGAACTCCGATTGCGAAGGCAGCATACCAACAC…	Bacteria;Bacteroidetes;Bacteroidia;Bacteroidales;Porphyromonadaceae;Barnesiella	p<0.05	0	0	0.019971	0.178449	0	0	0	0	0	0	0	0	0	0	0	0	0	0	0	0	0	0	0	0	0	0	0	0	0	0.00276319	0.178449	0.156641	0	0	0	0	0	0.00165349	0	0	0
>denovo187061	CCTACGGGAGGCAGCAGTAGGGAGTTTTCGGCAATGGGGGAAACCCTGACCGAGCAACGCCGCGTGAGCGATGAAGGTCTTCGGATTGTAAAGCTCTGTTACGGGGGACGAACGACCGCTCCAGGAAATGGGGGCGGTTTGACGGTACCCCGCCAGAAAGTGACGGCTAACTACGTGCCAGCAGCCGCGGTAATACGTAGGTCACGAGCGTTATCCGGAATTATTGGGCGTAAAGAGTGAGCAGGCGGCGCGGTAAGTCTGGAGTGAAAGCGTGGGGCTTAACCCCATAAAGCTTCGGAAACTACCGTGCTAGAGTACGTCAGAGGTCAGCGGAACTCCATGTGTAGCGGTAAAATGCGTAGATATATGGAAGAACACCAGTGGCAAAGGCGGCTGACC…	Bacteria;Firmicutes;Erysipelotrichia;Erysipelotrichales;Erysipelotrichaceae	p<0.01	0.0471754	0.00165635	0.0351104	0.174051	0	0	0	0	0	0	0	0.0048277	0.0111649	0	0.00455858	0.00849286	0	0.0013037	0	0	0	0	0	0.00277917	0.00234384	0.029974	0	0.0305027	0.174051	0.143686	0.0082361	0.0108778	0.0628812	0.0120829	0.00507473	0.009843	0	0	0.00992767	0.0973952	0
>denovo54197	CCTACGGGGGGCAGCAGTGAGGAATATTGGTCAATGGACGTAAGTCTGAACCAGCCAAGTAGCGTGCAGGACGACGGCCCTATGGGTTGTAAACTGCTTTTGTACGGGGATAAAGTGAGCCACGTGTGGTTTATTGCAGGTACCGTACGAATAAGGACCGGCTAATTCCGTGCCAGCAGCCGCGGTAATACGGAAGGTCCGGGCGTTATCCGGATTTATTGGGTTTAAAGGGAGCGTAGGCCGTCTCAAAAGCGTGTTGTGAAATGTCCCGGCTCAACCGGGGATGTGCAGCGCGAACTGTGAGACTTGAGTGTGCGGAAGGTATGCGGAATTCGTGGTGTAGCGGTGAAATGCATAGATATCACGAAGAACTCCGATTGCGAAGGCAGCATGCCGCAG…	Bacteria;Bacteroidetes;Bacteroidia;Bacteroidales;Prevotellaceae;Prevotella	p<0.05	0.00682924	9.77778e-05	0.0143175	0.172291	0	0	0	0	0	0	0	0	0	0	0	0	0	0.00195556	0	0	0	0	0	0	0	0	0	0.0183016	0	0	0	0	0	0	0	0	0	0.00165349	0.00141824	0.0497337	0.172291
>denovo72404	CCTACGGGCGGCAGCAGTGAGGAATATTGGTCAATGGGCGCGAGCCTGAACCAGCCAAGTAGCGTGAAGGATGAAGGTCCTACGGATTGTAAACTTCTTTTATAAGGGAATAAAGTCACCCACGTGTGGGTGTTTGTATGTACCTTATGAATAAGCATCGGCTAACTCCGTGCCAGCAGCCGCGGTAATACGGAGGATGCGAGCGTTATCCGGATTTATTGGGTTTAAAGGGAGCGTAGGCGGGTTTTTAAGTCAGTTGTGAAAGTTTGCGGCTCAACCGTAAAATTGCAGTTGATACTGGAAGCCTTGAGTGCGGCAGAGGCAGGCGGAATTCGTGGTGTAGCGGTGAAATGCTTAGATATCACGAAGAACTCCGATTGCGAAGGCAGCTTGCTGGAG…	Bacteria;Bacteroidetes;Bacteroidia;Bacteroidales;Bacteroidaceae;Bacteroides	p<0.01	0.0196043	0.000404706	0.0206438	0.171963	0	0	0	0	0	0.00355459	0	0	0	0	0	0	0	0	0	0	0	0.00453954	0	0	0.00234384	0	0	0.00305027	0.0702312	0.0414479	0.0082361	0.00217557	0	0.00201381	0	0.009843	0	0.171963	0.00283648	0.0207224	0.0160805
>denovo47853	CCTACGGGGGGCAGCAGTGAGGAATATTGGTCAATGGACGAGAGTCTGAACCAGCCAAGTAGCGTGAAGGATGACTGCCCTATGGGTTGTAAACTTCTTTTATATGGGAATAAAAAAGGCCACGTGTGGCCTATTGTATGTACCTTATGAATAAGCATCGGCTAATTCCGTGCCAGCAGCCGCGGTAATACGGAAGATGCGAGCGTTATCCGGATTTATTGGGTTTAAAGGGAGCGTAGACGGGTCGTTAAGTCAGCTGTGAAAGTTCGGGGCTCAACCTTGAAATTGCAGTTGATACTGGCGTCCTTGAGTACGGTTGAGGCAGGCGGAATTCGTGGTGTAGCGGTGAAATGCTTAGATATCACGAAGAACCCCGATTGCGAAGGCAGCCTGCTAAAC…	Bacteria;Bacteroidetes;Bacteroidia;Bacteroidales;Bacteroidaceae;Bacteroides	p<0.01	0.0193843	0.000319054	0.0164594	0.17031	0	0	0.00085147	0	0	0	0.00175312	0	0	0	0	0	0	0.00260741	0	0	0.00116907	0	0	0	0.00703152	0.00333045	0.009993	0	0.0396959	0.0359215	0.00274537	0.00652671	0	0	0	0	0	0.17031	0.00425472	0	0
>denovo66086	CCTACGGGCGGCTGCAGTGAGGAATATTGGTCAATGGGCGCGAGCCTGAACCAGCCAAGTAGCGTGAAGGATGAAGGTCCTACGGATTGTAAACTTCTTTTATAAGGGAATAAAGTCACCCACGTGTGGGTGTTTGTATGTACCTTATGAATAAGCATCGGCTAACTCCGTGCCAGCAGCCGCGGTAATACGGAGGATGCGAGCGTTATCCGGATTTATTGGGTTTAAAGGGAGCGCAGACGGGATGTTAAGTCAGCTGTGAAAGTTTGCGGCTCAACCGTAAAATTGCAGTTGATACTGGCGTTCTTGAGTGCAGTTGAGGTGTGCGGAATTCGTGGTGTAGCGGTGAAATGCTTAGATATCACGAAGAACTCCGATTGCGAAGGCAGCTCACTAAAC…	Bacteria;Bacteroidetes;Bacteroidia;Bacteroidales;Bacteroidaceae;Bacteroides	p<0.01	0	0	0.0119949	0.165349	0	0	0	0	0	0	0	0	0	0	0	0	0	0	0	0	0	0	0	0	0	0	0	0	0	0	0.00274537	0.00217557	0	0	0	0	0	0.165349	0.0113459	0.00621671	0.0160805
>denovo181154	CCTACGGGCGGCAGCAGTGAGGAATATTGGTCAATGGGCGGAAGCCTGAACCAGCCAAGTAGCGTGAGGGACGAAGGCCCTACGGGTTGTAAACCTCTTTTGTACGGGAACAAAACGGTCGACGTGTCGTCCCTTGCGTGTACCGTACGAATAAGGACCGGCTAATTCCGTGCCAGCAGCCGCGGTAATACGGAAGGTCCGGGCGTTATCCGGATTTATTGGGTTTAAAGGGAGCGCAGGCCGCAGGTTAAGCGTGTTGTGAAATGCAGGGGCCCAACCTCTGCACTGCAGCGCGAACTGGTCTGCTTGAGTGCGCGCAACGTCAGCGGAATTTGTCGTGTAGCGGTGAAATGCTTAGATATGACGAAGAACTCCGATTGCGAAGGCAGCTGACGGGAG…	Bacteria;Bacteroidetes;Bacteroidia;Bacteroidales;Prevotellaceae	p<0.05	0	0	0.0175803	0.163707	0	0	0	0	0	0	0	0	0	0	0	0	0	0	0	0	0	0	0	0	0	0	0	0.00915081	0	0	0	0	0	0	0	0	0	0	0.00425472	0.163707	0.121752
>denovo120741	CCTACGTGAGGCTGCAGTGAGGAATATTGGTCAATGGACGAGAGTCTGAACCAGCCAAGTAGCGTGAAGGATGAAGGTTCTATGGATTGTAAACTTCTTTTATAAGGGAATAAAGTGCTTTACGTGTAGAGTTTTGTATGTACCTTATGAATAAGCATCGGCTAACTCCGTGCCAGCAGCCGCGGTAATACGGAGGATGCGAGCGTTATCCGGATTTATTGGGTTTAAAGGGAGCGTAGACGGGATGTTAAGTCAGCTGTGAAAGTTTGGGGCTCAACCTTAAAATTGCAGTTGAAACTGGCGTTCTTGAGTGCGGTAGAGGCAGGCGGAATTCGTGGTGTAGCGGTGAAATGCTTAGATATCACGAAGAACTCCAATTGCGAAGGCAGCTTGCTGGAG…	Bacteria;Bacteroidetes;Bacteroidia;Bacteroidales;Bacteroidaceae;Bacteroides	p<0.05	0.49594	0.00566206	0.0114168	0.161679	0.000943485	0.000682678	0.0391676	0.00145243	0	0.00829404	0.014025	0.00675878	0.00279123	0.00452519	0.00151953	0.00169857	0.00541665	0.00521482	0.0108973	0.00253633	0	0.00453954	0.00277809	0	0	0	0	0	0	0	0	0	0	0.00805526	0.0152242	0.00246075	0	0	0.161679	0.00207224	0.00459443
>denovo1411	CCTACGGTAGGCTGCAGTGAGGAATATTGGTCAATGGGCGCGAGCCTGAACCAGCCAAGTAGCGTGAAGGATGAAGGTCCTACGGATTGTAAACTTCTTTTATAAGGGAATAAAGTCACCTACGTGTAGGTGTTTGTATGTACCTTATGAATAAGCATCGGCTAACTCCGTGCCAGCAGCCGCGGTAATACGGAGGATGCGAGCGTTATCCGGATTTATTGGGTTTAAAGGGAGCGCAGACGGGTCGTTAAGTCAGCTGTGAAAGTTTGGGGCTCAACCTTAAAATTGCAGTTGATACTGGCGTCCTTGAGTGCGGTTGAGGTGTGCGGAATTCGTGGTGTAGCGGTGAAATGCTTAGATATCACGAAGAACTCCGATTGCGAAGGCAGCACACTAAGC…	Bacteria;Bacteroidetes;Bacteroidia;Bacteroidales;Bacteroidaceae;Bacteroides	p<0.01	0.0418201	0.00132798	0.0317545	0.155564	0	0.000682678	0	0	0	0.00118486	0.00175312	0.00096554	0	0	0	0.00169857	0	0.0136889	0	0.00507267	0	0.00151318	0	0	0.00703152	0.00333045	0.003331	0.155564	0.0122141	0.00828958	0.142759	0.106603	0	0	0	0	0	0.0413373	0.00283648	0.00828895	0.0482415
>denovo76230	CCTACGGGTGGCTGCAGTGAGGAATTTTGCGCAATGGGGGCAACCCTGACGCAGCAACGCCGCGTGAACGATTAAGCCCTTCGGGGTGTAAAGTTCTGTCAGCAGGGACGAATAATGACGGTACCTGCAGAGGAAGCACCGGCTAACTCCGTGCCAGCAGCCGCGGTAATACGGAGGGTGCGAGCGTTGTCCGGAATCATTGGGCGTAAAGAGTTCGTAGGTGGCATGTAAAGTCCGGTGTTAAATTCAGGAGCTCAACTTCTGTTCGGCACTGGATACTTGCAAGCTAGAATTCGGTAGAGGTAAAGGGAATTCCTGGTGTAGCGGTGAAATGCGTAGATATCAGGAGGAACATCGGTGGCGTAAGCGCTTTACTGGGCCGACATTGACACTGAGGAA…	Bacteria;Proteobacteria;Deltaproteobacteria	p<0.05	0	0	0.00948548	0.153346	0	0	0	0	0	0	0	0	0	0	0	0	0	0	0	0	0	0	0	0	0	0	0	0	0	0	0	0	0.00419208	0	0	0	0	0	0.00141824	0.153346	0.00229721
>denovo149152	CCTACGGGTGGCAGCAGTAGGGAGTATTTGGCAATGGGGGAAACCCTGACCGAGCAACGCCGCGTGGACGATGAAGGCCCTCGGGTCGCAGAGTCCTGTGGGGAGCCGCCAATGGCGTCGGCAGGAAATGGCCGATGCTTGAGGAGCTCCCTAGAAAGCAACTGCTAACTACGTGCCAGCAGCAGCGGTAATACGTAGGTTGCAAGCGTTATCCGGAATCATTGGGCGTAAAGAGTGAGCAGGCGGCCCGGTAAGCCCGGGATGAAATGCGGGGGCTCAACCCCCGCATGTCCCGGGTACTGCCAGGCTAGGGTGCGGGAGAGGCGAGTGGAACTCCGCGTGTAGCGGCGAAATGCACAGATACGCGGAAGAACACCAGTGGCGAAGGCGGCTCGCCAG…	Bacteria;Tenericutes;Mollicutes;Anaeroplasmatales;Anaeroplasmataceae;Asteroleplasma	p<0.05	0	0	0.0189481	0.151273	0	0	0	0	0	0	0	0	0	0	0	0	0	0	0	0	0	0	0	0	0	0	0	0.149463	0	0	0.00549073	0.0130534	0	0	0	0	0	0	0.00283648	0.151273	0
>denovo7528	CCTACGGGAGGCAGCAGTAGGGAATATTGCACAATGGGGGGAACCCTGATGCAGCCATGCCGCGTGTGTGAAGAAGGCCTTCGGGTTGTAAAGCACTTTCAGCGGGGAGAAGAAAGGATGATACCCGCAGAAGAAGCACCGGCTGACTCCGTGCCAGCAGCCGCGGTAATACGGAGGGTGCAAGCGTTAATCGGAATAACTGGGCGTAAAGGGCATGCAGGCGGTCTGATAAGTAGGATGTGAAATCCCCGGGCTCAACCTGGGAGCTGCATTTTAAACTGTCAGACTGGAGTAGTGCAGAGGGAGATGGAATTCCAGGTGTAGCGGTGAAATGCGTAGAGATCTGGAAGAACACCGGAGGCGAAGGCGGTCTCCTGGGCACATACTGACGCTGAGGTG…	Bacteria;Proteobacteria;Gammaproteobacteria;Aeromonadales;Succinivibrionaceae	p<0.05	0.107961	0.00215874	0.0199956	0.149319	0	0	0	0.00290487	0	0	0	0.00096554	0.00139561	0.00905039	0.0258319	0	0	0	0	0	0	0.00302636	0	0	0.00234384	0.00666089	0	0.0610054	0.0366423	0.0193424	0.00549073	0.0108778	0	0	0	0	0	0.00330699	0.00141824	0.043517	0.149319
>denovo159851	CCTACGGGGGGCAGCAGTGGGGAATATTGCGCAATGGGGGAAACCCTGACGCAGCAACGCCGCGTGAAGGAAGAAGGTCTTCGGATTGTAAACTTTTGTTGACAGGGAAGAAGGAAGTGACAGTACCTGTTGAGGAAGCTCCGGCTAACTACGTGCCAGCAGCCGCGGTAATACGTAGGGAGCGAGCGTTGTCCGGAATTACTGGGTGTAAAGGGTGCGTAGGCGGGTATGCAAGTCATATGTGAAATACCGGGGCTCAACTCCGGGGCTGCATAAGAAACTGTATATCTTGAGTACAGGAGAGGTAAGCGGAATTCCTAGTGTAGCGGTGAAATGCGTAGATATTAGGAGGAACACCAGTGGCGAAGGCGGCTTACTGGACTGAAACTGACGCTGAGG…	Bacteria;Firmicutes;Clostridia;Clostridiales	p<0.05	0.901922	0.0124667	0.0138224	0.149022	0.00283046	0.00750946	0.0221382	0.0043573	0.0153371	0.00118486	0	0.0173797	0.00837369	0.0135756	0.0106367	0.0169857	0.0162499	0.0371556	0.0209563	0.00507267	0.00116907	0.0484218	0	0	0	0	0	0	0	0	0	0	0.0125762	0.149022	0.027911	0.029529	0.0159418	0	0	0	0
>denovo184940	CCTACGGGGGGCTGCAGTGAGGGATATTGGTCAATGGGCGCGAGCCTGAACCAGCCAAGTAGCGTGGAGGATGACTGCCCTACGGGTTGTAAACTCCTTTTGCAGGGGGATAAAGTGTGCTACGTGTGGCATATTGCAGGTACCCTGCGAATAAGCATCGGCTAACTCCGTGCCAGCAGCCGCGGTAATACGGAGGATGCGAGCGTTATCCGGATTTATTGGGTTTAAAGGGAGCGTAGACGGGTCGTTAAGTCAGCTGTGAAAGTTCGGGGCTCAACCTTGAAATTGCAGTTGATACTGGCGTCCTTGAGTACGGTTGAGGCAGGCGGAATTCGTGGTGTAGCGGTGAAATGCTTAGATATCACGAAGAACCCCGATTGCGAAGGCAGCCTGCTAAGC…	Bacteria;Bacteroidetes;Bacteroidia;Bacteroidales;Bacteroidaceae;Bacteroides	p<0.01	0.0164018	0.000338808	0.0206567	0.147939	0	0	0	0	0	0	0	0	0	0	0	0	0	0.00260741	0	0	0	0	0	0.00416875	0.00703152	0.0333045	0	0.0396535	0	0.00276319	0.104324	0.147939	0	0	0	0	0	0	0.00141824	0.0124334	0.00229721
>denovo182813	CCTACGGGTGGCTGCAGTGAGGAATATTGGTCAATGGACGAGAGTCTGAACCAGCCAAGTAGCGTGCAGGATGACGGCCCTATGGGTTGTAAACTGCTTTTGTACGGGGATAAAGTGAGCCACGTGTGGTTTATTGCAGGTACCGTACGAATAAGGACCGGCTAATTCCGTGCCAGCAGCCGCGGTAATACGGAAGGTCCGGGCGTTATCCGGATTTATTGGGTTTAAAGGGAGCGTAGACGGGTCGTTAAGTCAGCTGTGAAAGTTTGAGGCTCAACCTTAAAATTGCAGTTGATACTGGCGTCCTTGAGTACGGTTGAGGCAGGCGGAATTCGTGGTGTAGCGGTGAAATGCTTAGATATCACGAAGAACCCCGATTGCGAAGGCAGCCTGCTAACC…	Bacteria;Bacteroidetes;Bacteroidia;Bacteroidales;Prevotellaceae;Prevotella	p<0.05	0.0014868	3.25926e-05	0.0219213	0.146413	0	0	0	0	0	0	0	0	0	0	0	0	0	0.000651852	0	0	0	0	0	0	0	0.00333045	0	0.146413	0	0	0	0.00217557	0	0	0	0	0	0	0.00141824	0.0746006	0.144724
>denovo24102	CCTACGGGTGGCAGCAGTGGGGAATTTTGGACAATGGGGGCAACCCTGATCCAGCCATGCCGCGTGCGGGATGAAGGCCTTCGGGTTGTAAACCGCTTTTGTCAGGGACGAAAAGGGACTCGCTAATACCGGGTTCTGCTGACGGTACCTGAAGAATAAGCACCGGCTAACTACGTGCCAGCAGCCGCGGTAATACGTAGGGTGCAAGCGTTAATCGGAATTACTGGGCGTAAAGCGTGCGCAGGCGGTTCCGTAAGATAGATGTGAAATCCCCGGGCTCAACCTGGGAATTGCATTTATGACTGCGGGACTGGAGTTTGTCAGAGGGGGGTGGAATTCCAAGTGTAGCAGTGAAATGCGTAGATATTTGGAAGAACACCGATGGCGAAGGCAGCCCCC…	Bacteria;Proteobacteria;Betaproteobacteria;Burkholderiales;Sutterellaceae;Sutterella	p<0.01	0	0	0.0135551	0.146413	0	0	0	0	0	0	0	0	0	0	0	0	0	0	0	0	0	0	0	0	0.014063	0.00333045	0.006662	0.146413	0.00610706	0.00552639	0.00274537	0	0	0	0	0	0	0	0	0.0455892	0
>denovo9196	CCTACGGGTGGCAGCAGTTTCGAATCATTCACAATGGGGGCAACCCTGATGGTGCAACGCCGCGTGGGGGATGAAGGTCTTCGGATTGTAAACCCCTGTCACACAGGACTAACCGCGAGGTTCATAGCCTCGTCTGAATTAACTGTGAGAGGAAGTAGTGGCTAACTCCGTGCCAGCAGCCGCGGTAATACGGAGACTACGAGCGTTACTCGGATTCACTGGGCGTAAAGGGAGCGCAGGCGGATTGGTGTGTTGGGTGTGAAATACCGGGGCTTAACTTCGGAATTGCGCCCAAAACTATTAATCTAGAGACTTGGAGAGGTAAGCGGAATTTCCGGTGTAGCGGTAAAATGCGCAGATATCGGAAGGAACACCGAAGGCGAAGGCAGCTTACTGGAC…	Bacteria;Verrucomicrobia;Opitutae;Puniceicoccales;Puniceicoccaceae	p<0.05	0.179499	0.00765397	0.0426407	0.142531	0.0273611	0.0116055	0	0.00145243	0	0.0130335	0	0	0.00139561	0	0.00151953	0.00339714	0.00433332	0.00912593	0.00586776	0.00253633	0.00116907	0.0438822	0.00555617	0.0208438	0	0.0266436	0.013324	0.00305027	0.0885523	0.0746062	0.0137268	0.015229	0.142531	0.0745111	0.106569	0.137802	0.0212557	0	0.00709119	0	0
>denovo148696	CCTACGGGTGGCTGCAGTGAGGAATATTGGTCAATGGACGAGAGTCTGAACCAGCCAAGTAGCGTGAAGGATGACTGCCCTATGGGTTGTAAACTTCTTTTATATGGGAATAAAAAAGGCCACGTGTGGTCTATTGTATGTACCTTATGAATAAGCATCGGCTAATTCCGTGCCAGCAGCCGCGGTAATACGGAAGATGCGAGCGTTATCCGGATTTATTGGGTTTAAAGGGAGCGTAGACGGGATGTTAAGTCAGCTGTGAAAGTTTGCGGCTCAACCGTAAAATTGCAGTTGATACTGGCGTTCTTGAGTGCAGTTGAGGTGTGCGGAATTCGTGGTGTAGCGGTGAAATGCTTAGATATCACGAAGAACTCCGATTGCGAAGGCAGCTCACTAAAC…	Bacteria;Bacteroidetes;Bacteroidia;Bacteroidales;Bacteroidaceae;Bacteroides	p<0.05	0	0	0.00878861	0.1422	0	0	0	0	0	0	0	0	0	0	0	0	0	0	0	0	0	0	0	0	0	0	0	0	0	0	0	0	0	0	0	0	0	0.1422	0.00283648	0.00207224	0.00229721
>denovo101165	CCTACGGGGGGCTGCAGTAGGGAATATTGGACAATGGGCGAAAGCCTAATCCAGCAATACCGCGTGAATGATGAAGGTCTTAGGATTGTAAAGTTCTTTCGGTGGGGAAGATAATGACGGTACCCACAGAAGAAGCACCGGCTAACTTCGTGCCAGCAGCCGCGGTAATACGAAGGGTGCTAGCGTTATTCGGAATCACTGGGCGTAAAGCGTGTGTAGGCGGTTTTATAAGTCAGTTGTGAAATCCCTAGGCTTAACCTAGGAACTATAATTGATACTATTTTACTAGAGTATAGTAGGCGATGGCGGAATTCTTAGTGTAGGGGTAAAATCCGTAGATATTAAGAGGAACACCGGCGGTGAAGACGGCTATCTTGACTATAACTGACGCTAAAGCAC…	Bacteria;Proteobacteria	p<0.01	0.0752188	0.00170075	0.0226107	0.135536	0	0	0	0	0	0	0	0	0	0.00452519	0	0.00679429	0.00974997	0.00456297	0.00838251	0	0	0	0	0	0.00937537	0.0566176	0	0	0.0396959	0.0221056	0.0247083	0.015229	0	0.00805526	0	0	0.00531392	0	0.0553113	0.0124334	0.135536
>denovo5598	CCTACGGGTGGCAGCAGTGAGGAATATTGGTCAATGGAGGCAACTCTGAACCAGCCATGCCGCGTGGAGGCGAAGGCCCTACGGGTCTTAAACTCCTTTGGCCCGGGAGCAATAAGGTCCACGCGTGGACCGACGAGAGTACCGGGAGAACAAGCATCGGCTAACTCCGTGCCAGCAGCCGCGGTAATACGGGGGATGCGAGCGTTATCCGGATTCATTGGGTTTAAAGGGTGCGTAGGCTGCGCGTCAAGTCAGCGGTGAAATACCGGGGCTCAACCCCGGGGCTGCCGATGATACTGGCGTGCTGGGATACGGACGAGGCCGGAGGAATGTGCGGTGTAGCGGTGAAATGCATAGATATCGCACAGAACACCGATTGCGGAGGCATCCGGCTAGGGC…	Bacteria;Bacteroidetes	p<0.01	0.160986	0.00741004	0.0460292	0.134212	0.00188697	0.0150189	0.0246926	0	0	0	0	0.00096554	0	0.0022626	0	0	0.00108333	0.0469334	0.000838251	0.0177543	0.0280577	0.00453954	0.00277809	0.00138958	0.00937537	0.109905	0.083275	0.134212	0.00305353	0	0.0274537	0.0456869	0.0733614	0.0120829	0.0685088	0.039372	0.00265696	0.00165349	0.0496383	0.122262	0
>denovo7844	CCTACGGGGGGCTGCAGTGAGGAATATTGGTCAATGGGCGAGAGCCTGAACCAGCCAAGTAGCGTGGAGGACGACGGCCCTACGGGTTGTAAACTCCTTTTGCGCGGGGATAAAGCGCTCCACGTGTGGGGCTTTGCAGGTACCGCGCGAATAAGCATCGGCTAACTCCGTGCCAGCAGCCGCGGTAATACGGAGGATGCAGGCGTTATCCGGATTTATTGGGTTTAAAGGGAGCGCAGGCCGCAGGTTAAGCGTGTTGTGAAATGCAGGGGCCCAACCTCTGCACTGCAGCGCGAACTGGTCTGCTTGAGTGCGCGCAACGTCAGCGGAATTTGTCGTGTAGCGGTGAAATGCTTAGATATGACGAAGAACTCCGATTGCGAAGGCAGCTGACGGGAG…	Bacteria;Bacteroidetes;Bacteroidia;Bacteroidales;Prevotellaceae;Hallella	p<0.01	0.00228941	3.25926e-05	0.0142363	0.133238	0	0	0	0	0	0	0	0	0	0	0	0	0	0.000651852	0	0	0	0	0	0	0.00234384	0	0	0.0274524	0	0	0	0.00652671	0	0	0	0	0	0.00330699	0.00283648	0.0663116	0.133238
>denovo81660	CCTTCGGGCGGCAGCAGTGAGGAATATTGGTCAATGGGCGCGAGCCTGAACCAGCCAAGTCGCGTGAAGGATGAAGGTCCTACGGATTGTAAACTTCTTTTATAAGGGAATAAAGTCACCCACGTGTGGGTGTTTGTATGTACCTTATGAATAAGCATCGGCTAACTCCGTGCCAGCAGCCGCGGTAATACGGAGGATGCGAGCGTTATCCGGATTTATTGGGTTTAAAGGGAGCGTAGACGGGTTTTTAAGTCAGCTGTGAAAGTTTGGGGCTCAACCTTAAAATTGCAGTTGAAACTGGAGACCTTGAGTACGGTTGAGGCAGGCGGAATTCGTGGTGTAGCGGTGAAATGCTTAGATATCACGAAGAACCCCGATTGCGAAGGCAGCCTGCTAAGC…	Bacteria;Bacteroidetes;Bacteroidia;Bacteroidales;Bacteroidaceae;Bacteroides	p<0.01	0.00750307	0.000195556	0.0260634	0.131778	0	0	0	0	0	0	0	0	0	0	0	0	0	0.00391111	0	0	0	0	0	0	0	0	0	0.00610054	0.00610706	0.00276319	0.131778	0.117481	0	0	0	0	0	0.0992096	0.00283648	0.0331558	0.0436471
>denovo3522	CCTACGGGTGGCTGCAGTGAGGAATATTGGTCAATGGACGAGAGTCTGAACCAGCCAAGTAGCGTGAAGGATGAAGGTCCTACGGATTGTAAACTTCTTTTATAAGGGAATAAACCCTCCCACGTGTGGGAGCTTGTATGTACCTTATGAATAAGCATCGGCTAACTCCGTGCCAGCAGCCGCGGTAATACGGAGGATGCGAGCGTTATCCGGATTTATTGGGTTTAAAGGGAGCGCAGACGGGTCGTTAAGTCAGCTGTGAAAGTTTGGGGCTCAACCTTAAAATTGCAGTTGATACTGGCGTCCTTGAGTGCGGTTGAGGCAGGCGGAATTCGTGGTGTAGCGGTGAAATGCTTAGATATCACGAAGAACTCCGATTGCGAAGGCAGCCTGCTAAGC…	Bacteria;Bacteroidetes;Bacteroidia;Bacteroidales;Bacteroidaceae;Bacteroides	p<0.05	0.649346	0.0158924	0.0244745	0.131484	0.0273611	0.00409607	0.00340588	0.00580973	0.00958571	0.0331761	0.131484	0.00675878	0.00418684	0.00452519	0.00303905	0.0101914	0	0.022163	0.0016765	0.0278997	0.0140289	0.00151318	0.00277809	0.00416875	0.126567	0.029974	0.013324	0.0152513	0.00610706	0	0.0356898	0.0413358	0.0146723	0.0181243	0.0126868	0.0221468	0.00797088	0.0165349	0.035456	0.00414448	0.0160805
>denovo10883	CCTACGGGTGGCAGCAGTGGGGAATCTTCCGCAATGGGCGAAAGCCTGACGGAGCAACGCCGCGTGAACGAAGAAGGTCTTAGGATCGTAAAGTTCTGTTGTTAGGGGCGAAGGGCAACATTTTGAATAAGGGTGTTGTTTGACGGTACTTAACGAGGAAGCCACGGCTAACTACGTGCCAGCAGCCGCGGTAATACGTAGGCGGCAAGCGTTGTCCGGAATTATTGGGCGTAAAGGGAGCGCAGGCGGGAAGTTAAGCGGACTTTAAAAGTGCGGGGCTCAACCCCGTGAGGGGGTCCGAACTGACTTTCTAGAGTGCTGGAGAGGTAAGTGGAATTCCTAGTGTAGCGGTGAAATGCGTAGATATTAGGAGGAACACCAGTGGCGAAGGCGGCTTAC…	Bacteria;Firmicutes;Negativicutes;Selenomonadales;Veillonellaceae;Megamonas	p<0.01	0.614329	0.00678905	0.0110512	0.130941	0	0	0.00085147	0.0043573	0	0.00355459	0	0.00096554	0.0139561	0.00678779	0.00455858	0.00339714	0.00216666	0.00456297	0.00251475	0.0101453	0.00116907	0.00453954	0.0111123	0.0611417	0	0	0	0.00305027	0	0	0	0	0	0	0	0	0	0	0	0.0538782	0.130941
>denovo10801	CCTACGGGTGGCAGCAGTGAGGAATATTGGTCAATGGGCGAGAGCCTGAACCAGCCAAGTAGCGTGAAGGATGAAGGTTCTATGGATTGTAAACTTCTTTTATAAGGGAATAAAGTGCTTTACGTGTAGAGTTTTGTATGTACCTTATGAATAAGCATCGGCTAACTCCGTGCCAGCAGCCGCGGTAATACGGAGGATGCGAGCGTTATCCGGATTTATTGGGTTTAAAGGGAGCGTAGACGGGATGTTAAGTCAGCTGTGAAAGTTTGGGGCTCAACCTTGGAATTGCAGTTGAAACTGGCGTGCTTGAGTTCGGTCGAGGCAGGCGGAATTCGTGGTGTAGCGGTGAAATGCTTAGATATCACGAAGAACCCCGATTGCGAAGGCAGCTTGCCAGGC…	Bacteria;Bacteroidetes;Bacteroidia;Bacteroidales;Bacteroidaceae;Bacteroides	p<0.05	0.873518	0.00874795	0.0100146	0.129405	0	0.000682678	0.0204353	0.00145243	0.04026	0.0118486	0.0157781	0.0115865	0.00697807	0.00452519	0.00151953	0.00849286	0.00541665	0.013037	0.0251475	0	0.00350721	0.00151318	0.00277809	0	0.00234384	0	0	0	0	0	0	0	0.00419208	0.0181243	0.129405	0.0147645	0	0	0.00141824	0	0
>denovo127373	CCTACGGGTGGCAGCAGTGAGGAATATTGGTCAATGGGCGGAAGCCTGAACCAGCCATGCCGCGTGAGGGTCAAGGCCCTACGGGTTTACAACCTCTTTGACACGGGAGCAATAAGGTCCGCGAGCCGGACCGATGAGAGTACCGTGAGAACAAGCGTCGGCTAACTCCGTGCCAGCAGCCGCGGTAATACGGGGGACGCGAGCGTTATCCGGATTCATTGGGTTTAAAGGGTGCGTAGGCTGCGCGGCAAGTCAGCGGTGAAACCCCCGTGCTCAACACGGGGCCTGCCGTTGAAACTGTCGTGCTGGAGTACGGTCGCCGCCGGAGGAATGTGCGGTGTAGCGGTGAAATGCATAGATATCGCACAGAACACCGATTGCGGAGGCATCTGGCGAGGC…	Bacteria;Bacteroidetes;Sphingobacteriia;Sphingobacteriales;Sphingobacteriaceae	p<0.01	0.291928	0.0156292	0.0535378	0.128111	0	0.019115	0.0153265	0.0290487	0.0153371	0.00118486	0.00175312	0.0337939	0.0111649	0.0022626	0.057742	0.0288757	0	0.00521482	0.0016765	0.0253633	0.0479319	0.00151318	0.0138904	0.00138958	0.0164069	0.0466263	0.03331	0.128111	0.0183212	0.0193424	0.104324	0.104427	0.0691693	0.0966631	0.0456725	0.0418328	0.00797088	0.0264559	0.0624025	0.0891062	0
>denovo47419	CCTAGGGGGGCTGCAGTGGGGAATATTGCACAATGGGGGAAACCCTGATGCAGCGACGCCGCGTGGAGGAAGAAGGTCTTCGGATTGTAAACTCCTGTTGTTGGGGAAAATACGGATGGTACCCAACAAGGAAGTGACGGCTAACTACGTGCCAGCAGCCGCGGTAAAACGTAGGTCACAAGCGTTGTCCGGAATTACTGGGTGTAAAGGGAGCGCAGGCGGGTATGCAAGTTGGAAGTGAAATACATGGGCTCAACCCATGAACTGCTTTCAAAACTGTGTATCTTGAGTAGTGCAGAGGTAGGCAGAATTCCCGGTGTAGCGGTGGAATGCGTAGATATCGGGAGGAACACCAGTGGCGAAGGCGGCCTGCTGGGCACCAACTGACGCTGAGGCTCG…	Bacteria;Firmicutes;Clostridia;Clostridiales;Ruminococcaceae;Faecalibacterium	p<0.01	0.0701688	0.00160942	0.0229364	0.127107	0	0	0.00085147	0.00290487	0	0	0.00175312	0.00386216	0.00418684	0	0	0	0.00216666	0.00456297	0	0.007609	0	0.00151318	0.00277809	0	0.00234384	0.00333045	0	0.0274524	0.0916059	0.127107	0.0109815	0.015229	0.00628812	0.00201381	0	0.0049215	0	0.00330699	0.0538931	0.0414448	0
>denovo38690	CCTACGGGTGGCAGCAGTGGGGAATCTTGCGCAATGGGGGCAACCCTGACGCAGCGACGCCGCGTGCGGGACGAAGGCCCTCGGGTCGTAAACCGCTTTCAGCGGGGACGAGTTTGACGGTACCCGCAGAAGAAGCCCCGGCTAACTACGTGCCAGCAGCCGCGGTAACACGTAGGGGGCGAGCGTTATCCGGATTCATTGGGCGTAAAGCGCGCGCAGGCGGCCCGGCAGGCAGGGGGTCAAATGGCGGGGCTCAACCCCGTCCCGCCCCCTGAACCTCCGGGCTTGGGTGGCGCAGGGGAGGGCGGAACTCCCGGTGTAGCGGTGGAATGCGCAGATATCGGGAGGAACACCGGTGGCGAAGGCGGCCCTCTGGGCGCCCACCGACGCTGAGGCGCG…	Bacteria;Actinobacteria;Actinobacteria;Coriobacteriales;Coriobacteriaceae;Collinsella	p<0.01	0.0196501	0.000348904	0.0177559	0.126407	0	0	0	0	0	0	0	0	0.00697807	0	0	0	0	0	0	0	0	0	0	0	0.0257823	0.0932525	0.016655	0.00915081	0	0	0	0	0	0	0	0	0	0	0.00992767	0.126407	0.0206749
>denovo31051	CCTACGGGGGGCAGCAGTGAGGAATATTGGTCAATGGCCGGAAGGCTGAACCAGCCAAGTAGCGTGAGGGATGACTGCCCTATGGGTTGTAAACCTCTTTTGCATGGGAATAACCTCGTCCACGTGTGGACGTCTGCATGTACCATGCGAATAAGCATCGGCTAACTCCGTGCCAGCAGCCGCGGTAATACGGAGGATGCGAGCGTTATCCGGATTTATTGGGTTTAAAGGGAGCGTAGACGGGGAAGTAAGTCAGTTGTGAAAGTTTGCGGCTCAACCGTAAAATTGCAGTTGATACTGTTTCCCTTGAGTGCGGCAGAGGCAGGCGGAACTCGTGGTGTAGCGGTGAAATGCTTAGATATCACGAAGAACTCCGATTGCGAAGGCAGCTTGCTGGAC…	Bacteria;Bacteroidetes;Bacteroidia;Bacteroidales;Bacteroidaceae;Bacteroides	p<0.01	0	0	0.0192341	0.124334	0	0	0	0	0	0	0	0	0	0	0	0	0	0	0	0	0	0	0	0	0	0	0	0	0.00305353	0	0.0905971	0.0891983	0	0	0	0	0	0	0.00141824	0.124334	0.0183777
>denovo186279	CCTACGGGGGGCAGCAGTAGGGAATCTTCCACAATGGACGAAAGTCTGATGGAGCAACGCCGCGTGAGTGAAGAAGGTTTTCGGATCGTAAAACTCTGTTGTTGGAGAAGAATGTATCTGATAGTAACTGATCAGGTAGTGACGGTATCCAACCAGAAAGCCACGGCTAACTACGTGCCAGCAGCCGCGGTAATACGTAGGTGGCAAGCGTTGTCCGGATTTATTGGGCGTAAAGCGAGCGCAGGCGGTTTTTTAAGTCTGATGTGAAAGCCTTCGGCTCAACCGAAGAAGTGCATCGGAAACTGGGAAACTTGAGTGCAGAAGAGGACAGTGGAACTCCATGTGTAGCGGTGAAATGCGTAGATATATGGAAGAACACCAGTGGCGAAGGCGGCTGTC…	Bacteria;Firmicutes;Bacilli;Lactobacillales;Lactobacillaceae;Lactobacillus	p<0.05	0.0041394	4.8277e-05	0.0116628	0.122843	0	0	0	0	0	0	0	0.00096554	0	0	0	0	0	0	0	0	0	0	0	0	0	0	0	0	0	0	0	0	0.0146723	0.122843	0.0431352	0.0123038	0.00531392	0	0	0	0
>denovo47607	CCTACGGGTGGCTGCAGTGAGGAATCTTGCGCAATGGGCGAAAGCCTGACGCAGCGACGCCGCGTGGAGGAAGAAGGTCTTCGGATTGTAAACTCCTGTTGTTGGGGAAAAATTGGATGGTACCCAACAAGGAAGTGACGGCTAACTACGTGCCAGCAGCCGCGGTAAAACGTAGGTCACAAGCGTTGTCCGGAATTACTGGGTGTAAAGGGAGCGCAGGCGGGTATGCAAGTTGGAAGTGAAATACATGGGCTCAACCCATGAACTGCTTTCAAAACTGTGTATCTTGAGTAGTGCAGAGGTAGGCGGAATTCCCGGTGTAGCGGTGGAATGCGTAGATATCGGGAGGAACACCAGTGGCGAAGGCGGCCTGCTGGGCACCAACTGACGCTGAGGCTC…	Bacteria;Firmicutes;Clostridia;Clostridiales;Ruminococcaceae;Faecalibacterium	p<0.05	0.0651179	0.00121028	0.018586	0.118817	0.000943485	0	0	0.00290487	0	0	0.00175312	0.00289662	0.00279123	0	0	0	0.00108333	0.00651852	0	0.00253633	0	0	0.00277809	0	0.00234384	0.00666089	0.003331	0.00610054	0.106873	0.118817	0.00549073	0.0108778	0	0.00201381	0	0	0	0	0.0368742	0.0165779	0
>denovo18114	CCTACGGGGGGCAGCAGTGAGGAATATTGGTCAATGGCCGCAAGGCTGAACCAGCCAAGTAGCGTGGAGGATGACGGCCCTACGGGTTGTAAACTCCTTTTATAGAGGAATAAAGAGGCGTACGTGTACGCCGTTGCATGTACTTTATGAATAAGCATCGGCTAACTCCGTGCCAGCAGCCGCGGTAATACGGAGGATGCGAGCGTTATCCGGATTTATTGGGTTTAAAGGGAGCGTAGACGGGGTGTCAAGTCAGCTGTGAAAGTTCTCGGCTCAACCGTGGAATTGCAGTTGAAACTGGCGCTCTTGAGTGCGGTAAGGGCAGGCGGAATTCGTGGTGTAGCGGTGAAATGCTTAGATATCACGAAGAACTCCGATCGCGAAGGCAGCCTGCCGGGC…	Bacteria;Bacteroidetes;Bacteroidia;Bacteroidales	p<0.05	0	0	0.00740643	0.118815	0	0	0	0	0	0	0	0	0	0	0	0	0	0	0	0	0	0	0	0	0	0	0	0	0	0	0	0	0.00209604	0.118815	0.00253736	0.00246075	0	0	0	0	0
>denovo44044	CCTACGGGAGGCAGCAGTTTCGAATCATTCACAATGGGGGCAACCCTGATGGTGCAACGCCGCGTGGGGGACGAAGGTCTTCGGATTGTAAACCCCTGTCACACAGGACTAACCGCAAGGTTCATAGCCTTGTCTGAATTAACTGTGAGAGGAAGTAGTGGCTAACTCCGTGCCAGCAGCCGCGGTAATACGGAGACTACGAGCGTTACTCGGATTCACTGGGCGTAAAGGGAGCGCAGGCGGGATAGTGTGTTAGGTGTGAAATGCCGGGGCTTAACTTCGGAGCTGCGCCTAAAACTATTATTCTAGAGTGCTGGAGAGGTAAGCGGAATTTCCGGTGTAGCGGTAAAATGCGCAGATATCGGAAGGAACACCGAAGGCGAAGGCAGCTTACTGGAC…	Bacteria;Verrucomicrobia;Opitutae;Puniceicoccales;Puniceicoccaceae;Coraliomargarita	p<0.05	0.279559	0.00793938	0.0283997	0.117481	0.0566091	0.0122882	0.00085147	0	0	0.0177729	0.00350625	0.00096554	0.00279123	0	0.00151953	0.00339714	0	0.00325926	0.000838251	0.00507267	0.00233814	0.0211845	0.0222247	0.00416875	0	0	0.019986	0.0488043	0.00610706	0.0110528	0.0576527	0.117481	0.0482089	0.0382625	0.0710462	0.0467543	0.00531392	0.00165349	0.00425472	0.00621671	0
>denovo145964	CCTACGGGAGGCTGCAGTGAGGGATATTGGACAATGGAAGGAATTCTGATCCAGCCATGCCGCGTGCAGGACGACCGCCCTACGGGCGATGAACTGCTTTTGCCCCGGAGCAATAAGGGCCACGCGTGGCCCGACGAGAGTACGGGGCGAATAAGCATCGGCTAACTCCGTGCCAGCAGCCGCGGTAATACGGGGGATGCGAGCGTTATCCGGATTCATTGGGTTTAAAGGGTGCGTAGGCGGCGCCGCAAGTCGGCGGTGAAATACCCGGGCTCAACCCGGGGGTTGCCGTCGAAACTGCGGTGCTGGGATCGGACTGCCGTCGGGGGAATGCGTGGTGTAGCGGTGAAATGCATAGATATCACGCAGAACGCCGATTGCGGAGGCACCTGGCGAAGT…	Bacteria;Bacteroidetes	p<0.05	0.399321	0.00284453	0.00712343	0.116906	0	0	0.00340588	0	0	0	0	0	0.0097693	0.0135756	0.00151953	0.00169857	0.00758331	0.000651852	0.00586776	0	0.00701443	0.00302636	0.00277809	0	0	0	0	0	0	0	0	0	0.00419208	0	0	0	0.116906	0	0	0	0
>denovo42824	CCTACGGGCGGCAGCAGTGGGGAATATTGCACAATGGGGGAAACCCTGATGCAGCGACGCCGCGTGAAGGAAGAAGTATTTCGGTATGTAAACTTCTATCAGCAGGGAAGAAAATGACGGTACCTGACTAAGAAGCCCCGGCTAACTACGTGCCAGCAGCCGCGGTAATACGTAGGGGGCAAGCGTTATCCGGATTTACTGGGTGTAAAGGGAGCGTAGACGGAGCGGCAAGTCTGGAGTGAAAACCCGGGGCTTAACCCTGGGACTGCTTTGGAAACTGTCGTTCTTGAGTGCCGGAGGGGTAAGCGGAATTCCTAGTGTAGCGGTGAAATGCGTAGATATTAGGAGGAACACCAGTGGCGAAGGCGGCTTACTGGACGGCAACTGACGTTGAGGCTC…	Bacteria;Firmicutes;Clostridia;Clostridiales;Lachnospiraceae	p<0.05	0.571156	0.0116812	0.0204518	0.114848	0	0.00204803	0.00255441	0.0261438	0.0977742	0.00473945	0.0333094	0.00675878	0.0307035	0.0022626	0	0.0135886	0	0.0117333	0.000838251	0	0.00116907	0	0	0	0.114848	0.059948	0.003331	0.045754	0.00305353	0.00552639	0.0137268	0.00870227	0.00419208	0.0140967	0.0355231	0.009843	0.00265696	0.00661398	0.00283648	0.0124334	0.00459443
>denovo151291	CCTACGGGTGGCTGCAGTAGGGAATTTTCGGCAATGGACGAAAGTCTGACCGAGCAATGCCGCGTGAACGATGAAGTTATTCGTAATGTAAAGTTCTTTTATTAGGGACGAAAAAACAAATTGACGGTACCTAATGAATAAGCCCCGGCTAACTACGTGCCAGCAGCCGCGGTAATACGTAGGGGGCGAGCGTTATCCGGAATTATTGGGCGTAAAGCGTGTGTAGACGGTTTAAGAAGTCTTGTGTAAAATGGTTGGGCTCAACCCAATCCTGCACAAGAAACTCTTAGACTAGAGTGTGGTAGAGGCAAGTGGAATTCCATGTGTAGCGGTAAAATGCGTAAATATATGGAGGAACACCAGTGGCGAAGGCGGCTTGCTAGACCGATACTGACGTTG…	Bacteria;Tenericutes;Mollicutes;Anaeroplasmatales;Anaeroplasmataceae;Anaeroplasma	p<0.01	0.0588547	0.00215364	0.0365924	0.11109	0	0	0	0.0130719	0.00766856	0	0	0.00772432	0.0139561	0	0	0	0	0.000651852	0	0	0	0	0	0	0.0257823	0.00999134	0	0	0.0396959	0.0525007	0.0192176	0.0130534	0.11109	0.0281934	0.0964198	0.0664403	0	0	0.00283648	0.0787451	0.0781053
>denovo124385	CCTACGGGAGGCTGCAGTGGGGAATATTGCACAATGGGGGAAACCCTGATGCAGCGATGCCGCGTGAGGGAAGAAGGTTTTCGGATTGTAAACCTCTGTTTTAAGTGAAGATAATGACGGTAGCTTAAGAGGAAGCCACGGCTAACTACGTGCCAGCAGCCGCGGTAATACGTAGGTGGCAAGCGTTGTCCGGAATTACTGGGTGTAAAGGGAGCGTAGGCGGGGATGCAAGTTGAATGTCAAAGCCAGGGGCTCAACCCCTGATCGCGTTCAAAACTGTATCTCTTGAGTGAAGTAGAGGCAGGCGGAATTCCTAGTGTAGCGGTGAAATGCGTAAATATTAGGAGGAACACCAGTGGCGAAGGCGGCCTGCTGGGCTTTAACTGACGCTGAGGCTCG…	Bacteria;Firmicutes;Clostridia;Clostridiales;Ruminococcaceae	p<0.05	0.852209	0.0191932	0.0225217	0.109923	0.0150958	0.0525662	0.0229897	0.0566449	0.00766856	0.00355459	0.00175312	0.0115865	0.018143	0.00905039	0.0850935	0.00509571	0	0.00586667	0	0.068481	0.0116907	0.00302636	0.00277809	0.00277917	0.0796906	0.109905	0.109923	0	0.00305353	0	0	0	0.0733614	0.00201381	0	0.0049215	0	0	0	0	0
>denovo96209	CCTACGGGGGGCAGCAGTGGGGGATATTGCGCAATGGGGGGAACCCTGACGCAGCAACGCCGCGTGAAGGAAGAAGGTTTTCGGATCGTAAACTTCTTTAAGTTGGGAAGATAATGACGGTACCAACAGAATAAGCCACGGCTAACTACGTGCCAGCAGCCGCGGTAATACGTAGGTGGCGAGCGTTGTCCGGATTTACTGGGTGTAAAGGGCGTGTAGGCGGGCTTTTAAGTCAGATGTGAAATACCGGGGCTTAACCCCGGGGCTGCATTTGAAACTGGAAGTCTTGAGTGCCGGAGAGGAAAGCGGAATTCCTAGTGTAGCGGTGAAATGCGTAGATATTAGGAGGAACACCAGTGGCGAAGGCGGCTTTCTGGACGGTAACTGACGCTGAGGCGC…	Bacteria;Firmicutes;Clostridia;Clostridiales;Ruminococcaceae	p<0.05	0	0	0.00792738	0.106574	0	0	0	0	0	0	0	0	0	0	0	0	0	0	0	0	0	0	0	0	0.0210946	0.106574	0	0	0	0	0.00274537	0.00435114	0	0	0	0	0	0	0	0	0
>denovo123637	CCTACGGGGGGCTGCAGTGGGGAATATTGGGCAATGGGGGCAACCCTGACCCAGCGACGCCGCGTGGGTGAAGAAATCCCTCGGGATGTAAAGCCCTGTTGTGTGGGAAGAATGATGACGGTACCACACGAGGAAGCCCCGGCAAACTACGTGCCAGCAGCCGCGGTAATACGTAGGGGGCGAGCGTTGTTCGGAATTACTGGGCGTAAAGCGCACGCAGGCGGTACGTTAAGTCCATTGGCAAAGGCTGAGGCTCAACCTCAGTTCTACACTGGATACTGGCGGACTAGAGTATGTGAGAGGGAAGTGGAATTCCCGGTGTAGCGGTGAAATGCGTAGATATCGGGAGGAACACCAGTGGCGAAGGCGGCTTCCTGGCACACTACTGACGCTCATGTG…	Bacteria;Synergistetes;Synergistia;Synergistales;Synergistaceae;Cloacibacillus	p<0.05	0.13745	0.00245481	0.0178597	0.103621	0.00188697	0	0.00425735	0.00145243	0.00191714	0	0	0.00096554	0.00139561	0.0022626	0.00151953	0.00679429	0.00866664	0.0013037	0.000838251	0.00253633	0.0105216	0	0.00277809	0	0	0	0	0.00610054	0.00916059	0.00276319	0.0549073	0.0500381	0.00419208	0.00604144	0	0.00738225	0.103621	0.0264559	0.00141824	0.0269391	0.00459443
>denovo81816	CCTACGGGTGGCTGCAGTGAGGAATATTGGTCAATGGGCGCGAGCCTGAACCAGCCAAGTAGCGTGGAGGATGACTGCCCTACGGGTTGTAAACTCCTTTTGCAGGGGGATAAAGTGTGCCACGTGTGGCATATTGCAGGTACCCTGCGAATAAGCATCGGCTAACTCCGTGCCAGCAGCCGCGGTAATACGGAAGGTCCGGGCGTTATCCGGATTTATTGGGTTTAAAGGGAGCGCAGGCCGCAGGTTAAGCGTGTTGTGAAATGCAGGGGCCCAACCTCTGCACTGCAGCGCGAACTGGTCTGCTTGAGTGCGCGCAACGTCAGCGGAATTTGTCGTGTAGCGGTGAAATGCTTAGATATGACGAAGAACTCCGATTGCGAAGGCAGCTGACGGGAG…	Bacteria;Bacteroidetes;Bacteroidia;Bacteroidales;Prevotellaceae;Prevotella	p<0.05	0.0910355	0.00121765	0.0133756	0.10154	0	0	0	0	0	0	0	0	0	0	0	0	0.00108333	0.00586667	0	0	0.00350721	0	0	0.0138958	0	0.00666089	0	0.0549048	0	0	0.00549073	0.0130534	0	0	0	0	0	0.00330699	0.00567295	0.10154	0.0367554
>denovo38328	CCTTACGGGAGCAGCAGTGGGGGATATTGCACAATGGGGGAAACCCTGATGCAGCGACGCCGCGTGGAGGAAGAAGGTTTTCGGATTGTAAACTCCTGTCGTACGGGACGATAATGACGGTACCGTACAAGAAAGCCACGGCTAACTACGTGCCAGCAGCCGCGGTAAAACGTAGGTGGCAAGCGTTGTCCGGAATTACTGGGTGTAAAGGGAGCGCAGGCGGACCGGCAAGTTGGAAGTGAAATCTATGGGCTCAACCCATAAATTGCTTTCAAAACTGGTGGCCTTGAGTAGTGCAGAGGTAGGCGGAATTCCCGGTGTAGCGGTGGAATGCGTAGATATCGGGAGGAACACCAGTGGCGAAGGCGGCCTACTGGGCACCAACTGACGCTGAGGCTC…	Bacteria;Firmicutes;Clostridia;Clostridiales;Ruminococcaceae;Subdoligranulum	p<0.05	0.221647	0.00588109	0.0265336	0.101077	0.00188697	0.00341339	0.00085147	0.00580973	0.0115028	0	0.0070125	0.00772432	0.00697807	0.00678779	0.00455858	0.0101914	0.0108333	0.00651852	0.00251475	0.0101453	0.00233814	0.00605272	0.0111123	0.00138958	0.0421891	0.0532872	0.003331	0.0366032	0.00916059	0.00552639	0.0549073	0.0348091	0.0146723	0.0100691	0.00507473	0.0049215	0.00265696	0.00330699	0.0156006	0.0538782	0.101077
OTUs similarly abundant in microbiota of indoor and outdoor hens.
>denovo19710	CCTACGGGAGGCAGCAGTGAGGAATATTGGTCAATGGACGAGAGTCTGAACCAGCCAAGTAGCGTGAAGGATGAAGGTCCTACGGATTGTAAACTTCTTTTATAAGGGAATAAACCCTCCCACGTGTGGGAGCTTGTATGTACCTTATGAATAAGCATCGGCTAACTCCGTGCCAGCAGCCGCGGTAATACGGAGGATGCGAGCGTTATCCGGATTTATTGGGTTTAAAGGGAGCGCAGACGGGTCGTTAAGTCAGCTGTGAAAGTTTGGGGCTCAACCTTAAAATTGCAGTTGATACTGGCGTCCTTGAGTGCGGTTGAGGTGTGCGGAATTCGTGGTGTAGCGGTGAAATGCTTAGATATCACGAAGAACTCCGATTGCGAAGGCAGCACACTAAGC…	Bacteria;Bacteroidetes;Bacteroidia;Bacteroidales;Bacteroidaceae;Bacteroides	ns	0.496602	2.33723	4.70644	24.5236	3.59751	1.01173	0.744184	1.11547	2.36	2.6375	15.8868	0.832295	0.869468	0.40048	1.57879	0.810219	0.491832	3.00048	0.419964	5.99843	3.99939	0.485731	0.375042	0.129231	24.5236	8.53594	2.16848	1.47938	0.72674	0.978171	2.68222	3.57446	6.10367	6.66975	4.65099	11.2038	0.276324	0.805251	4.6731	0.341919	0.615653
>denovo32603	CCTACGGGAGGCTGCAGTGAGGAATATTGGTCAATGGACGGGAGTCTGAACCAGCCAAGTAGCGTGAAGGATGAAGGTTCTATGGATTGTAAACTTCTTTTATAAGGGAATAAAGTGCTTTACGTGTAGAGTTTTGTATGTACCTTATGAATAAGCATCGGCTAACTCCGTGCCAGCAGCCGCGGTAATACGGAGGATGCGAGCGTTATCCGGATTTATTGGGTTTAAAGGGAGCGTAGACGGGATGTTAAGTCAGCTGTGAAAGTTTGGGGCTCAACCTTAAAATTGCAGTTGAAACTGGCGTTCTTGAGTGCGGCAGAGGCAGGCGGAATTCGTGGTGTAGCGGTGAAATGCTTAGATATCACGAAGAACCCCTATTGCGAAGGCAGCCTGCTGGAC…	Bacteria;Bacteroidetes;Bacteroidia;Bacteroidales;Bacteroidaceae;Bacteroides	ns	0.830888	1.53599	1.84862	16.64	0.0613265	0.233476	6.24808	0.0464779	1.41677	0.485794	0.915131	2.80393	0.739676	0.866575	0.132199	0.288757	3.26949	2.57351	8.58537	0.415959	0.267717	0.913961	0.275031	0.180646	0.370327	0.0333045	0.429699	0.0244021	0.122141	0.0939486	0	0	0.639292	5.60847	16.64	3.03657	0.124877	0.0347234	4.21926	0.0310836	0.0183777
>denovo91375	CCTACGGGTGGCAGCAGTGGGGAATATTGCACAATGGGCGCAAGCCTGATGCAGCCATGCCGCGTGTATGAAGAAGGCCTTCGGGTTGTAAAGTACTTTCAGCGGGGAGGAAGGGAGTAAAGTTAATACCTTTGCTCATTGACGTTACCCGCAGAAGAAGCACCGGCTAACTCCGTGCCAGCAGCCGCGGTAATACGGAGGGTGCAAGCGTTAATCGGAATTACTGGGCGTAAAGCGCACGCAGGCGGTTTGTTAAGTCAGATGTGAAATCCCCGGGCTCAACCTGGGAACTGCATCTGATACTGGCAAGCTTGAGTCTCGTAGAGGGGGGTAGAATTCCAGGTGTAGCGGTGAAATGCGTAGAGATCTGGAGGAATACCGGTGGCGAAGGCGGCCCCC…	Bacteria;Proteobacteria;Gammaproteobacteria;Enterobacteriales;Enterobacteriaceae;Escherichia/Shigella	ns	0.180565	0.189297	1.04836	14.5557	0.245306	0.192515	0.252886	0.239651	0.44286	0.274888	0.233166	0.65367	0.0809457	0.0950291	0.0805349	0.0764357	0.0606665	0.0638815	0.0754426	0.091308	0.151979	0.0801985	0.191688	0.202879	0.168757	0.216479	0.139902	0.317228	0.0244282	0.0331583	0.0988332	0.124007	0.192836	0.567896	0.149704	0.150106	0.29758	14.5557	0.199972	0.27768	0.307827
>denovo65726	CCTACGGGAGGCTGCAGTGAGGAATATTGGTCAATGGGCGATGGCCTGAACCAGCCAAGTAGCGTGAAGGATGACTGCCCTATGGGTTGTAAACTTCTTTTATAAAGGAATAAAGTCGGGTATGCATACCCGTTTGCATGTACTTTATGAATAAGGATCGGCTAACTCCGTGCCAGCAGCCGCGGTAATACGGAGGATCCGAGCGTTATCCGGATTTATTGGGTTTAAAGGGAGCGTAGATGGATGTTTAAGTCAGTTGTGAAAGTTTGCGGCTCAACCGTAAAATTGCAGTTGATACTGGATGTCTTGAGTGCAGTTGAGGCAGGCGGAATTCGTGGTGTAGCGGTGAAATGCTTAGATATCACGAAGAACTCCGATTGCGAAGGCAGCCTGCTAAGC…	Bacteria;Bacteroidetes;Bacteroidia;Bacteroidales;Bacteroidaceae;Bacteroides	ns	0.0727631	0.0587402	0.80728	11.3612	0.108501	0.0744119	0.107285	0.104575	0.132283	0.163511	0.138497	0.145797	0.0167474	0.0271512	0.0060781	0.0135886	0.00649998	0.0149926	0.0209563	0.022827	0.00935257	0.0075659	0.0222247	0.0319604	0.0726591	0.0932525	0.073282	0.100659	0.256496	0.279083	0.310226	0.337213	0.20122	0.189299	0.208064	0.241154	11.3612	0	0	0	0
>denovo145325	CCTACGGGAGGCAGCAGTGAGGAATATTGGTCAATGGCCGGGAGGCTGAACCAGCCAAGTAGCGTGAAGGATGACGGCCCTACGGGTTGTAAACTTCTTTTATGCGGGATTAACGTGAGGTACGTGTACCTTATTGCAGGTACCGCATGAATAAGCATCGGCTAACTCCGTGCCAGCAGCCGCGGTAATACGGAGGATGCAGGCGTTATCCGGATTTATTGGGTTTAAAGGGAGCGCAGACGGCATGTCAAGTCAGCTGTGAAAGTTCGGGGCTCAACCTTGGAATTGCAGTTGAAACTGGCGTGCTTGAGTTCGGTCGAGGCAGGCGGAATTCGTGGTGTAGCGGTGAAATGCTTAGATATCACGAAGAACCCCGATTGCGAAGGCAGCTTGCCAGGC…	Bacteria;Bacteroidetes;Bacteroidia;Bacteroidales;Prevotellaceae	ns	0.606102	1.27667	2.10636	10.1167	0.0415134	0.0552969	0.345697	0.0653595	2.06668	4.14109	2.99434	1.9417	1.36631	0.662941	1.04239	1.47436	0.246999	0.751586	0.506304	2.53633	4.71369	0.204279	0.233359	0.143127	3.63764	2.10151	0.762799	0.277574	0.0488565	0.0635535	10.1167	9.70521	1.52382	1.74598	2.20751	2.66007	0.233812	0.00496048	0.114877	0.600949	0.00229721
>denovo2558	CCTACGGGAGGCAGCAGTGAGGAATATTGGTCAATGGACGAGAGTCTGAACCAGCCAAGTAGCGTGAAGGATGACTGCCCTATGGGTTGTAAACTTCTTTTATATGGGAATAAAAAAGGCCACGTGTGGCCTATTGTATGTACCTTATGAATAAGCATCGGCTAATTCCGTGCCAGCAGCCGCGGTAATACGGAAGATGCGAGCGTTATCCGGATTTATTGGGTTTAAAGGGAGCGTAGGCGGACGATTAAGTCAGCGGTAAAATCGTGTGGCTCAACCATACCTTGCCGTTGATACTGGTTGTCTTGAGTGCACACAAGGAAGATGGAATTCGTGGTGTAGCGGTGAAATGCTTAGATATCACGAAGAACTCCGATTGCGAAGGCAGTCTTCTGGGGT…	Bacteria;Bacteroidetes;Bacteroidia;Bacteroidales;Prevotellaceae	ns	0.244106	0.432563	1.77203	8.56014	0.466082	0.0293551	0.506624	0.0363108	0.0996913	1.56757	2.46489	0.616014	0.62384	0.11313	0.0136757	0.0407657	0.12675	0.293334	0.030177	0.535166	0.574014	0.151318	0.325036	0.0375188	1.46959	0.942516	5.02981	0.0366032	5.68567	4.12545	0.11256	0.141412	0.553355	1.08142	0.987034	0.642256	0.0106278	8.56014	0.546022	0.103612	0.096483
>denovo70387	CCTACGGGAGGCAGCAGTGGGGAATCTTCCGCAATGGGCGAAAGCCTGACGGAGCAACGCCGCGTGAGTGAAGAAGGTCTTCGGATTGTAAAGCTCTGTTGTACATGACGAATGTGCCGGTTGTGAATAATGGCTGGTAATGACGGTAGTGTACGAGGAAGCCACGGCTAACTACGTGCCAGCAGCCGCGGTAATACGTAGGTGGCAAGCGTTGTCCGGAATTATTGGGCGTAAAGAGCATGTAGGCGGCCTATTAAGTCGGGCGTGAAAATGCGGGGCTCAACCCCGTATGGCGCCCGATACTGGTGGGCTTGAGTGCAGGAGAGGAAAGGGGAATTCCCAGTGTAGCGGTGAAATGCGTAGATATTGGGAGGAACACCAGTGGCGAAGGCGCCTTTC…	Bacteria;Firmicutes;Negativicutes;Selenomonadales;Acidaminococcaceae;Phascolarctobacterium	ns	1.40103	3.46205	2.47108	8.30971	3.97868	3.46322	2.65148	2.90487	2.48653	3.87805	2.68053	2.91014	4.82185	3.1156	5.78787	2.64637	1.65858	3.62104	2.21131	5.18934	3.5645	1.41936	1.94188	8.30971	4.10172	5.91487	1.54225	0.625305	3.35583	4.11992	2.6685	1.15523	3.74143	3.32682	2.46885	2.64039	1.07075	0.228182	4.8135	0.207224	0.0275666
>denovo157664	CCTACGGGAGGCAGCAGTGAGGAATATTGGTCAATGGGCGAGAGCCTGAACCAGCCAAGTAGCGTGAAGGATGACTGCCCTATGGGTTGTAAACTTCTTTTATACGGGAATAACAAGCGGCACGTGTGCCGCTCTGCATGTACCGTATGAATAAGCATCGGCTAACTCCGTGCCAGCAGCCGCGGTAATACGGAGGATGCGAGCGTTATCCGGATTTATTGGGTTTAAAGGGAGCGCAGACGGGTCTTTAAGTCAGTTGTGAAAGTTTGCGGCTCAACCGTAAAATTGCAGTTGATACTGGAGACCTTGAGTGCGGTATAGGCAGGCGGAATTCGTGGTGTAGCGGTGAAATGCTTAGATATCACGAAGAACTCCGATTGCGAAGGCAGCTTGCTGGAC…	Bacteria;Bacteroidetes;Bacteroidia;Bacteroidales;Bacteroidaceae;Bacteroides	ns	0.277639	0.29195	1.05155	8.23842	0.715162	0.301744	0.261401	0.0087146	0.0517628	0.0782009	0.0946687	0.410354	0.184221	0.307713	0.0835739	0.200431	0.259999	0.201422	0.136635	1.72978	0.149641	0.452441	0.18891	0.0222333	0.0539084	0.0932525	0.3331	0.0884578	8.23842	6.83338	0.082361	0.0543892	0.299734	0.418873	0.170003	0.423249	0.775832	0	0.0113459	0	0
>denovo30622	CCTACGGGAGGCTGCAGTGGGGAATATTGGACAATGGACCAAAAGTCTGATCCAGCAATTCTGTGTGCACGATGAAGTTTTTCGGAATGTAAAGTGCTTTCAGTTGGGACGAAGAAAGTGACGGTACCAACAGAAGAAGCGACGGCTAAATACGTGCCAGCAGCCGCGGTAATACGTATGTCGCAAGCGTTATCCGGATTTATTGGGCGTAAAGCGCGTCTAGGCGGTTTGGTAAGTCTGATGTGAAAATGCGGGGCTCAACTCCGTATTGCGTTGGAAACTGCCAAACTAGAGTACTGGAGAGGTGGGCGGAACTACAAGTGTAGAGGTGAAATTCGTAGATATTTGTAGGAATGCCGATGGGGAAGCCAGCCCACTGGACAGATACTGACGCTAAAG…	Bacteria;Fusobacteria;Fusobacteriia;Fusobacteriales;Fusobacteriaceae;Fusobacterium	ns	1.06397	1.43468	1.34842	7.84866	0.112275	0.0546142	0.108137	2.79012	3.18054	1.70976	3.40106	1.45893	1.26722	1.29194	2.77465	0.577514	1.18191	1.82453	3.98505	0.185152	0.0958638	2.43168	0.136126	0.126452	0.375015	0.0732698	1.00929	0.22877	0.183212	0.491849	0.991078	1.42935	0.194932	3.72556	3.13111	0.204242	7.84866	2.47197	0.543185	0.0124334	0.00918885
>denovo109437	CCTACGGGAGGCAGCAGTGGGGAATCTTCCGCAATGGGCGAAAGCCTGACGGAGCAACGCCGCGTGAACGAAGAAGGTCTTAGGATCGTAAAGTTCTGTTGTTAGGGGCGAAGGGCAACATTTTGAATAAGGGTGTTGTTTGACGGTACTTAACGAGGAAGCCACGGCTAACTACGTGCCAGCAGCCGCGGTAATACGTAGGCGGCAAGCGTTGTCCGGAATTATTGGGCGTAAAGGGAGCGCAGGCGGGAAGTTAAGCGGACTTTAAAAGTGCGGGGCTCAACCCCGTGAGGGGGTCCGAACTGACTTTCTTGAGTGCAGGAGAGGGAAGCGGAATTCCTAGTGTAGCGGTGAAATGCGTAGATATTAGGAAGAACACCAGTGGCGAAGGCGGCTTTC…	Bacteria;Firmicutes;Negativicutes;Selenomonadales;Veillonellaceae;Megamonas	ns	0.729641	0.669676	0.917816	6.89789	0.00377394	0.00477874	0.043425	0.38199	0.0594314	0.119671	0.0298031	0.167038	1.16534	0.395954	1.12749	0.478997	0.0444165	0.468682	0.0511333	0.902935	0.196404	0.187634	0.666741	6.89789	0.803938	1.30554	0.619566	0.33858	0.0274818	0.013816	0.30199	0.326335	1.23666	0.0241658	0.00507473	0.177174	0.00265696	0.0347234	0.0822578	3.87301	6.4299
>denovo29933	CCTACGGGTGGCAGCAGTGGGGAATATTGCACAATGGGGGAAACCCTGATGCAGCGACGCCGCGTGGAGGAAGAAGGTCTTCGGATTGTAAACTCCTGTTGTTGGGGAAAAGAAGGATGGTACCCAACAAGGAAGTGACGGCTAACTACGTGCCAGCAGCCGCGGTAAAACGTAGGTCACGAGCGTTGTCCGGAATTACTGGGTGTAAAGGGAGCGCAGGCGGGTATGCAAGTTGGGAGTGAAATACATGGGCTCAACCCATGAACTGCTCTCAAAACTGTGTATCTTGAGTAGTGCAGAGGTAGGCGGAATTCCCGGTGTAGCGGTGGAATGCGTAGATATCGGGAGGAACACCAGTGGCGAAGGCGGCCTACTGGGCACCAACTGACGCTGAGGCTC…	Bacteria;Firmicutes;Clostridia;Clostridiales;Ruminococcaceae;Faecalibacterium	ns	1.31387	1.29024	0.982016	6.50603	0.551939	0.281946	0.867648	1.51489	1.0065	0.437214	0.261216	1.21175	1.70544	1.2037	1.04088	1.31639	0.737748	0.605571	0.665571	0.831917	1.06619	0.611325	3.38093	6.50603	1.01488	1.63192	2.20512	0.820522	2.2077	4.00939	0.403569	0.635266	1.30793	0.328252	0.167466	0.435553	0.00531392	0.00826747	0.97433	0.538782	0
>denovo148785	CCTACGGGAGGCAGCAGTGGGGAATCTTCCGCAATGGGCGAAAGCCTGACGGAGCAACGCCGCGTGAACGATGAAGGTCTTAGGATCGTAAAGTTCTGTTGTTAGGGACGAAGGGTAAGAATCATAATAAGGTTTTTATTTGACGGTACCTAACGAGGAAGCCACGGCTAACTACGTGCCAGCAGCCGCGGTAATACGTAGGCGGCAAGCGTTGTCCGGAATTATTGGGCGTAAAGGGAGCGCAGGCGGGAAACTAAGCGGATCTTAAAAGTGCGGGGCTCAACCCCGTGAGGGGGTCCGAACTGGTTTTCTTGAGTGCAGGAGAGGAAAGCGGAATTCCCAGTGTAGCGGTGAAATGCGTAGATATTGGGAAGAACACCAGTGGCGAAGGCGGCTTTC…	Bacteria;Firmicutes;Negativicutes;Selenomonadales;Veillonellaceae;Megamonas	ns	0.403995	0.579388	1.43415	6.1643	0.586848	1.36604	0.0536426	0.607117	0.450528	0.176544	2.31588	0.279041	0.870864	0.619952	0.0987692	0.115503	0.0487498	0.46803	0.22046	1.46093	0.693259	0.0801985	0.350039	0.725363	6.1643	4.12975	0.36641	0.384334	1.66417	1.76568	1.52917	2.30175	1.07527	0.563868	0.898226	1.06058	0.164732	0.013228	2.22522	0.0186501	0.0551331
>denovo118583	CCTACGGGAGGCAGCAGTGAGGAATATTGGTCAATGGGCGGAAGCCTGAACCAGCCAAGTAGCGTGCAGGAAGACGGCCCTATGGGTTGTAAACTGCTTTTAAGCGGGGATAAAGTCAGGGACGTGTCCCTGTTTGCAGGTACCGCTTGAATAAGGACCGGCTAATTCCGTGCCAGCAGCCGCGGTAATACGGAAGGTCCGGGCGTTATCCGGATTTATTGGGTTTAAAGGGAGCGTAGGCGGGACTCCAAGTCAGCTGTGAAATGCCATGGCTCAACCATGGAGCTGCAGTTGAAACTGGTGTTCTTGAGTTGTCGCAGGGGCGGTGGAACTCGTGGTGTAGCGGTGAAATGCTTAGATATCACGAAGAACTCCGATCGCGAAGGCAGCCGCCCGGTG…	Bacteria;Bacteroidetes;Bacteroidia;Bacteroidales;Prevotellaceae;Prevotella	ns	1.11264	0.753013	0.676782	6.06275	0.0877441	0.28809	0.0298014	1.11692	1.47236	1.43131	0.154275	0.464425	0.735489	0.545286	0.978575	0.278566	0.159249	0.15123	0.165135	0.441322	0.161332	0.189147	0.147239	6.06275	0.300012	0.602811	0.026648	0.847975	0.287032	0.494612	1.83391	2.06026	1.28697	0.412832	0.215676	0.273143	2.47894	0.00330699	0.236846	0.0248669	0.119455
>denovo71063	CCTACGGGAGGCAGCAGTGAGGAATATTGGTCAATGGGCGAGAGCCTGAACCAGCCAAGTAGCGTGGAGGACGACGGCCCTACGGGTTGTAAACTCCTTTTGCGCGGGGATAAAGCGCTCCACGTGTGGGGCTTTGCAGGTACCGCGCGAATAAGCATCGGCTAACTCCGTGCCAGCAGCCGCGGTAATACGGAGGATGCAGGCGTTATCCGGATTCATTGGGCTTAAAGGGAGCGCAGACGGTCCCGTAAGCCGGCCGTGAAATTCCGGGGCCCAACCCCGGCCAGCGGTCGGAACTGCGGGACTTGAGTGCGGCCGAGGCGGGCGGAATTCGTGGTGTAGCGGTGAAATGCTTAGATATCACGAAGAACCCCGATTGCGAAGGCAGCCCGCCAGCCC…	Bacteria;Bacteroidetes;Bacteroidia;Bacteroidales;Prevotellaceae;Paraprevotella	ns	0.601044	0.759403	1.26347	5.82344	0.034909	0.0266244	0.358469	4.687	4.08543	0.0521339	0.205116	0.185384	1.2086	0.0701405	0.726333	0.407657	0.0454998	0.417185	0.173518	0.966343	0.793799	0.364676	0.297255	0.0819854	0.785187	2.02824	0.616235	2.51342	0.256496	0.367505	2.47358	2.08637	0.11109	0.00402763	0.172541	0.00246075	0.00531392	0.0793677	0.119132	4.03465	5.82344
>denovo87909	CCTACGGGAGGCTGCAGCTAAGAATATTCCGCAATGGGCGAAAGCCTGACGGAGCGACGCCGCGTGGACGAAGAAGGCCGAAAGGTTGTAAAGTCCTTTTAATACCGAAGAATAATCTTGGGAGGGAATGCCTGGGAGGTGACGGTAGGTATTGAATAAGCAACGGCTAATTACGTGCCAGCAGCCGCGGTAACACGTAAGTTGCGAGCGTTGTTCGGAATTATTGGGCGTAAAGGGCATGTAGGCGGCTTGTCAAGCCTGGCGTGAAATATAGAGGCTCAACCTCTGGACTGCGCTGGGAACTAATGAGCTTGAGTAACTGAAGGGCATCCGGAATTCCAGGTGTAGGGGTGAAATCTGTAGATATCTGGAAGAACACCGATGGCGAAGGCAGGGTGC…	Bacteria;Spirochaetes;Spirochaetia;Spirochaetales;Spirochaetaceae;Treponema	ns	8.8048	0.307375	0.0349099	5.66259	0.0150958	0.0163843	0.0119206	0.00290487	0.00958571	0.316358	5.66259	0.00675878	0	0.104079	0	0	0	0.000651852	0	0	0.00116907	0	0	0	0.0796906	0.0432958	0	0	0.0458029	0.223819	0	0	0	0	0	0	0	0.00165349	0.197135	0.00207224	0
>denovo186454	CCTACGGGAGGCAGCAGCTAAGAATATTCCGCAATGGACGAAAGTCTGACGGAGCGACGCCGCGTGAACGAAGAAGGCCGGAAGGTTGTAAAGTTCTTTTGAAACTGAAGAATAAGTATTGCAGGGAATGGCGATATGGTGACGGTAGGTTTTGAATAAGCAACGGCTAATTACGTGCCAGCAGCCGCGGTAACACGTAAGTTGCGAGCGTTGTTCGGAATTATTGGGCGTAAAGGGCATGTAGGCGGTTTTGCAAGCTTGGTGTGAAATGCATAGGCTCAACCTATGAACTGCATTGAGAACTACAAGACTTGAGTTACTGAGGTGGAACTGGAATTCCAGGTGTAGGGGTGAAATCTGCAGATATCTGGAAGAACACCAATGGCGAAGGCAAGTTTC…	Bacteria;Spirochaetes;Spirochaetia;Spirochaetales;Spirochaetaceae;Treponema	ns	0.408358	0.274336	0.671802	5.51544	0.00849137	0.00819213	0.963012	0.16122	0.649911	0.0248821	1.00279	0.405527	0.714555	0.00678779	0.00455858	0.0152871	0.00541665	0.0215111	0.00586776	0.007609	0.0128598	0.525073	0.933437	0.00972709	0.0281261	0.0333045	0	0.103709	0.25955	0.237635	5.51544	4.73404	0	0	0	0	0	0	0.497802	0.00414448	0.00689164
>denovo28789	CCTACGGGTGGCAGCAGTGAGGAATATTGGTCAATGGGCGAGAGCCTGAACCAGCCAAGTAGCGTGAAGGAAGACTGCCCTATGGGTTGTAAACTTCTTTTATACGGGAATAAAGTCATCCACGTGTGGATGTTTGTATGTACCGTATGAATAAGGATCGGCTAACTCCGTGCCAGCAGCCGCGGTAATACGGAGGATCCGAGCGTTATCCGGATTTATTGGGTTTAAAGGGAGCGTAGGCGGGCTTTTAAGTCAGTTGTGAAAGTTTGCGGCTCAACCGTAAAATTGCAGTTGATACTGGAAGCCTTGAGTACAGTATAGGCAGGCGGAATTCGTGGTGTAGCGGTGAAATGCTTAGATATCACGAAGAACTCCGATTGCGAAGGCAGCTTGCTGGAC…	Bacteria;Bacteroidetes;Bacteroidia;Bacteroidales;Bacteroidaceae;Bacteroides	ns	0.942098	0.506492	0.537622	5.35527	2.69365	0.0314032	0.448724	0.033406	0.0191714	1.26543	0.0859031	0.138072	0.0488465	0.350703	0.0303905	0.455217	2.03449	0.20403	0.370507	0.246024	0.0619608	1.4466	0.119458	0.0458563	0.0539084	0.0566176	1.60887	0.0183016	0.564903	0.873169	0.0109815	0.00435114	0.0377287	0.255754	0.0608967	0.0516758	0.0531392	0.0578723	5.35527	0.0393725	0.0367554
>denovo169320	CCTACGGGAGGCAGCAGTGAGGAATATTGGTCAATGGGCGCGAGCCTGAACCAGCCAAGTAGCGTGCAGGACGACGGCCCTATGGGTTGTAAACTGCTTTTGCGCGGGGATAACTTCCGCCACGTGTGGCGGCTTGCAGGTACCGCGTGAATAAGGACCGGCTAATTCCGTGCCAGCAGCCGCGGTAATACGGAAGGTCCGGGCGTTATCCGGATTCATTGGGTTTAAAGGGAGCGTAGGCCGCGCGTCAAGCGTGCCGTGAAATGCCGTGGCTCAACCATGGCACCGCGGCGCGAACTGTCGCGCTTGAGTGGGCTCGAGGCAGGCGGAATTCGTGGTGTAGCGGTGAAATGCTTAGATATCACGAGGAACCCCGATTGCGAAGGCAGCCTGCCAGCG…	Bacteria;Bacteroidetes;Bacteroidia;Bacteroidales;Prevotellaceae;Hallella	ns	0.391467	0.459909	1.17484	5.32535	0.0122653	0.00955749	0.126869	0.0174292	0.333583	0.317543	0.0157781	1.20403	0.495443	0.606376	1.01656	0.896846	0.85583	1.16942	0.171841	0.0557993	0.0678061	0.558363	1.17235	0.0944917	0.419548	1.01579	0.146564	0.0762567	5.32535	3.16109	0.576527	0.646144	2.42093	1.16398	0.154779	0.696393	0.0212557	0.0677932	3.71295	0.302547	0.064322
>denovo84148	CCTACGGGGGGCAGCAGTGAGGGATATTGGTCAATGGCCGGAAGGCTGAACCAGCCAAGTAGCGTGGAGGATGACTGCCCTACGGGTTGTAAACTCCTTTTATGCGGGAATAAAGTCAGGCACGTGTGCCCGTTTGCATGTACCGCATGAATAAGCATCGGCTAACTCCGTGCCAGCAGCCGCGGTAATACGGAGGATGCAGGCGTTATCCGGATTTATTGGGTTTAAAGGGAGCGCAGACGGGCCTTTAAGTCAGCTGTAAAATCGCGCGGCTCAACCGCGTGCAGCAGTTGAAACTGGAGGCCTTGAGTGCGGTCGCGGCAGGCGGAACTCGTGGTGTAGCGGTGAAATGCATAGATATCACGAAGAACCCCGATTGCGAAGGCAGCCTGCCAGTCC…	Bacteria;Bacteroidetes;Bacteroidia;Bacteroidales	ns	1.02998	1.04142	1.0111	5.23967	1.06236	0.0300378	1.87494	1.39724	1.44361	0.118486	0.0403219	1.33631	1.45981	0.667466	0.689865	1.33678	1.54591	0.771141	0.614438	0.068481	0.0759896	2.76004	3.41982	0.115335	2.02039	4.85246	5.23967	0.045754	0	0	0	0	1.53849	0.851844	1.14689	1.25498	0.0159418	0.00165349	0.218409	0	0.00229721
>denovo140257	CCTACGGGGGGCAGCAGTAGGGAATATTGCACAATGGGGGAAACCCTGATGCAGCCATGCCGCGTGTGTGAAGAAGGCCTTCGGGTTGTAAAGCACTTTCAGTGGGGAGGAAATACTGACGTTACCCACAGAAGAAGCACCGGCTAACTCCGTGCCAGCAGCCGCGGTAATACGGAGGGTGCAAGCGTTAATCGGAATAACTGGGCGTAAAGGGCATGTAGGCGGATTGGCAAGTAAGGTGTGAAAATCCTGGGCTCAACCTGGGTCTTGCATTTTAAACTACCAATCTAGAGTGTTGCAGAGGGAGGTAGAATTTCAGGTGTAGCGGTGGAATGCGTAGATATCTGAAAGAATACCAGAGGCGAAGGCGGCCTCCTGGGCAAACACTGACGCTGAGGT…	Bacteria;Proteobacteria;Gammaproteobacteria;Aeromonadales;Succinivibrionaceae;Anaerobiospirillum	ns	0.161131	0.104139	0.646302	4.29626	0.288706	0.00546142	0.00255441	0	0.0191714	0.0272518	0.764362	0.0135176	0.478696	0	0.00455858	0.197034	0.00974997	0.00782223	0.237225	0.00507267	0.00467628	0.00302636	0.00555617	0.0083375	4.29626	3.77673	0.016655	0.0152513	0	0	0	0	1.39806	0.249713	0.862703	0.369113	0.00265696	0	0	0	0
>denovo50043	CCTACGGGTGGCAGCAGTGGGGAATATTGGGCAATGGGGGCAACCCTGACCCAGCGACGCCGCGTGGGTGAAGAAATCCCTCGGGATGTAAAGCCCTGTTGTGTGGGAAGAACAATGACGGTACCACACGAGGAAGCCCCGGCAAACTACGTGCCAGCAGCCGCGGTAATACGTAGGGGGCGAGCGTTGTTCGGAATTACTGGGCGTAAAGCGCACGCAGGCGGTTCGTTAAGTCTGCTGTCAAAGGCTGAGGCTCAACCTCAGTTCTACAACAGATACTGGCGGACTAGAGTATGTGAGAGGGAAGTGGAATTCCCGGTGTAGCGGTGAAATGCGTAGATATCGGGAGGAACACCAGTGGCGAAGGCGGCTTCCTGGCACACTACTGACGCTCATGTG…	Bacteria;Synergistetes;Synergistia;Synergistales;Synergistaceae;Cloacibacillus	ns	1.76219	0.795247	0.451283	4.1971	1.37938	4.1971	1.14778	0.302106	0.212803	1.71094	0.201609	0.683602	0.485674	0.524923	0.220331	0.494284	0.410582	0.318104	0.606056	0.443858	0.74236	0.124081	0.266696	1.43266	0.0210946	0.0999134	0.309783	0.100659	0.491618	0.373031	0.431023	0.358969	0.792303	0.43297	0.319708	0.487229	2.14682	0.362115	0.866544	0.0642394	0.0137833
>denovo104271	CCTACGGGAGGCAGCAGTGAGGAATATTGGACAATGGGCGGAAGCCTGATCCAGCCATGCCGCGTGAAGGATTACGGTCCTATGGATTTTAAACTTCTTTTGCACGGGAGCAATAAGGGTCACGCGTGGCCCGATGAGAGTACCGTGCGAATAAGCATCGGCTAACTCCGTGCCAGCAGCCGCGGTAATACGGAGGATGCGAGCGTTATCCGGATTCATTGGGTTTAAAGGGTGCGTAGGCGGTGGCGTAAGTCAGCGGTGAAATTCACGGGCTCAACCCGTGCCGTGCCGTTGATACTGCGTTGCTGGAGTACTGTCGCCGTGGGAGGAATGTGTGGTGTAGCGGTGAAATGCATAGATATCACACAGAACACCGATTGCGAAGGCATCTCACGAGGC…	Bacteria;Bacteroidetes	ns	1.32105	1.27908	0.968227	4.02379	1.49354	0.478557	2.72811	1.29993	0.341251	4.02379	0.583791	0.700016	0.953205	0.563387	0.990731	1.82087	0.680331	0.876089	0.642939	0.887717	0.999556	1.091	1.11957	3.30721	0.248447	1.15567	2.02858	1.75695	0.412226	0.632771	0.807138	0.670075	1.2681	0.527619	1.47928	2.05473	0.680182	0.699428	1.38987	0.625816	0.0229721
>denovo131142	CCTACGGGAGGCAGCAGTGGGGAATCTTCCGCAATGGGCGAAAGCCTGACGGAGCAACGCCGCGTGAGCGAAGACGGCCTTCGGGTTGTAAAGCTCTGTTATACGGGACGAACGGCTAGTGTGCCAATACCACATTAGAATGACGGTACCGTAAGAGAAAGCCACGGCTAACTACGTGCCAGCAGCCGCGGTAATACGTAGGTGGCAAGCGTTGTCCGGAATTATTGGGCGTAAAGGGCGCGCAGGCGGTTTCATAAGTCTGTCTTAAAAGTGCGGGGCTTAACCCCGTGAGGGGACGGAAACTGTGAGACTGGAGTGTCGGAGAGGAAAGCGGAATTCCTAGTGTAGCGGTGAAATGCGTAGATATTAGGAGGAACACCAGTGGCGAAAGCGGCTTTC…	Bacteria;Firmicutes;Negativicutes;Selenomonadales;Veillonellaceae;Megasphaera	ns	0.736555	0.437012	0.593319	3.78391	0.0103783	0.0143362	0.0085147	0.761075	0.354671	0.892201	0.1683	0.336973	0.602906	0.493246	1.43899	1.07859	0.0227499	0.4928	0.0377213	0.573211	0.775094	0.0226977	0.272252	0.383525	0.731279	2.24472	0.209853	0.890678	0.256496	0.309478	0.219629	0.219732	0.672829	0.0140967	0.0482099	0.0664403	0.00531392	0.0578723	0.107786	3.78391	0.248099
>denovo175210	CCTACGGGAGGCAGCAGTGAGGAATATTGGGCAATGGAGGCAACTCTGACCCAGCCATGCCGCGTGAGTGAAGAAGGTTTTCGGATTGTAAAGCTCTTTCGCATAGGACGATGATGACGGTACTATGATAAGAAGCCCCGGCTAACTTCGTGCCAGCAGCCGCGGTAATACGAAGGGGGCAAGCGTTGTTCGGAATTACTGGGCGTAAAGGGAGTGTAGGCGGTTATGTAAGATAGCGGTGAAATACCGGAGCTCAACTTCGGAATTGCCGTTATGACTATGTGACTAGAATGATAGAGAGGATGGCGGAATACCCAGTGTAGAGGTGAAATTCGTAGATATTGGGTAGAACACCGGTGGCGAAGGCGGCTATCTGGCTATTAATTGACGCTGAGGCTC…	Bacteria;Proteobacteria;Alphaproteobacteria;Rhodospirillales	ns	0.151541	0.0612598	0.404246	3.51156	0	0.0532489	0.00170294	0.0043573	0.00575142	0.026067	0	0.0115865	0.0139561	0.0248886	0.0151953	0.135886	0.0801664	0.142104	0.0779573	0.0202907	0.0081835	0.537179	0.0611179	0.00555833	0	0.00333045	0.016655	0	3.51156	3.01741	0.0164722	0.0130534	0.00838416	0.0785388	0.027911	0.009843	0.00265696	0	0.12055	0.043517	0.00229721
>denovo103406	CCTACGGGAGGCAGCAGTAGGGAATATTGCTCAATGGGGGAAACCCTGAAGCAGCAACGCCGCGTGGAGGATGAAGGTTTTCGGATTGTAAACTCCTTTTGTTAGAGAAGATAATGACGGTATCTAACGAATAAGCACCGGCTAACTCCGTGCCAGCAGCCGCGGTAATACGGAGGGTGCAAGCGTTACTCGGAATCACTGGGCGTAAAGAGCGCGTAGGCGGGGTAGCAAGTCAGATGTGAAATCCTATGGCTTAACCATAGAACTGCATTTGAAACTGTTACTCTAGAGTATGGGAGAGGTAGGTGGAATTCTTGGTGTAGGGGTAAAATCCGTAGAGATCAAGAGGAATACTCATTGCGAAGGCGACCTGCTGGAACATTACTGACGCTGATGCGC…	Bacteria;Proteobacteria;Epsilonproteobacteria;Campylobacterales;Helicobacteraceae;Helicobacter	ns	0.874941	0.475734	0.543732	3.3159	0.0405699	0.697697	0.0544941	3.3159	0.908725	0.077016	0.215634	0.0724155	0.120023	0.101817	0.089652	0.684524	0.0281666	0.548208	0.485347	0.63662	0.208095	0.155858	0.602845	0.471069	0.014063	0.0133218	1.54558	0.158614	0.0244282	0.0276319	0.142759	0.263244	1.92207	0.886078	0.36538	2.46813	0.106278	0.229836	0.114877	0.901424	0.0597276
>denovo93342	CCTACGGGAGGCAGCAGTGAGGAATATTGGTCAATGGGCGAGAGCCTGAACCAGCCAAGTAGCGTGAAGGATGACTGCCCTATGGGTTGTAAACTTCTTTTATACGGGAATAACATCATCCACGTGTGGGTGTCTGCATGTACCGTATGAATAAGCATCGGCTAACTCCGTGCCAGCAGCCGCGGTAATACGGAGGATGCGAGCGTTATCCGGATTTATTGGGTTTAAAGGGAGCGTAGACGGGTCCTTAAGTCAGTTGTGAAAGTTTGCGGCTCAACCGTAAAATTGCAGTTGATACTGGGGACCTTGAGTGCGGCAGAGGCAGGCGGAATTCGTGGTGTAGCGGTGAAATGCTTAGATATCACGAAGAACTCCGATTGCGAAGGCAGCTTGCTGGAC…	Bacteria;Bacteroidetes;Bacteroidia;Bacteroidales;Bacteroidaceae;Bacteroides	ns	0.254793	0.153684	0.603174	3.27771	0.12454	0.311984	0.309935	0.453159	0.0881885	0.109007	0.105187	0.338904	0.128397	0.192321	0.0060781	0.0186843	0.0476665	0.107556	0.020118	0.301824	0.306297	0.0635536	0.0222247	0.0180646	0.0984413	0.0932525	3.27771	0.0122011	1.92372	0.301188	0.0192176	0.030458	0.857281	0.990797	0.55822	1.27221	0.215214	0.0281094	0.564459	0	0.0114861
>denovo172212	CCTACGGGAGGCAGCAGTGAGGAATATTGGTCAATGGGCGAGAGCCTGAACCAGCCAAGTAGCGTGAAGGATGAAGGTCCTACGGATTGTAAACTTCTTTTATACGGGAATAAAGTATCCTACGTGTAGGATTTTGTATGTACCGTATGAATAAGCATCGGCTAACTCCGTGCCAGCAGCCGCGGTAATACGGAGGATGCGAGCGTTATCCGGATTTATTGGGTTTAAAGGGAGCGCAGACGGGAGATTAAGTCAGTTGTGAAAGTTTGCGGCTCAACCGTAAAATTGCAGTTGATACTGGTTTCCTTGAGTGCAGTTGAGGCAGGCGGAATTCGTGGTGTAGCGGTGAAATGCTTAGATATCACGAAGAACCCCGATTGCGAAGGCAGCTTGCTAAAC…	Bacteria;Bacteroidetes;Bacteroidia;Bacteroidales;Bacteroidaceae;Bacteroides	ns	0.537499	0.286323	0.532694	3.16699	0.00754788	0.0061441	0.298014	0.00580973	0.00766856	0.585322	1.16583	0.0588979	0.0153518	0.0203634	0.00759763	0.0186843	0.0184166	0.295289	0.0226328	0.669592	0.0642989	2.32424	0.108345	0.0264021	1.91023	0.679411	0.009993	0.0244021	0	0.00276319	0.030199	0.0195801	0.232661	1.06531	1.43361	3.16699	0.29758	0	0.178698	0.00207224	0.00229721
>denovo14671	CCTACGGGAGGCTGCAGTGGGGAATATTGCGCAATGGGCGAAAGCCTGACGCAGCGACGCCGCGTGAGGGATGAAGGTTCTCGGATCGTAAACCTCTGTCAGGGGGGAAGAAACCCCCTCGTGTGAATAATGCGAGGGCTTGACGGTACCCCCAAAGGAAGCACCGGCTAACTCCGTGCCAGCAGCCGCGGTAATACGGAGGGTGCAAGCGTTAATCGGAATCACTGGGCGTAAAGCGCACGTAGGCGGCTTGGTAAGTCAGGGGTGAAATCCCACAGCCCAACTGTGGAACTGCCTTTGATACTGCCAGGCTTGAGTACCGGAGAGGGTGGCGGAATTCCAGGTGTAGGAGTGAAATCCGTAGATATCTGGAGGAACACCGGTGGCGAAGGCGGCCAC…	Bacteria;Proteobacteria;Deltaproteobacteria;Desulfovibrionales;Desulfovibrionaceae;Bilophila	ns	0.0145174	0.00245188	0.168893	2.80309	0.00377394	0.00477874	0.00255441	0.0087146	0.00766856	0.00355459	0.00525937	0.00386216	0	0.0022626	0	0.00169857	0	0	0.000838251	0	0.00116907	0.00151318	0	0.00138958	0.00234384	0	0	0	0	0	0.00549073	0	0.0167683	0.0161105	0.0101495	0.0172253	2.80309	0	0	0	0
>denovo133437	CCTACGGGAGGCAGCAGTGAGGAATATTGGTCAATGGGCGTAAGCCTGAACCAGCCAAGTAGCGTGAGGGACGACGGCCCTATGGGTTGTAAACCTCTTTTGTACGGGGATAAAGTGTGGGACGTGTCCCATATTGCAGGTACCGTACGAATAAGGACCGGCTAATTCCGTGCCAGCAGCCGCGGTAATACGGAAGGTCCGGGCGTTATCCGGATTCATTGGGTTTAAAGGGAGCGCAGGCCGCCTTTTAAGCGTGCCGTGAAATGCCGTGGCTCAACCATGGCACTGCGGCGCGAACTGGAGGGCTTGAGTGCGCGGAAGGCAGGCGGAACTCGTGGTGTAGCGGTGAAATGCTTAGATATCACGAAGAACTCCGATTGCGAAGGCAGCCTGCCGCAG…	Bacteria;Bacteroidetes;Bacteroidia;Bacteroidales;Prevotellaceae;Prevotella	ns	0.441272	0.188313	0.426751	2.74429	0.213228	0.126295	0.043425	0.251271	0.0709342	0.905235	0.042075	0.084002	0.290288	0.135756	0.0926911	0.0968186	0.137583	0.312237	0.0922076	0.322114	0.125091	0.03329	0.366707	0.0250125	0.979726	2.74429	0.086606	0.0213519	0.775596	0.73501	0.0109815	0.00217557	0.959987	0.138953	0.0329857	0.16241	0.00265696	0.00330699	0.581478	0.0103612	0.00689164
>denovo4879	CCTACGGGCGGCAGCAGTGGGGAATCTTCCGCAATGGACGAAAGTCTGACGGAGCAACGCCGCGTGAGTGATGACGGCCTTCGGGTTGTAAAGCTCTGTTAATCGGGACGAAAGAGCCTTGTGTGAATAATGCGAGGAAGTGACGGTACCGGAATAGAAAGCCACGGCTAACTACGTGCCAGCAGCCGCGGTAATACGTAGGTGGCAAGCGTTGTCCGGAATTATTGGGCGTAAAGCGCGCGCAGGCGGATGCGTAAGTCTATCTTAAAAGTGCGGGGCTTAACCCCGTGAGGGGATGGAAACTGGGCATCTAGAGTATCGGAGAGGAAAGCGGAATTCCTAGTGTAGCGGTGAAATGCGTAGATATTAGGAAGAACACCAGTGGCGAAGGCGGCTTTC…	Bacteria;Firmicutes;Negativicutes;Selenomonadales;Veillonellaceae;Veillonella	ns	0.183296	0.030574	0.166801	2.61583	0.00188697	0.00204803	0.00085147	0.00290487	0.00191714	0.0142183	0	0.0936574	0.00139561	0.00678779	0.00455858	0.00679429	0.00324999	0.000651852	0.000838251	0.20037	0.0198742	0.00907908	0.00555617	0.23484	0.00234384	0.00333045	0	0	0	0	0	0.00870227	0.00209604	0.0241658	0	0.00246075	0.0876797	2.61583	0.0269465	0.0207224	0.0413498
>denovo82149	CCTACGGGTGGCAGCAGCTAAGAATCTTCCGCAATGGGCGAAAGCCTGACGGAGCGACGCCGCGTGAACGAGGAAGGCCGAAAGGTTGTAAAGTTCTTTTGTCCGGGAGGAATAAGTTAGGGAGGAAATGCCCTGATGATGACGTTAACGGACGAATAAGCCCCGGCTAATTACGTGCCAGCAGCCGCGGTAACACGTGAGGGGCGAGCGTTGTTCGGAATTATTGGGCGTAAAGGGTGCGCAGGCGGCGTTGCAAGTTTGGTGTCAAAGACCGCAGCTTAACTGCGGGAAGGCGCTGAAAACTGCGAGGCTGGAGTCGATGAGAGGGAACCGGAATTCCTGGTGTAGGGGTGGAATCTGTAGATATCAGGAAGAACACCGATGGCGAAGGCAGGTTTC…	Bacteria;Spirochaetes;Spirochaetia;Spirochaetales;Spirochaetaceae	ns	1.50289	0.224025	0.149063	2.43514	2.43514	0.0286725	0.0161779	0.193174	0.0843542	0.0225124	0.185831	0.0318628	0.0251211	0.0950291	0.00303905	0.0271771	0.0693331	0.0697482	0.144179	0.192761	0.00467628	0.815604	0.0277809	0.0083375	0.014063	0.00999134	0	0.0122011	0	0	0.864791	0.489503	0.326982	0.159091	0.00253736	0.489689	0.00265696	0	0.160261	0	0.00229721
>denovo106979	CCTACGGGAGGCAGCAGTGAGGAATCTTGCGCAATGGGCGAAAGCCTGACGCAGCGACGCCGCGTGAGGGATGAAGGTCTTCGGATTGTAAACCTTTGTCAGTGGGGAAGAGAACGGACGGTACCTACTGAGGAAGCATCGGCTTACTACGTGCCAGCAGCCGCGGTAATACGTAGGATGCAAGCGTTGTCCGGAATTACTGGGCGTAAAGAGCTCGTAGGCGGGAAGGTACGTTTGGAAGTAAATCTCACGGCTCAACCGTGAGTCCATTCCAAATACGGCCTTTCTTGAGGTCAGCAGGGGAGAATGGAATTCCCAGTGTAGCGGTGAAATGCGTAGATATTGGGAAGAATACCGGTGGCGAAGGCGATTCTCTGGGCTGTCTCTGACGCTGAGGAG…	Bacteria	ns	0.581444	0.245802	0.422743	2.40398	0.00377394	0.00546142	0.00085147	0.00290487	0.582811	0.38745	0.0403219	0.444148	0.587554	0.276037	0.237046	0.378781	0.433332	0.407408	0.533128	0.022827	0.0233814	0.35711	0.152795	0.0389083	0	0.00333045	0.336431	0	1.82906	2.40398	0.334935	0.378549	0.31231	0.445053	0.253736	0.150106	0.60313	0.0165349	0.114877	0	0.00459443
>denovo154648	CCTACGGGCGGCAGCAGTGAGGAATATTGGTCAATGGCCGAGAGGCTGAACCAGCCAAGTCGCGTGAAGGATGAAGGATCTATGGTTTGTAAACTTCTTTTATACGGGAATAAAGTGAGCCACGTGTGGTTTTTTGTATGTACCGTATGAATAAGCATCGGCTAACTCCGTGCCAGCAGCCGCGGTAATACGGAGGATGCGAGCGTTATCCGGATTTATTGGGTTTAAAGGGTGCGTAGGTGGTTTCTTAAGTCAGCGGTGAAAGTTTGTGGCTTAACCATAAAATTGCCATTGATACTGGGAGACTTGAGTATGTTTGAGGTAGGCGGAATGCGTGGTGTAGCGGTGAAATGCATAGATATCACGCAGAACTCCGATTGCGAAGGCAGCTTGCCAAGC…	Bacteria;Bacteroidetes;Bacteroidia;Bacteroidales;Porphyromonadaceae;Parabacteroides	ns	1.76928	0.168669	0.0953317	2.34979	0.0462308	0.354992	0.0153265	0.00145243	0	0.0592431	0.00350625	0.0183453	0.0251211	0.0362016	0.00759763	0.0628471	0.0834164	0.0254222	0.0352065	0.144571	0.0175361	0.0393427	0.0472275	2.34979	0.0421891	0.0133218	0.069951	0.0274524	0.146569	0.135397	0	0	0.00838416	0.0140967	0.0329857	0.00738225	0.00531392	0.707695	0.0609843	0.087034	0.261882
>denovo179582	CCTACGGGAGGCTGCAGTGGGGAATATTGCACAATGGGGGAAACCCTGATGCAGCGACGCCGCGTGAGTGAAGAAGTATTTCGGTATGTAAAGCTCTATCAGCAGGGAAGAAAATGACGGTACCTGACTAAGAAGCCCCGGCTAACTACGTGCCAGCAGCCGCGGTAATACGTAGGGGGCAAGCGTTATCCGGATTTACTGGGTGTAAAGGGAGCGTAGACGGTGATGCAAGTCTGAAGTGAAAGCCCGGGGCTCAACCGCGGGACTGCTTTGGAAACTGTGTGACTGGAGTGCCGGAGAGGTAAGCGGAATTCCTAGTGTAGCGGTGAAATGCGTAGATATTAGGAGGAACACCAGTGGCGAAGGCGGCTTACTGGACGGTAACTGACGTTGAGGCTC…	Bacteria;Firmicutes;Clostridia;Clostridiales;Lachnospiraceae;Clostridium XlVa	ns	3.13123	0.23218	0.0741499	2.24306	0.109444	0.147458	0.103028	0.110385	2.24306	0.0580582	0.972984	0.0637256	0.121419	0.11313	0.0395077	0.0628471	0.0411665	0.0593186	0.0888546	0.0659447	0.0549463	0.00907908	0.0111123	0.16814	0.0468768	0.0399654	0.089937	0.0152513	0.0274818	0.0303951	0.332189	0.160992	0.0251525	0.0161105	0.0304484	0.0418328	0	0.0165349	0.0666572	0.113973	0.206749
>denovo11936	CCTACGGGAGGCAGCAGTGAGGAATATTGGTCAATGGGCGGAAGCCTGAACCAGCCATGCCGCGTGAAGGAATGAGGCCCTACGGGCCGTAAACTTCTTTTCCTGCGGAGCAATAAGGTCCACGAGTGGACCGATGAGAGTACGCAGGGAATAAGCATCGGCTAACTCCGTGCCAGCAGCCGCGGTAATACGGGGGATGCGAGCGTTATCCGGATTCATTGGGTTTAAAGGGTGCGTAGGCTGCGGGTTAAGTCAGCGGTGAAATACCAGTGCTCAACATTGGGGCTGCCGTTGATACTGGCCTGCTGGAGTACGGATGCCGCCGGAGGAATGTGTGGTGTAGCGGTGAAATGCATAGATATCACACAGAACACCGATTGCGAAGGCATCTGGCGAATC…	Bacteria;Bacteroidetes;Bacteroidia;Bacteroidales	ns	0.506791	0.190028	0.374964	2.18859	0.0339655	0.00341339	0.0102176	0.0319535	0.00766856	1.13273	0.194597	0.0299317	0.0111649	0.0158382	0.00911716	0.0152871	0.0119166	0.0208593	0.00670601	0.0177543	0.0151979	0.0242109	0.0194466	2.18859	0.00468768	0.00666089	0.276473	0.45449	0.433601	0.232108	0.656143	1.91668	0	0	0	0	0	0.200073	0.0156006	2.1572	0.0206749
>denovo23702	CCTACGGGTGGCAGCAGTGAGGAATATTGGTCAATGGACGAGAGTCTGAACCAGCCAAGTAGCGTGAAGGATGACTGCCCTACGGGTTGTAAACTTCTTTTATAAGGGAATAAAGTGTGCCACGTGTGGTGTTTTGTATGTACCTTATGAATAAGCATCGGCTAATTCCGTGCCAGCAGCCGCGGTAATACGGAAGATGCGAGCGTTATCCGGATTTATTGGGTTTAAAGGGAGCGTAGGCGGGCGATTAAGTCAGCGGTAAAATAGTGTGGCTCAACCATACTCCGCCGTTGATACTGGTTGCCTTGAGTTCACACAAGGAAGATGGAATTCGTGGTGTAGCGGTGAAATGCTTAGATATCACGAAGAACTCCGATTGCGAAGGCAGTTTTCTGGGGT…	Bacteria;Bacteroidetes;Bacteroidia;Bacteroidales;Prevotellaceae;Paraprevotella	ns	0.566892	0.203876	0.359638	2.09206	0.0245306	0.0184323	2.09206	0.0319535	0.0287571	0.0580582	0.0403219	0.525254	0.304244	0.131231	0.00303905	0.0271771	0.188499	0.462815	0.0871781	0.00507267	0.0105216	0.0105923	0.0194466	0.0083375	0.248447	0.0133218	0.003331	0	0.302299	0.124344	0.0494166	0.193626	0.0901297	0.813581	0.575981	1.69054	0.0239126	0.0214954	1.91604	0.0290113	0.0183777
>denovo65898	CCTACGGGAGGCTGCAGTAGGGAATATTGGGCAATGGGCGAGAGCCTGACCCAGCCATGCCGCGTGCGGGAAGAAGGCCTTACGGGTCGTAAACCGCTTTTAGGCGGGGGTAACACCCTTGTCGAGCACAAGGGATGAAAGTACCGCCAGAATAAGGATCGGCTAACTCCGTGCCAGCAGCCGCGGTAATACGGAGGATCCGAGCGTTATCCGGATTCATTGGGTTTAAAGGGTGCGCAGGCGGGACGCTAAGTCCGCGGTGAAAGGTTCCGGCCCAACCGGGACACTGCCATGGATACTGGCGACCTAGATCGAGGACGGCGCGGGCGGAACATGTCAAGTAGCGGTGAAATGCGTAGATATGACATGGAACGCCGATCGGGAAGCCGGCCCGCGAGA…	Bacteria;Bacteroidetes	ns	1.52474	0.231883	0.15208	1.88986	0.0188697	0.0546142	0.043425	0.787219	0.0575142	1.88986	0.138497	0.112968	0.0893194	0.271512	0.518158	0.0662443	0.0140833	0.0208593	0.0142503	0.142035	0.0865113	0.125594	0.175019	0.0111167	0.0632837	0.156531	0.229839	0.0122011	0	0	0.00274537	0.00217557	0.106898	0.147008	0.126868	1.09011	0.130191	0.00826747	0.0156006	0.489048	0.00459443
>denovo150822	CCTACGGGAGGCAGCAGTGGGGAATATTGCGCAATGGGCGAAAGCCTGACGCAGCGACGCCGCGTGCGGGATGGAGGCCTTCGGGTTGTAAACCGCTTTTATCGGGGAGCAAGCGAGAGTGAGTGTACCCGTTGAATAAGCACCGGCTAACTACGTGCCAGCAGCCGCGGTAATACGTAGGGTGCAAGCGTTATCCGGATTTATTGGGCGTAAAGGGCTCGTAGGCGGTTCGTCGCGTCTGGTGTGAAAGTCCATCGCTTAACGGTGGATCTGCGCCGGGTACGGGCGGGCTGGAGTGCGGCAGGGGAGACTGGAATTCCCGGTGTAACGGTGGAATGTGTAGATATCGGGAAGAACACCAATGGCGAAGGCAGGTCTCTGGGCCGTTACTGACGCTGA…	Bacteria;Actinobacteria;Actinobacteria;Bifidobacteriales;Bifidobacteriaceae;Bifidobacterium	ns	0.393068	0.109827	0.27941	1.77526	0.401925	0.0259418	0.0110691	0.265795	0.0766856	0.12678	0.0788906	0.0579324	0.241441	0.011313	0.0303905	0.0288757	0.00649998	0.0554074	0.00670601	0.20037	0.191728	0.0105923	0.111123	0.257073	0.187507	0.276427	0.106592	1.77526	0.0885523	0.149212	0.181194	0.121832	0.207508	0.0140967	0.0913451	0.019686	0	0.0115745	0.0510566	0.992602	0.475523
>denovo176207	CCTACGGGAGGCAGCAGTGAGGAATATTGGTCAATGGGCGTGAGCCTGAACCAGCCAAGTAGCGTGGAGGAAGACGGCCCTACGGGTTGTAAACTCCTTTTGTACGGGAATAACGGCGTCCACGTGTGGTCGTGTGCATGTACCGTACGAATAAGCATCGGCTAACTCCGTGCCAGCAGCCGCGGTAATACGGAGGATGCGAGCGTTATCCGGATTTATTGGGTTTAAAGGGAGCGTAGATGGGCTGTTAAGTCAGTTGTGAAAGTCAGCGGCTCAACCGTTGAACTGCAATTGAAACTGGTAGCCTTGAGTGCGTTTGCGGTGGATGGAATTCGTGGTGTAGCGGTGAAATGCTTAGATATCACGAAGAACTCCGATTGCGAAGGCAGTCCACCAAGC…	Bacteria;Bacteroidetes;Bacteroidia;Bacteroidales	ns	0.555827	0.246028	0.442635	1.67697	0.129257	0.0873828	0.0859984	0.416848	0.532965	0.284367	0.873056	0.141934	0.173056	0.23531	0.697462	0.21402	0.013	0.357215	0.026824	0.355087	0.237321	0.0136186	0.0277809	0.0180646	1.17192	0.945847	0.023317	1.01879	0.00305353	0.00276319	1.16404	0.798434	0.0901297	0.0281934	0.055822	0.049215	0.0185987	0.0413373	0.0198553	0.41652	1.67697
>denovo124839	CCTACGGGAGGCAGCAGTGAGGAATATTGGTCAATGGGCGGAAGCCTGAACCAGCCAAGTCGCGTGAAGGAAGACGGATCTATGGTTTGTAAACTTCTTTTGTGCGGGAATAAAGTGGGCGACGTGTCGCCCTTTGCATGTACCGCACGAATAAGCATCGGCTAACTCCGTGCCAGCAGCCGCGGTAATACGGAGGATGCGAGCGTTATCCGGATTTATTGGGTTTAAAGGGTGCGTAGGCGGGCTGGTAAGTCAGCGGTGAAATGTTGCGGCTCAACCGTAGGATTGCCGTTGAAACTGCCGGTCTTGAGCGTAAGCGAGGCAGGCGGAATGTGCCGTGTAGCGGTGAAATGCATAGATATGGCACAGAACTCCGATTGCGAAGGCAGCTTGCCAGGA…	Bacteria;Bacteroidetes;Bacteroidia;Bacteroidales;Porphyromonadaceae	ns	1.10896	0.215627	0.194441	1.64798	0.298141	1.64798	0.0570485	0.0246914	0.0460114	0.494088	0.184078	0.238488	0.468927	0.00678779	0.00911716	0.0866271	0.137583	0.18643	0.113164	0.169934	0.0374103	0.0393427	0.0583398	0.0083375	0.00234384	0	0	0	0	0.00276319	0.230611	0.237137	0.588987	0.551785	0.690163	0.410945	0.555305	0	0.035456	0	0
>denovo20827	CCTACGGGTGGCAGCAGTGAGGAATATTGGTCAATGGGCGAGAGCCTGAACCAGCCAAGTCGCGTGAAGGAAGACGGATCTATGGTTTGTAAACTTCTTTAGTGCAGGAACAAAATCCCGACGTGTCGGGGCTTGAGTGTACTGCAAGAATAAGCATCGGCTAACTCCGTGCCAGCAGCCGCGGTAATACGGAGGATGCGAGCGTTATCCGGATTTATTGGGTTTAAAGGGTGCGTAGGCTGTTTCTCAAGTCAGCGGTCAAATGTCGGGGCTCAACCCCGGCCTGCCGTTGAAACTGAGGGGCTGGCGTGGGATTGAGGTATGCGGAATGCGTTGTGTAGCGGTGAAATGCATAGATATGACGCAGAACTCCGATTGCGAAGGCAGCATGCCAAATCC…	Bacteria;Bacteroidetes;Bacteroidia;Bacteroidales;Porphyromonadaceae	ns	0.59506	0.120474	0.202456	1.63403	0.0066044	0.00409607	1.10521	0.0130719	0.00383428	0.00473945	0.00876562	0.0753121	0.018143	0.0248886	0.0060781	0.0322729	0.372665	0.559289	0.00838251	0.007609	0.0444247	0.0529613	0.0444494	0.016675	0.0750029	0.0199827	0.229839	0.00305027	0.0549635	0.0248687	0.00274537	0.00217557	0.0377287	0.878023	0.202989	0.270683	1.63403	0	0.00567295	0	0
>denovo49332	CCTACGGGAGGCAGCAGTGAGGGATATTGGTCAATGGGCGTGAGCCTGAACCAGCCAAGTAGCGTGCGGGAAGAATCACCTTACGGTGTTTAAACCGCTTTTGGCGGGGGTCAAGGGATGCCACGTGTGGCGTCTTTGAGCGTACCCGCCGAATAAGCATCGGCTAACTCCGTGCCAGCAGCCGCGGTAATACGGGGGATGCGAGCGTTATCCGGATTCATTGGGCTTGAAGGGTGCGCAGGCGGGCCGGCAGGCCGGCGGTGAAAGATCCGGGCTCAACCCGGGCAGTGCCGTCGGAACCTCCGTGCCTTGAGTGTGACGGGCGCAGGCGGAACTTGTGGTGTAGCGGTGAAATGCTTAGATATCACAAGGAACTCCGTTCGCGAAGGCGGCTTGCGA…	Bacteria;Bacteroidetes;Bacteroidia;Bacteroidales;Prevotellaceae	ns	0.79921	0.403134	0.504416	1.61659	0.0066044	0.00887481	0.755254	0.961511	0.0460114	0.459727	0.247191	0.11683	0.396355	0.463832	1.32655	0.281963	0.206916	1.61659	0.109811	0.433713	0.259534	0.0348031	0.275031	0.0555833	0.832064	1.3888	0.013324	0.436188	1.05347	1.11357	0.554564	0.237137	0.729422	0.344362	0.137018	0.406024	0.00265696	0.456364	0.0680755	0.737717	0.064322
>denovo118969	CCTACGGGAGGCAGCAGTGAGGAATATTGGTCAATGGACGGGAGTCTGAACCAGCCAAGTCGCGTGAAGGATGACGGCCCTACGGGTTGTAAACTTCTTTAGTGCGGGAACAAATAAAGGCACGCGTGCCTTGTTGAGTGTACCGCAAGAATAAGCATCGGCTAACTCCGTGCCAGCAGCCGCGGTAATACGGAGGATGCGAGCGTTATCCGGATTTATTGGGTTTAAAGGGTGCGCAGGCTGTCGTGCAAGTCAGCGGTCAAATGTCGGGGCTCAACCCCGGCCTGCCGTTGAAACTGCATGGCTGGCGTGAGTGTGAGGTAGGCGGAATGCGTTGTGTAGCGGTGAAATGCATAGATATGACGCAGAACTCCGATTGCGAAGGCAGCTTACCAACAC…	Bacteria;Bacteroidetes;Bacteroidia;Bacteroidales;Porphyromonadaceae	ns	0.830989	0.222643	0.267925	1.61371	0.0132088	0.458077	0.111543	0.0174292	0.527214	0.680111	1.46737	0.148693	0.254002	0.18327	0.00151953	0.0135886	0.114833	0.0788741	0.030177	0.238415	0.0385793	0.0453954	0.0194466	0.0111167	0.0210946	0.0133218	0	0.122011	1.33439	1.61371	0.0082361	0.00652671	0.0209604	0.344362	0.357768	0.29529	0.294923	0.0165349	0.103531	0.00207224	0
>denovo7695	CCTACGGGAGGCAGCAGTGGGGAATATTGCGCAATGGGCGAAAGCCTGACGCAGCGACGCCGCGTGAGGGATGAAGGTCTTCGGATCGTAAACCTCTGTCAGAAGGGAAGAACGTACTGTGTGCTAATCAGCGCAGTAGTGACGGTACCTTCAAAGGAAGCACCGGCTAACTCCGTGCCAGCAGCCGCGGTAATACGGAGGGTGCAAGCGTTAATCGGAATCACTGGGCGTAAAGCGCACGTAGGCTGTCGTGTAAGTCAGGGGTGAAAGCCCACGGCTCAACCGTGGAATTGCCCTTGATACTGCATGACTGGAATCCGGGAGAGGGTGGCGGAATTCCAGGTGTAGGAGTGAAATCCGTAGATATCTGGAGGAACATCAGTGGCGAAGGCGGCCACC…	Bacteria;Proteobacteria;Deltaproteobacteria;Desulfovibrionales;Desulfovibrionaceae;Desulfovibrio	ns	0.738295	0.385618	0.522309	1.61112	0.029248	0.019115	0.528763	0.678286	0.333583	0.700254	1.61112	0.121658	0.415893	0.511347	0.285671	0.721893	0.0769164	0.503882	0.0695748	0.109062	0.199911	0.137699	0.475053	0.183425	0.682058	0.89256	0.336431	0.896779	0.332835	0.558165	0.837337	0.587403	0.297638	0.326238	0.502398	0.415867	0.00265696	0.0942491	0.409871	0.973952	0.732811
>denovo15857	CCTACGGGAGGCAGCAGTGGGGAATATTGGGCAATGGAGGCAACTCTGACCCAGCAATGCCGCGTGAGTGATGAAGGTCTTTTGATTGTAAAGCTCTTTTCTTGGGAACGAAGATCTGACGGTACCCAAGGAATAAGCCCCGGCTAACTACGTGCCAGCAGCCGCGGTAATACGTAGGGGGCAAGCGTTGTCCGGAATGACTGGGCGTAAAGGGTGTGTAGGCGGTTAGGTAAGTTAGATGTGTAATACCCAGGGCTTAACTCGGGTGCTGCATCTAAAACTGCCTGACTTGAGTGCTGGAGAGGATAGTGGAATTCCTAGTGTAGCGGTGGAATGCGTAGATATTAGGAGGAACATCAGTGGCGAAGGCGACTATCTGGACAGTAACTGACGCTGAGG…	Bacteria;Firmicutes;Clostridia;Clostridiales	ns	0.143244	0.075657	0.528169	1.58078	0.170771	0.0983056	0.0919587	0.05374	0.01342	0.0900495	0.0929156	0.0531047	0.0293079	0.0429893	0.0455858	0.0288757	0.0714998	0.0234667	0.0108973	0.167398	0.143796	0.0544745	0.222247	0.0083375	0	0.00333045	0.426368	0.00305027	0.543528	0.400663	0.743995	1.38801	1.09833	0.489357	1.58078	1.31896	0.653612	0.0181884	0.30634	0.00207224	0.00229721
>denovo106666	CCTACGGGTGGCAGCAGTGGGGAATATTGGGCAATGGAGGCAACTCTGACCCAGCAATGCCGCGTGAATGAAGAAGGTCTTCGGATTGTAAAGTTCTTTAGTCAGGGACGAAGAAAATGACGGTACCTGAAGAATAAGCCCCGGCTAACTACGTGCCAGCAGCCGCGGTAATACGTAGGGGGCAAGCGTTGTTCGGAATGACTGGGCGTAAAGGGTGCGTAGGCGGTTGTACAAGTTAGAAGTGAAATACCCAGGGCTTAACTCGGGTGCTGCTTCTAAAACTGTATGACTTGAGTGCAGTAGAGGTTAGTGGAATTCCTAGTGTAGCGGTGGAATGCGTAGATATTAGGAGGAACACCAGAGGCGAAGGCGGCTAACTGGACTGTAACTGACGCTGAG…	Bacteria;Firmicutes;Clostridia;Clostridiales	ns	0.129647	0.029837	0.23014	1.55033	0	0.0150189	0.0153265	0.00145243	0.00191714	0.100713	0.0613594	0.00772432	0.0334948	0.011313	0.00151953	0.00679429	0.0119166	0.0176	0.003353	0.083699	0.0257196	0.0408559	0.155573	0.00138958	0	0	0.069951	0.00305027	0.0396959	0.00828958	0	0	0.60366	0.453108	1.55033	1.14179	0.0425114	0	0	0	0
>denovo44328	CTCGGGCGGCAGCAGTGAGGAATATTGGTCAATGGGCGCGAGCCTGCACCAGCCAAGTAGCGTGAAGGATGAAGGTTCTATGGATTGTAAACTTCTTTTATAAGGGAATAAAGTGCTTTACGTGTAGAGTTTTGTATGTACCTTATGAATAAGCATCGGCTAACTCCGTGCCAGCAGCCGCGGTAATACGGAGGATGCGAGCGTTATCCGGATTTATTGGGTTTAAAGGGAGCGTAGACGGGATGTTAAGTCAGCTGTGAAAGTTTGGGGCTCAACCTTAAAATTGCAGTTGAAACTGGCGTTCTTGAGTGCGGTAGAGGCAGGCGGAATTCGTGGTGTAGCGGTGAAATGCTTAGATATCACGAAGAACTCCAATTGCGAAGGCAGCTTGCTGGAGCG…	Bacteria;Bacteroidetes;Bacteroidia;Bacteroidales;Bacteroidaceae;Bacteroides	ns	0.357429	0.0942018	0.263554	1.53764	0.0103783	0.0600756	0.26055	0.00145243	0.245394	0.0627977	0.156028	0.0782087	0.147935	0.16517	0.0151953	0.0679429	0.122416	0.14797	0.11987	0.0557993	0.0374103	0.0877644	0.0250028	0.016675	0.0492207	0.0133218	0.093268	0	0	0	0	0	0.0649773	0.644421	1.53764	0.733304	0.0185987	0.00992096	1.27641	0.0186501	0.0206749
>denovo90544	CCTACGGGTGGCAGCAGCTAAGAATATTCCGCAATGGACGAAAGTCTGACGGAGCGACGCCGCGTGGACGACGGAGGCCGAAAGGTTGTAAAGTCCTTTTGCCGGTGAGGAATAAGGCGGGCAGGGAATGGCCTGCTGATGACGTTAACCGGTGAATAAGCCCCGGCTAATTACGTGCCAGCAGCCGCGGTAACACGTAAGGGGCGAGCGTTGTTCGGAATTATTGGGCGTAAAGGGCACGCAGGCGGCCTGCTAAGCCCGGTGTGAAATGCCGCAGCTCAACTGCGGAGCTGCACCGGGTACTGGTGGGCTTGAATCACGGAAGGGGAACTGGAATTCCAGGTGTAGGGGTGGAATCTGTAGATATCTGGAAGAATACCGGTGGCGAAGGCGGGTTCC…	Bacteria;Spirochaetes;Spirochaetia;Spirochaetales;Spirochaetaceae;Treponema	ns	0.247069	0.0433711	0.175543	1.50231	0	0	0	0	0	0	0	0.00193108	0.0097693	0.248886	0.281112	0	0.206916	0.00195556	0.0963989	0	0.00467628	0.00605272	0.00555617	0.00416875	0	0	0	0	0	0	0	0	0.234757	1.50231	0.26896	0.332201	0.127534	0.00330699	0.510566	0	0.00459443
>denovo152399	CCTACGGGAGGCAGCAGTGAGGAATATTGGTCAATGGGCGCGAGCCTGAACCAGCCAAGTAGCGTGGAGGATGACCGCCCTACGGGTTGTAAACTCCTTTTATAAGGGAATAAAACCTCCCACGTGTGGGAGCTTGTATGTACCTTATGAATAAGCATCGGCTAACTCCGTGCCAGCAGCCGCGGTAATACGGAGGATGCGAGCGTTATCCGGATTTATTGGGTTTAAAGGGAGCGTAGACGGGATGTCAAGTCAGCTGTGAAAGTTTGCGGCTCAACCGTAAAATTGCAGTTGAAACTGGCTTTCTTGAGTGCGTTCGAGGCAGGCGGAATTCGTGGTGTAGCGGTGAAATGCATAGATATCACGAAGAACCCCGATTGCGAAGGCAGCCTGCTAGGC…	Bacteria;Bacteroidetes;Bacteroidia;Bacteroidales;Bacteroidaceae;Bacteroides	ns	1.25579	0.497976	0.396543	1.46981	0.194358	1.46981	0.642008	0.406681	0.782194	0.225124	1.07467	0.4567	0.29587	0.590538	0.355569	0.271771	1.02483	0.516919	0.402361	0.319578	0.416189	0.258754	0.216691	0.0389083	0.700809	1.44541	0.516305	0.106759	0	0.00276319	0.0905971	0.0935494	0.962083	0.312141	0.19284	0.305133	0.106278	0.0231489	0.660899	1.07549	0.147022
>denovo134796	CCTACGGGAGGCAGCAGTGAGGAATATTGGACAATGGGAGGAATCCTGATCCAGCCATGCCGCGTGCAGGCGACGGCCCTACGGGCCTTAAACTGCTTTTGCCGGGGGGCAACTGCGCGCACGGGCTGCGCGCGTGAGAGTACCCGGCGAATAAGCATCGGCTAACTCCGTGCCAGCAGCCGCGGTAATACGGGGGATGCGAGCGTTATCCGGATTCATTGGGTTTAAAGGGCGCGCAGGCGGCCTGTCAAGTCGGCGGTGAAATCCGCGGGCCCAACCCGCGATGTGCCGTTGATACTGTCAGGCTGGGATACGTGCGCCGTGGGGGGAATGCGTGGTGTAGCGGTGAAATGCATAGATATCACGCAGAACGCCGATTGCGGAGGCACCTCACGAGCA…	Bacteria;Bacteroidetes	ns	0.692879	0.217775	0.314305	1.44406	0.273611	0.925711	0.112394	0.151053	0.0440942	0.786749	0.245437	0.187315	0.0376816	0.0248886	0.747607	0.00509571	0.00974997	0.0554074	0.0108973	0.015218	0.081835	0.0363163	0.0527836	0.551665	0.00468768	0.0199827	0.56627	0.34163	0.0488565	0.0276319	1.44406	1.33145	0.0712654	0.0785388	0.139555	0.0172253	0.0292266	1.02186	0.0609843	0.128479	0.0114861
>denovo171002	CCTACGGGTGGCAGCAGTGGGGAATATTGCACAATGGGGGAAACCCTGATGCAGCGACGCCGCGTGGAGGAAGAAGGCCTTCGGGTTGTAAACTCCTGTCGTAAGGGACGATAGTGACGGTACCTTACAAGAAAGCCACGGCTAACTACGTGCCAGCAGCCGCGGTAAAACGTAGGTGGCAAGCGTTGTCCGGAATTACTGGGTGTAAAGGGAGCGCAGGCGGGTCTGCAAGTTGGAAGTGAAACTCATGGGCTCAACCCATGAACTGCTTTCAAAACTGCGGATCTTGAGTGGTGTAGAGGTAGGCGGAATTCCCGGTGTAGCGGTGGAATGCGTAGATATCGGGAGGAACACCAGTGGCGAAGGCGGCCTACTGGGCACTAACTGACGCTGAGGCTC…	Bacteria;Firmicutes;Clostridia;Clostridiales;Ruminococcaceae;Faecalibacterium	ns	1.51576	0.235274	0.155219	1.43055	0.150014	0.0723638	0.0221382	0.0958606	0.866548	0.0462096	1.43055	0.0318628	0.251211	0.5928	0.15955	0.0254786	0.0368332	0.378074	0.0578393	0.0887717	0.294606	0.0408559	0.0277809	0.0361292	0.0375015	0.0366349	0.009993	0.176916	0.0244282	0.0580271	0.546328	0.572174	0.0356327	0.3061	0.340007	0.157488	0.180673	0.120705	0.0340377	0.00207224	0
>denovo23720	CCTACGGGTGGCAGCAGTGAGGGATATTGGACAATGGAAGGAATTCTGATCCAGCCATGCCGCGTGCGGGCGTGCGCCCTACGGGCGTTGAACCGCTTTTGGCGGGGGGCAATAGGCGCCATGCGTGGCGCTTTGAGAGTACCCGCCGAATAAGCATCGGCTAACTCCGTGCCAGCAGCCGCGGTAATACGGGGGATGCGAGCGTTATCCGGAATCATTGGGTTTAAAGGGTGCGTAGGCTGTTCCGCAAGCGGGCGGTGAAATCCCCGGGCTCAACCCGGTGTTTGCCGTCCGGACTGCGGTTCTGGGATACGGTGGCCGCGGCGGGAATGCGTGGTGTAGCGGTGAAATGCATAGATATCACGCAGAACGCCGATTGCGGAGGCACGTCGCGACGCC…	Bacteria;Bacteroidetes	ns	1.5111	0.289368	0.191496	1.39539	0.0160392	1.39539	0.146453	0.178649	0.0249228	0.94315	0.014025	0.201798	0.255398	0.169695	0.346452	0.08323	0.274082	0.20403	0.168488	0.060872	1.06035	0.0151318	0.186132	0.0430771	0.0328138	0.136548	0.056627	0.362982	0.00916059	0.00276319	0.513384	1.09431	0	0	0	0	0.00265696	0.593604	0.0794214	0.368858	0.00229721
>denovo87106	CCTACGGGAGGCAGCAGTGAGGAATATTGGTCAATGGCCGCGAGGCTGAACCAGCCAAGTAGCGTGAAGGATGACTGCCCTATGGGTTGTAAACTTCTTTTATAAGGGAATAAAGTGTTGTACGTGTACGATATTGCATGTACCTTATGAATAAGCATCGGCTAACTCCGTGCCAGCAGCCGCGGTAATACGGAGGATGCGAGCGTTATCCGGATTTATTGGGTTTAAAGGGAGCGCAGACGGGCGATTAAGTCAGTTGTGAAAGTTCGCGGCTCAACCGTGAAATTGCAGTTGAAACTGGTTGCCTTGAGTGCGGCAGAGGCAGGCGGAATTCGTGGTGTAGCGGTGAAATGCTTAGATATCACGAAGAACTCCGATTGCGAAGGCAGCTTGCTGGAC…	Bacteria;Bacteroidetes;Bacteroidia;Bacteroidales;Bacteroidaceae;Bacteroides	ns	0.743423	0.203969	0.274364	1.32241	0.0820832	0.262831	0.0102176	0.297749	0.843542	0.0201427	0.014025	0.121658	0.213529	0.208159	0.44978	0.200431	0.224249	0.183822	0.233034	0.109062	0.326171	0.131647	0.138904	0.0083375	0.239072	0.346366	1.32241	1.14995	0.00305353	0.00276319	0.343171	0.419885	0.144627	0.149022	0.0761209	0.0442935	0.0106278	0.00330699	0.140406	0.250741	0.0183777
>denovo48284	CCTACGGGGGGCAGCAGTGAGGAATATTGGTCAATGGTCGAGAGACTGAACCAGCCAAGTCGCGTGAGGGAAGAATGGTCCATGGCCTGTAAACCTCTTTTGACGGGGACGAATAAAGGGAACGCGTTCCCTCTTGCCGGTACCCGTCGAATAAGCATCGGCTAACTCCGTGCCAGCAGCCGCGGTAACACGGGGGATGCGAGCGTTATCCGGATTTATTGGGTTTAAAGGGCGCGTAGGCGGGGGATCAAGTCAGCGGTAAAAGCCTGCAGCTTAACTGTAGCACGCCGTTGAAACTGGTTCTCTAGAGTTCGGTCAAGGGAGGCGGAACAGGTGAAGTAGCGGTGAAATGCATAGATATCACCTGGAACCCCGATAGCGAAGGCAGCTTCCCGGCCC…	Bacteria;Bacteroidetes;Bacteroidia;Bacteroidales;Porphyromonadaceae;Butyricimonas	ns	0.407593	0.0367248	0.0901017	1.32114	0.0320785	0.00819213	0.139641	0	0.00383428	0.264224	0.0631125	0.0154486	0.0153518	0.00678779	0	0.01189	0.0184166	0.0189037	0.0159268	0.030436	0.0350721	0.0121054	0.00833426	0.0347396	0.00468768	0	0.006662	0.00610054	0.00610706	0.013816	0.0192176	0.0326335	0.0104802	0.022152	0.00761209	0.0049215	0.0239126	1.32114	0.0283648	0.0124334	0.0114861
>denovo153419	CCTACGGGTGGCAGCAGTTAGGAATATTGGGCAATGGAGGGAACTCTGACCCAGCAACGCCGCGTGAAGGAAGAAGGTTTTCGGACTGTAAACTTCTGATCTAAGGGAAAAAGAAAGTGATGGTACCTTAGGAGAAAGCCACGGCTAACTACGTGCCAGCAGCCGCGGTAATACGTAGGTGGCGAGCGTTGTCCGGAATGACTGGGCGTAAAGGGAGCGTAGGTTGCAATTTAAGTTAGATGTGAAAGCCCAAGGCTCAACCTTGGAACTGCATTTAAAACTGGATAGCTAGAGTACAGGAGGGGTAAGCGGAATTCCTAGTGTAGCGGTGGAATGCGTAGATATTAGGAAGAACACCAGAGGCGAAGGCGGCTTACTGGACTGCAACTGACACTGAGG…	Bacteria;Firmicutes;Clostridia;Clostridiales	ns	0.258759	0.0336432	0.130017	1.27959	0.0160392	0.29833	0.00936617	0.0246914	0.00575142	0	0.00350625	0.035725	0.00418684	0.0158382	0.00303905	0.0322729	0.0173333	0.00391111	0.0427508	0.0481903	0.00233814	0.0998699	0.00833426	0.00138958	0	0	0.116585	0	0	0	0	0	0.0125762	0.140967	0.555682	1.27959	0.063767	0	0.0411289	0	0
>denovo116252	CCTACGGGAGGCTGCAGTGAGGAATATTGGTCAATGGCCGGAAGGCTGAACCAGCCAAGTCGCGTGAAGGATGAAGGATCTATGGTTTGTAAACTTCTTTTGTACGGGGGTAAAGTGAGGGACGCGTCCCTTATTGCAAGTACCGTACGAATAAGCATCGGCTAACTCCGTGCCAGCAGCCGCGGTAATACGGAGGATGCGAGCGTTATCCGGATTTATTGGGTTTAAAGGGTGCGTAGGCGGACTGATAAGTCAGCGGTGAAACCCTGTCGCTTAACGATAGGCGTGCCGTTGAAACTGCCGGTCTTGCGTGAGGTAGAGGCAGGCGGAATGCGTGGTGTAGCGGTGAAATGCATAGATATCACGCAGAACCCCGATTGCGAAGGCAGCTTGCTGGAC…	Bacteria;Bacteroidetes;Bacteroidia;Bacteroidales;Porphyromonadaceae	ns	0.823311	0.363063	0.440979	1.2689	0.20851	0.406876	0.552604	0.48366	0.542551	0.164696	0.250697	0.462494	0.382399	0.398217	0.616928	0.575816	0.387832	0.222933	0.228843	0.27646	0.600903	0.154344	0.313924	0.0305708	0.658619	1.2689	0.129909	0.631406	0.122141	0.102238	0.505148	0.624388	0.653965	0.239644	0.372992	0.305133	0.204586	0.0214954	0.350305	1.21848	0.0872941
>denovo91020	CCTACGGGGGGCAGCAGTGAGGAATATTGGTCAATGGGCGGAAGCCTGAACCAGCCATGCCGCGTGAAGGACAAGGTCCTATGGACTGTCAACTTCTTTGGCGGGGGAGCAATAAGGGGCACGTGTGCCCCGATGAGAGTACCCCGCAAAAAAGCATCGGCTAACTCCGTGCCAGCAGCCGCGGTAATACGGGGGATGCGAGCGTTATCCGGATTTATTGGGTTTAAAGGGTGCGTAGGCGGGCGCTCAAGTCAGCGGTGAAATACCCGGGCTCAACCCGGGGGCTGCCGTTGATACTGGGGGCCTGGGATACGCATGCCGCGGGAGGAATGTGTGGTGTAGCGGTGAAATGCATAGATATCACACAGAACACCGATTGCGAAGGCATCCCGCGAATGC…	Bacteria;Bacteroidetes;Bacteroidia;Bacteroidales	ns	0.450786	0.0401874	0.0891497	1.23052	0.0066044	0.00409607	0.00085147	0.0043573	0.0287571	0.0165881	0.00525937	0.00096554	0.0669895	0.53171	0.0926911	0	0.00649998	0.00195556	0.0259858	0.00507267	0.00233814	0.00302636	0	0	1.23052	0.203157	0.016655	0.0122011	0	0	0	0	0.00628812	0.0100691	0.0177615	0.009843	0	0	0.00283648	0.00621671	0
>denovo32324	CCTACGGGAGGCAGCAGTGAGGAATATTGGTCAATGGATGAGAGTCTGAACCAGCCAAGTAGCGTGAAGGATTACAGCCCTATGGGTTTTAAACTTCTTTTATATGAGAGTAACATGCGCCACGTGTGGTGTATTGCAAGTATCATAAGAAAAAGGATCGGCTAACTCCGTGCCAGCAGCCGCGGTAATACGGAGGATCCGAGCGTTATCCGGATTTATTGGGTTTAAAGGGTGCGTAGGCCGGCTGTTAAGTCAGCGGTGAAACGTCGTTGCTCAACAATGACCGTGCCGTTGAAACTGTCAGTCTTGAGTGCATCCAGTGCATGCGGAATTCGTGGTGTAGCGGTGAAATGCTTAGATATCACGAAGAACTCCGATCGCGAAGGCAGCATGCAGGGG…	Bacteria;Bacteroidetes;Bacteroidia;Bacteroidales	ns	1.06301	0.545198	0.512883	1.22752	0.0179262	0.203438	0.181363	0.97313	0.42944	1.16709	0.852019	0.408423	0.315409	0.882413	0.972497	0.217417	0.308749	0.898252	0.16765	0.831917	0.9563	0.316255	0.744527	0.0597521	0.32345	0.512889	0.609573	0.872377	0.274818	0.240398	0.955388	0.811487	0.383575	0.410818	0.416127	0.501993	1.22752	0.758954	0.095022	0.310836	0.0137833
>denovo142516	CCTACGGGTGGCAGCAGTGAGGAATATTGGTCAATGGCCGGAAGGCTGAACCAGCCAAGTCGCGTGGAGGAAGAAGGATCTATGGTTTGTAAACTTCTTTTGTGCGGGGGTAAAGGTCGGTACGCGTACCGATTTGCAAGTACCGCACGAATAAGCATCGGCTAACTCCGTGCCAGCAGCCGCGGTAATACGGAGGATGCGAGCGTTATCCGGATTTATTGGGTTTAAAGGGTGCGTAGGCGGCCTGTTAAGTCAGCGGTGAAAGGTTGTCGCTCAACGATGAAATTGCCGTTGAAACTGGCGGGCTAGAGTACGGACGAGGTATGCGGAATGCGTGGTGTAGCGGTGAAATGCATAGATATCACGCAGAACTCCGATAGCGAAGGCAGCATACCAGGG…	Bacteria;Bacteroidetes;Bacteroidia;Bacteroidales;Porphyromonadaceae	ns	1.56038	0.462294	0.296271	1.20264	0.359468	0.442375	0.298866	0.810458	0.444777	1.20264	0.203362	0.440286	0.488465	0.690092	0.5759	0.353303	0.596915	0.597749	0.641262	0.35255	0.404499	0.217898	0.097233	0.0277917	0.548459	1.11237	0.836081	0.00610054	0.00916059	0.0110528	0	0	0.798591	0.441025	0.449113	0.238693	0.127534	0	0.42689	0.0269391	0.00459443
>denovo131036	CCTACGGGTGGCAGCAGTGAGGAATATTGGTCAATGGGCGGAAGCCTGAACCAGCCAAGTAGCGTGGGGGAAGACGGCCCTATGGGTTGTAAACCCCTTTTATGCGGGGACAAAGTACGCGTCGTGACGCGTTTTGCGGGTACCGCATGAATAAGGACCGGCTAATTCCGTGCCAGCAGCCGCGGTAATACGGAAGGTCCGGGCGTTATCCGGATTCATTGGGTTTAAAGGGAGCGTAGGCCGCCCCTTAAGCGTGCCGTGAAAAGCAGCGGCTCAACCGCTGTCGTGCGGCGCGAACTGGGGGGCTTGAGTGCGCGGGAGGCAGGCGGAATTCGTGGTGTAGCGGTGAAATGCATAGATATCACGAAGAACCCCGATTGCGAAGGCAGCCTGCCGTAG…	Bacteria;Bacteroidetes;Bacteroidia;Bacteroidales;Prevotellaceae;Prevotella	ns	4.57938	0.0955801	0.0208718	1.19365	0.156619	0.00341339	0.00085147	0.135076	0.0421771	0.00118486	0.00175312	0.00386216	0.0990887	0.0158382	0.0060781	0.0135886	0.0173333	0.0410667	0.0184415	0.0355087	0.0841731	0.0196713	0.0222247	1.19365	0	0.0166522	0.109923	0.00305027	0.0366423	0.0303951	0.0274537	0.0326335	0.00209604	0.0402763	0.00253736	0.0221468	0.00265696	0	0.00141824	0.0269391	0
>denovo78417	CCTACGGGTGGCAGCAGTGGGGAATCTTCCGCAATGGGCGAAAGCCTGACGGAGCAACGCCGCGTGAGCGAAGACGGCCTTCGGGTTGTAAAGCTCTGTTATACGGGACGAACGGGAGAGTGGTTAATACCCATTTTCAGTGACGGTACCGTAAGAGAAAGCCACGGCTAACTACGTGCCAGCAGCCGCGGTAATACGTAGGTGGCAAGCGTTGTCCGGAATTATTGGGCGTAAAGGGCGCGCAGGCGGTTTCATAAGTCTGTCTTAAAAGTGCGGGGCTTAACCCCGTGAGGGGACGGAAACTGTGAGACTGGAGTGTCGGAGAGGAAAGCGGAATTCCTAGTGTAGCGGTGAAATGCGTAGATATTAGGAGGAACACCAGTGGCGAAAGCGGCTTTC…	Bacteria;Firmicutes;Negativicutes;Selenomonadales;Veillonellaceae;Megasphaera	ns	0.58777	0.111821	0.190246	1.18946	0.000943485	0.00204803	0.00596029	0.0479303	0.02684	0.233418	0.0192844	0.156417	0.117232	0.0565649	0.402674	0.173254	0.00433332	0.20077	0.013412	0.357623	0.326171	0.0151318	0.0583398	0.0180646	0.189851	0.51955	0.029979	0.512445	0.0824453	0.0967118	0.0329444	0.0456869	0.188644	0.00402763	0.0101495	0.009843	0	0.0413373	0.095022	1.18946	0.186074
>denovo134023	CCTACGGGGGGCAGCAGTGAGGAATATTGGTCAATGGCCGTAAGGCTGAACCAGCCAAGCCGCGTGAGGGAGGAAGGCCCTACGGGTTGTAAACCTCTTTGGTGCGGGAGCAAGGAGGGGCTCGTGAGCCCCGGTGAGAGTACCGCAAGAACAAGCATCGGCTAACTCCGTGCCAGCAGCCGCGGTAATACGGAGGATGCGGGCGTTATCCGGAATCATTGGGCTTAAAGGGTGCGCAGGCGGCCCGGTAAGCCGGCGGTAAAAATGCGGGGCTCAACCCCGCCGAGCCGTCGGTACTGCGGGGCTGGCGTTGCGGCGGCGCATGCGGAACGCGTCATGTAGCGGTGAAATGCATAGATATGACGCAGAACGCCGATCGCGGAGGCAGCATGCGAGGCG…	Bacteria;Bacteroidetes	ns	0.745135	0.176261	0.236549	1.18045	0.00283046	0.00477874	0.20265	0.252723	0.0786028	0.142183	0.0157781	0.102347	0.18143	0.214947	0.662513	0.198733	0.204749	0.185126	0.211239	0.311969	0.197573	0.12862	0.197244	0.0291813	0.0562522	0.199827	0.013324	1.18045	0.00610706	0.0110528	0.66987	0.711411	0.144627	0.0140967	0.00253736	0.0639795	0.00531392	0.120705	0.130478	0.530493	0.160805
>denovo79302	CCTACGGGTGGCAGCAGTAAGGAATATTGGGCAATGGAGGGAACTCTGACCCAGCCATGCCGCGTGAAGGAAGAAGGCCTTATGGGTTGTAAACTTCTTTTACCGGGGGATAAAGAGCGTCACGAGGTGACGGAGTGAAGGTACCCGGGGAAAAAGCATCGGCTAACTCCGTGCCAGCAGCCGCGGTAATACGGAGGATGCGAGCGTTATCCGGATTTATTGGGTTTAAAGGGTGCGCAGGCGGATTATTAAGTCAGCGGTGAAAGGCTCGGGCTCAACCTGAGCAGAGCCGATGATACTGATAGTCTTGAGTGAGGTCGAGGCAGGCGGAATGTGATGTGTAGCGGTGAAATGCATAGATATGTCACAGAACACCGATAGCGAAGGCAGCTTGCCGGG…	Bacteria;Bacteroidetes	ns	1.91609	0.21795	0.113747	1.12027	0.779319	1.12027	0.975784	0.00580973	0.0421771	0.0248821	0.0122719	0.111037	0.0293079	0.0769283	0.00759763	0.00509571	0.200416	0.0860445	0.0561628	0.568139	0.1134	0.0832249	0.0555617	0.00555833	0	0.00333045	0.273142	0.00305027	0	0	0.082361	0.119656	0.113186	0.0624283	0.190302	0.189478	0.741292	0.00165349	0.151752	0.00207224	0
>denovo5243	CCTACGGGTGGCAGCAGTAGGGAATCTTCCACAATGGGCGCAAGCCTGATGGAGCAACGCCGCGTGAGTGAAGAAGGTCTTCGGATCGTAAAACTCTGTTGTTAGAGAAGAACATGCGAGAGAGTAACTGTTCTTGTATTGACGGTATCTAACCAGAAAGCCACGGCTAACTACGTGCCAGCAGCCGCGGTAATACGTAGGTGGCAAGCGTTGTCCGGATTTATTGGGCGTAAAGGGAACGCAGGCGGTCCTTTAAGTCTGATGTGAAAGCCTTCGGCTTAACCGAAGAATTGCATTGGAAACTGGAGGACTTGAGTGCAGAAGAGGAGAGTGGAACTCCATGTGTAGCGGTGAAATGCGTAGATATATGGAAGAACACCAGTGGCGAAAGCGGCTCTC…	Bacteria;Firmicutes;Bacilli;Lactobacillales;Lactobacillaceae;Lactobacillus	ns	0.720171	0.0821462	0.114065	1.08793	0.0113218	0.00819213	0.097919	0.0130719	0.0843542	0.0142183	0.014025	0.0202763	0.0097693	0.00905039	0.00911716	0.00169857	0.00649998	0.00260741	0.00502951	0.263779	0.812504	0.0136186	0.216691	0.0291813	0.147662	0.176514	0.059958	0.186066	0	0.00276319	0.0219629	0.0239313	0.0104802	0.0382625	0.0228363	0.0123038	0.00531392	0.00826747	0.00850943	1.08793	0.126347
>denovo86904	CCTACGGGAGGCAGCAGTGAGGAATATTGGGCAATGGAGGAAACTCTGACCCAGCCATGCCGCGTGAGTGAAGAAGGTTTTCGAATTGTAAAGCTCTTTCGGATGGGACGATGATGACGGTACCATCTAAAGAAGCCCCGGCAAACTTCGTGCCAGCAGCCGCGGTAATACGAAGGGGGCGAGCGTTGTTCGGAATTACTGGGCGTAAAGGGTGTGTAGGCGGATAAGTAAGATAGTGGTGAAATACCTGAGCTCAACTTAGGAATTGCCATTATAACTATAGATCTAGAGTGATAGAGAGGATATTGGAATACCCAGTGTAGAGGTGAAATTCGTAGATATTGGGTAGAACACCAGTGGCGAAGGCGAGTATCTGGCTATCAACTGACGCTGAGGCAC…	Bacteria;Proteobacteria;Alphaproteobacteria	ns	0.335392	0.0393712	0.117389	1.04431	0.000943485	0.00136536	0.00170294	0.00580973	0.00575142	0	0	0.0173797	0.0474509	0.033939	0.0698982	0.298949	0.0628331	0.0384593	0.0628688	0	0.0081835	0.0499349	0.0777864	0.00416875	0.00234384	0	0.203191	0	1.04431	0.370268	0.00274537	0.00652671	0.00209604	0.130898	0.0786582	0.019686	0.00265696	0.00165349	0.0723302	0.0559504	0.00229721
>denovo127894	CCTACGGGAGGCAGCAGTAGGGAGTCTTCGACAATGGGGGAAACCCTGATCGAGCAATACCGCGTGAGTGATGAAGGTCTTCGGATTGTAAAACTCTGTTGTGAGGGATAAATGGTTAAGATAGGAAATGATTTTAATTTGATAGTACCTTACTAGAAAGCAACGACTAACTTCGTGCCAGCAGTCGCGGTAATACGAAGGTTGCAAGCGTTATCCGGAATTATTGGGCGTAAAGAGTGAGCAGGCGGCTTGCTAAGTTTGAGGTTAAATCGTTGGGCTCAACCCAATCTCGCTTCAAAAACTGGCAGGCTAGAGTATGTGAGAGGTAAGTAGAACTCCATGTGTAGCGGTGAAATGCGTAGATATATGGAAGAATACCAGTGGCGAAGGCGGCTTACC…	Bacteria;Tenericutes;Mollicutes;Anaeroplasmatales;Anaeroplasmataceae;Asteroleplasma	ns	0.37021	0.131484	0.355162	1.02469	0.00566091	0.0170669	0.00340588	0.0842411	0.04026	0.0450248	0.0192844	0.0724155	0.166078	0.0384641	0.0334296	0.04756	0.0227499	0.0997334	0.0192798	0.147107	0.197573	0.0226977	0.877875	0.669779	0.00703152	0.0766003	0.019986	0.100659	0.738954	0.699088	0.878518	1.02469	1.01448	0.177216	0.263886	0.248536	0.00797088	0.00661398	0.228336	0.522204	0.0229721
>denovo155360	CCTACGGGTGGCAGCAGTAGGGAATTTTGCGCAATGGGGGAAACCCTGACGCAGCAACGCCGCGTGATTGAAGAAGCCCTTCGGGGTGTAAAGATCTGTCAGTGGGGACGAAAGATGACGGTACCCACAGAGGAAGCACCGGCTAACTCCGTGCCAGCAGCCGCGGTAATACGGGGGGTGCAAGCGTTGTCCGGAATCATTGGGCGTAAAGAGTTCGTAGGTGGTATGTTAAGTCTGGTGTTAAATGCAGGAGCTCAACTTCTGTTCGGCACTGGATACTGGCAAACTAGAATGCGGTAGAGGTAAAGGGAATTCCTGGTGTAGCGGTGAAATGCGTAGATATCAGGAGGAACATCGGTGGCGTAAGCGCTTTACTGGGCCGTAATTGACACTGAGGAA…	Bacteria;Proteobacteria;Deltaproteobacteria	ns	2.08209	0.0790943	0.037988	1.02368	1.02368	0.19115	0.0178809	0.0159768	0.00383428	0.0213275	0.00525937	0.0106209	0.00837369	0.00678779	0	0.0322729	0.0205833	0.00912593	0.00754426	0.007609	0	0.116515	0.0805645	0.00277917	0.00234384	0	0.236501	0	0.0427494	0.00276319	0	0	0	0.0241658	0.027911	0.00738225	0	0	0.289321	0.0103612	0.00229721
>denovo5628	CCTACGGGAGGCAGCAGTGGGGAATATTGGGCAATGGGCGCAAGCCTGACCCAGCAACGCCGCGTGAAGGAAGAAGGCTTTCGGGTTGTAAACTTCTTTTGTCAGGGACGAACAAATGACGGTACCTGACGAATAAGCCACGGCTAACTACGTGCCAGCAGCCGCGGTAATACGTAGGTGGCAAGCGTTATCCGGATTTATTGGGTGTAAAGGGCGTGTAGGCGGGACTGCAAGTCAGATGTGAAAACCACGGGCTCAACCTGTGGCCTGCATTTGAAACTGTAGTTCTTGAGTGTCGGAGAGGCAATCGGAATTCCGTGTGTAGCGGTGAAATGCGTAGATATACGGAGGAACACCAGTGGCGAAGGCGGATTGCTGGACGATAACTGACGCTGAGGC…	Bacteria;Firmicutes;Clostridia;Clostridiales;Ruminococcaceae;Pseudoflavonifractor	ns	1.86913	0.367771	0.196761	1.02032	0.155675	0.0887481	0.265659	0.547567	0.782194	0.251191	1.02032	0.323456	0.640587	0.237573	0.057742	0.438231	0.220999	0.414578	0.248122	0.294215	0.900185	0.257241	0.183354	0.0277917	0.126567	0.0333045	0.303121	0.155564	0.378638	0.386847	0.367879	0.400305	0.243141	0.3061	0.228363	0.302672	0.0159418	0.0148814	0.0751666	0.00414448	0.00229721
>denovo112176	CCTACGGGGGGCTGCAGTGAGGAATATTGGTCAATGGGCGAGAGCCTGAACCAGCCAAGTAGCGTGAAGGATGAAGGTTCTATGGATTGTAAACTTCTTTTATAAGGGAATAAAGTGCTTTACGTGTAGAGTTTTGTATGTACCTTATGAATAAGCATCGGCTAACTCCGTGCCAGCAGCCGCGGTAATACGGAGGATGCGAGCGTTATCCGGATTTATTGGGTTTAAAGGGAGCGTAGACGGGATGTTAAGTCAGCTGTGAAAGTTTGGGGCTCAACCTTAAAATTGCAGTTGGGACTGGCGTTCTTGAGTGCGGTAGAGGCAGGCGGAATTCGTGGTGTAGCGGTGAAATGCTTAGATATCACGAAGAACCCCGATTGCGAAGGCAGCTTGCTGGAG…	Bacteria;Bacteroidetes;Bacteroidia;Bacteroidales;Bacteroidaceae;Bacteroides	ns	0.432771	0.0423984	0.0979697	1.0048	0.00377394	0.0300378	0.118354	0.00290487	0.168708	0.0391005	0.08415	0.0550358	0.036286	0.0135756	0	0.00169857	0.0205833	0.101689	0.0586776	0.030436	0.0187051	0.0211845	0.0250028	0.0180646	0.0351576	0.00999134	0.043303	0.00610054	0.0152676	0.00552639	0	0.00217557	0.0335366	0.0584006	1.0048	0.115655	0.0132848	0.00165349	0.316267	0.00207224	0.00229721
>denovo101967	CCTACGGGAGGCAGCAGTGGGGAATATTGCGCAATGGGCGAAAGCCTGACGCAGCAACGCCGCGTGAGGGATGAAGGTCTTCGGATCGTAAACCTCTGTCGGGAGGGAAAAACGTGCAGTGTGCTAATCAGCATTGCAGTGATGGTACCTCCAAAGGAAGCACCGGCTAACTCCGTGCCAGCAGCCGCGGTAATACGGAGGGTGCAAGCGTTAATCGGAATTACTGGGCGTAAAGCGCACGTAGGTCGTTGTGTAAGTCAGAGGTGTAATCCCACGGCTTAACCGTGGAACTGCCTTTGATACTGCTCAACTTGAATTCGGGAGAGGATAGCGGAACTCCATGTGGAGCAGTGAAATGCGTAGATATATGGAAGAACATCAGTGGCGAAGGCGGCTATC…	Bacteria;Proteobacteria;Deltaproteobacteria;Desulfovibrionales;Desulfovibrionaceae	ns	1.23073	0.347798	0.282594	1.00046	0.601944	0.00955749	0.041722	0.203341	0.14762	0.0580582	0.0105187	0.708706	0.554059	0.257936	0.54551	1.00046	0.414915	0.611437	0.390625	0.22827	0.455938	0.118028	0.541727	0.0555833	0.0843783	0.346366	0.413044	0.0732064	0.302299	0.168555	0.172958	0.147939	0.593179	0.124857	0.147167	0.671785	0.456997	0.190152	0.360233	0.447603	0.103375
>denovo155673	CCTACGGGAGGCAGCAGTGAGGAATATTGGTCAATGGACGCAAGTCTGAACCAGCCATGCCGCGTGCAGGAAGACGGCTCTATGAGTTGTAAACTGCTTTTGTATGAGGGTAAACCCGGGTACGTGTACCCGGCTGAAAGTATCATACGAATAAGGATCGGCTAACTCCGTGCCAGCAGCCGCGGTAATACGGAGGATCCAAGCGTTATCCGGATTTATTGGGTTTAAAGGGTGCGTAGGCGGTTTGATAAGTTAGAGGTGAAATGTTAGGGCTTAACCCTGAAACTGCCTCTAATACTGTTGAGCTAGAGAGTAGTTGCGGTAGGCGGAATGTATGGTGTAGCGGTGAAATGCTTAGAGATCATACAGAACACCGATTGCGAAGGCAGCTTACCAAAC…	Bacteria;Bacteroidetes;Bacteroidia;Bacteroidales;Rikenellaceae;Alistipes	ns	0.358278	0.0916529	0.255815	0.999065	0.033022	0.0245764	0.416369	0.00145243	0.00383428	0.0912344	0.0368156	0.0222074	0.191199	0.0701405	0.0136757	0.0492586	0.617498	0.0110815	0.0125738	0.144571	0.0105216	0.0469086	0.0277809	0.0083375	0.147662	0.346366	0.029979	0	0.491618	0.98646	0.0109815	0.0108778	0.0586891	0.988783	0.0202989	0.999065	0.0132848	0.00330699	0.00709119	0.232091	0.00229721
>denovo15119	CCTACGGGAGGCAGCAGTGAGGAATATTGGTCAATGGGCGGAAGCCTGAACCAGCCAAGTAGCGTGCAGGATGACGGCCTTCAGGGTTGTAAACTGCTTTTATGCGGGAATAAAATGCGCCACGTGTGGTGTTTTGCATGTACCGCAAGAATAAGGACCGGCTAATTCCGTGCCAGCAGCCGCGGTAATACGGAAGGTCCGGGCGTTATCCGGAATTATTGGGTTTAAAGGGAGCGTAGGCCGGCTTGTAAGTCAGTTGTGAAAACCGCGGGCTCAACCTGCGGCGTGCAATTGAAACTGCAGGCCTTGAGTGCGCGCAGGGATGCTGGAATTCGTGGTGTAGCGGTGAAATGCTTAGATATCACGAAGAACTCCGATCGCGAAGGCAGGTGTCCGGCG…	Bacteria;Bacteroidetes;Bacteroidia;Bacteroidales;Prevotellaceae	ns	2.5602	0.186896	0.0730005	0.988999	0.00283046	0.000682678	0.00170294	0.241104	0.141868	0.00592431	0.00525937	0.143865	0.173056	0.0407267	0.0516639	0.246293	0.462582	0.157748	0.0586776	0.0177543	0.032734	0.936658	0.988999	0.0277917	0.159381	0.526211	0	0.00305027	0	0	0.030199	0.0326335	0.0754575	0.193326	0.0456725	0	0	0.0115745	0.00141824	0.15749	0.00459443
>denovo112098	CCTACGGGGGGCAGCAGTGGGGAATTTTGGACAATGGGCGAAAGCCTGATCCAGCAACGATGCGTGGAGGATGAAGGTTCTCGGATTGTAAACTCCTTTTGAGAGGGAAGAAAAAAATGACGGTACCTCTCGAATAAGCCACGGCTAACTACGTGCCAGCAGCCGCGGTAAGACGTAGGTGGCAAGCGTTACTCGGAATTACTAGGCGTAAAGCGCGCGTAGGCGGAATGTTAAGTCTGTTGTGTAATCTCTGGGCTCAACCCAGAAACTGCAACAGAAACTGGCGTTCTTGAGTGAGGCAGAGGAAATCGGAATTCCTAGTGTAGCAGTGAAATGCGTAGATATTAGGAGGAACACCGGTGGCGAAGGCGGATTTCTGGGCCTTTACTGACGCTAAAG…	Bacteria;Elusimicrobia;Elusimicrobia;Elusimicrobiales;Elusimicrobiaceae;Elusimicrobium	ns	0.512077	0.0888579	0.173524	0.987094	0.000943485	0	0.00170294	0.0116195	0.0115028	0.00829404	0	0.0685533	0.0669895	0.0610901	0.0440663	0.03567	0.125666	0.118637	0.44595	0.0583357	0.0151979	0.0499349	0.258362	0.394642	0.00234384	0.00333045	0.259818	0.00305027	0.335888	0.751589	0.0192176	0.0261068	0.0251525	0.358459	0.106569	0.0442935	0	0.00330699	0.987094	0.0145057	0.00918885
>denovo71346	CCTACGGGTGGCAGCAGTGGGGAATATTGCACAATGGGGGAAACCCTGATGCAGCAACGCCGCGTGAAGGAAGAAGGTTTTCGGATCGTAAACTTCTATCAATAGGGAAGAAATCAATGACGGTACCTAAATAAGAAGCCCCGGCTAACTACGTGCCAGCAGCCGCGGTAATACGTAGGGGGCAAGCGTTATCCGGAATTACTGGGTGTAAAGGGAGCGTAGGCGGCATGGTAAGCCAGATGTGAAAGCCTTGGGCTTAACCCGAGGATTGCATTTGGAACTATCAAGCTAGAGTACAGGAGAGGAAAGCGGAATTCCTAGTGTAGCGGTGAAATGCGTAGATATTAGGAAGAACACCAGTGGCGAAGGCGGCTTTCTGGACTGAAACTGACGCTGAGG…	Bacteria;Firmicutes;Clostridia;Clostridiales;Lachnospiraceae;Clostridium XlVb	ns	0.894968	0.0703065	0.0785575	0.962161	0.029248	0.101719	0.962161	0.0130719	0.0460114	0.0272518	0.0613594	0.0193108	0.00697807	0.00678779	0	0.00679429	0.0476665	0.00195556	0.0385595	0.007609	0	0.0226977	0	0.00694792	0.00234384	0	0.03331	0	0	0	0	0	0	0.0302072	0.00253736	0.00738225	0.316178	0.925957	0.0113459	0.00621671	0
>denovo103980	CCTACGGGTGGCAGCAGTAGGGAATCTTCCACAATGGACGCAAGTCTGATGGAGCAACGCCGCGTGAGTGAAGAAGGTCTTCGGATCGTAAAACTCTGTTGTTAGAGAAGAACACGAGTGAGAGTAACTGTTCATTCGATGACGGTATCTAACCAGCAAGTCACGGCTAACTACGTGCCAGCAGCCGCGGTAATACGTAGGTGGCAAGCGTTGTCCGGATTTATTGGGCGTAAAGGGAACGCAGGCGGTCTTTTAAGTCTGATGTGAAAGCCTTCGGCTTAACCGGAGTAGTGCATTGGAAACTGGAAGACTTGAGTGCAGAAGAGGAGAGTGGAACTCCATGTGTAGCGGTGAAATGCGTAGATATATGGAAGAACACCAGTGGCGAAAGCGGCTCTC…	Bacteria;Firmicutes;Bacilli;Lactobacillales;Lactobacillaceae;Lactobacillus	ns	1.02288	0.122764	0.120018	0.915616	0.0632135	0.0375473	0.282688	0.043573	0.465865	0.042655	0.02805	0.0521392	0.0348904	0.0158382	0.0379881	0.00509571	0.00974997	0.00912593	0.00419126	0.915616	0.0958638	0.016645	0.13057	0.163971	0.173444	0.229801	0.139902	0.396535	0	0.00828958	0.030199	0.0239313	0.0985139	0.0684697	0.0329857	0.019686	0.00265696	0.0330699	0.0368742	0.619599	0.126347
>denovo87454	CCTACGGGAGGCAGCAGTGAGGAATATTGGTCAATGGGCGATAGCCTGAACCAGCCAAGTCGCGTGAGGGATGAAGGCCCTACGGGTCGTAAACCTCTTTTATAAGGGAATAAAGTTCGCCACGTGTGGTGTTTTGTATGTACCTTATGAATAAGCATCGGCTAACTCCGTGCCAGCAGCCGCGGTAATACGGAGGATGCGAGCGTTATCCGGATTTATTGGGTTTAAAGGGTGCGTAGGTGGCCCCGTCAGTCAGTGGTGAAAGTCCGTGGCTCAACCATGGAATCGCCATTGAAACCACGGGGCTTGAGTATGATTGAGGTAGGCGGAACGCGTGGTGTAGCGGTGAAATGCATAGATATCACGCAGAACCCCGATTGCGAAGGCAGCTTACCAAGC…	Bacteria;Bacteroidetes;Bacteroidia;Bacteroidales;Porphyromonadaceae;Parabacteroides	ns	1.46542	0.516498	0.352457	0.909974	0.137749	0.836963	0.859133	0.0261438	0.164874	0.909974	0.510159	0.865124	0.714555	0.794172	0.326698	0.521461	0.87208	0.733986	0.679822	0.400741	0.444247	0.254214	0.141682	0.136179	0.396109	0.456271	0.526298	0.0549048	0.766436	0.721194	0.178449	0.17187	0.331174	0.388666	0.532846	0.506915	0.682839	0.0677932	0.178698	0.0290113	0.00229721
>denovo39763	CCTACGGGTGGCAGCAGTGAGGAATATTGGTCAATGGCCGAGAGGCTGAACCAGCCAAGTCGCGTGAAGGAAGAAGGATCTATGGTTTGTAAACTTCTTTTGTACGGGGGTAAAGTGAGGGACGTGTCCCTTATTGCAAGTACCGTACGAATAAGCATCGGCTAACTCCGTGCCAGCAGCCGCGGTAATACGGAGGATGCGAGCGTTATCCGGATTTATTGGGTTTAAAGGGTGCGTAGGCGGCTATTTAAGTCAGCGGTGAAAGGCCCCCGCTTAACGGGGGAGGCGCCATTGAAACTGGATGGCTTGAGTACGGTTGAGGCAGGCGGAATGCGTGGTGTAGCGGTGAAATGCATAGATATCACGCAGAACCCCGATTGCGAAGGCAGCTTGCCAAGC…	Bacteria;Bacteroidetes;Bacteroidia;Bacteroidales;Porphyromonadaceae;Parabacteroides	ns	0.34203	0.0236632	0.0691845	0.90764	0	0	0.0664146	0.00145243	0.0153371	0	0.00175312	0.0202763	0.0307035	0.0271512	0.0440663	0.00339714	0.00324999	0.00195556	0.0511333	0.0481903	0.116907	0.0121054	0.0277809	0.00138958	0	0	0	0.00305027	0	0	0.0137268	0.0217557	0.0272485	0.00402763	0.0202989	0.00246075	0	0.00661398	0.00850943	0.90764	0.160805
>denovo139578	CCTACGGGTGGCAGCAGTAGGGAATCTTCGGCAATGGGGGCAACCCTGACCGAGCAACGCCGCGTGAGTGAAGAAGGTTTTCGGATCGTAAAGCTCTGTTGTAAGAGAAGAATGTGTGTGAGAGTGGAAAGTTCACACAGTGACGGTAACTTACCAGAAAGGGACGGCTAACTACGTGCCAGCAGCCGCGGTAATACGTAGGTCCCGAGCGTTGTCCGGATTTATTGGGCGTAAAGCGAGCGCAGGCGGTTTAATAAGTCTGAAGTTAAAGGCAGTGGCTTAACCATTGTTCGCTTTGGAAACTGTTAAACTTGAGTGCAGAAGGGGAGAGTGGAATTCCATGTGTAGCGGTGAAATGCGTAGATATATGGAGGAACACCGGTGGCGAAAGCGGCTCTC…	Bacteria;Firmicutes;Bacilli;Lactobacillales;Streptococcaceae;Streptococcus	ns	0.612843	0.0831484	0.135676	0.906217	0.0783093	0.0259418	0.308232	0.0392157	0.0594314	0.0106638	0.0105187	0.0241385	0.00279123	0.0022626	0.0060781	0.03567	0.00433332	0.00456297	0.00251475	0.606184	0.0374103	0.00605272	0.394488	0.00416875	0.15235	0.123227	0.056627	0.558199	0.0488565	0.0690799	0	0	0.113186	0.906217	0.18269	0.0467543	0.0451683	0	0	0.00414448	0
>denovo131974	CCTACGGGGGGCAGCAGTGGGGAATATTGCGCAATGGGCGAAAGCCTGACGCAGCGACGCCGCGTGAGGGATGAAGGTCTTCGGATCGTAAACCTCTGTCAGAAGGGAAGAACAAGCACCGTTCTAATCAGCGGTGCCCTGACGGTACCTTCAAAGGAAGCACCGGCTAACTCCGTGCCAGCAGCCGCGGTAATACGGAGGGTGCAAGCGTTAATCGGAATTACTGGGCGTAAAGCGCGTGTAGGCTGTACGGCAAGTTGGAGGTGAAATCCCACGGCTCAACCGTGGAACTGCCTTCAAAACTACCGAACTGGAGTGCGAGAGAGGATAGCGGAATTCCAGGTGTAGGAGTGAAATCCGTAGATATCTGGAAGAACATCAGTGGCGAAGGCGGCTATC…	Bacteria;Proteobacteria;Deltaproteobacteria;Desulfovibrionales;Desulfovibrionaceae	ns	2.28048	0.122206	0.0535876	0.891577	0.0820832	0.891577	0.0681176	0.0174292	0.0153371	0.13152	0.0210375	0.0473115	0.0334948	0.0724031	0.0379881	0.0730386	0.181999	0.0677926	0.186092	0.0887717	0.0362412	0.187634	0.0694522	0.13479	0.0117192	0.0266436	0.126578	0.0152513	0.0671776	0.0635535	0.0192176	0.0195801	0.0440169	0.0906217	0.0583593	0.09843	0.063767	0.0727537	0.124805	0.00621671	0.00229721
>denovo117691	CCTACGGGAGGCTGCAGTGAGGAATATTGGTCAATGGCCGAGAGGCTGAACCAGCCAAGTCGCGTGAAGGAAGAAGGATCTATGGTTTGTAAACTTCTTTTATACGGGAATAAAGTGTGGAACGTGTTCCATTTTGTATGTACCGTATGAATAAGCATCGGCTAACTCCGTGCCAGCAGCCGCGGTAATACGGAGGATGCGAGCGTTATCCGGATTTATTGGGTTTAAAGGGTGCGTAGGTGGTCTTTTAAGTCAGCGGTGAAAGTTTGTGGCTCAACCATAAAATTGCCATTGAAACTGGGAGACTTGAGTATGTTTGAGGTAGGCGGAATGCGTGGTGTAGCGGTGAAATGCATAGATATCACGCAGAACTCCGATTGCGAAGGCAGCTTGCCAAGC…	Bacteria;Bacteroidetes;Bacteroidia;Bacteroidales;Porphyromonadaceae;Parabacteroides	ns	0.977433	0.169021	0.172924	0.885165	0.103783	0.226649	0.0425735	0.00726216	0.00766856	0.178914	0.0210375	0.114899	0.0795501	0.187796	0.0136757	0.123996	0.305499	0.162963	0.175194	0.169934	0.230307	0.293557	0.0500056	0.885165	0.246103	0.189835	0.769461	0.0518546	0.10382	0.0359215	0	0.00217557	0.00838416	0.201381	0.157316	0.297751	0.342748	0.00661398	0.355978	0.0600949	0.110266
>denovo61707	CCTACGGGCGGCAGCAGTGGGGAATCTTCCGCAATGGACGAAAGTCTGACGGAGCAACGCCGCGTGAGTGATGAAGGCCTTCGGGTTGTAAAGCTCTTTGATCCGGGACGAACGGGATGTGTGCCAATACCACATATCAATGACGGTACCGGAAGAACAAGCCACGGCTAACTACGTGCCAGCAGCCGCGGTAATACGTAGGTGGCAAGCGTTGTCCGGAATTATTGGGCGTAAAGCGCGCGCAGGCGGCCCTTTAAGTCCATCTTAAAAGCGTGGGGCTTAACCCCATGAGGGGATGGAAACTGGAGAGCTGGAGTATCGGAGAGGAAAGCGGAATTCCTAGTGTAGCGGTGAAATGCGTAGAGATTAGGAAGAACACCGGTGGCGAAGGCGGCTTTC…	Bacteria;Firmicutes;Negativicutes;Selenomonadales;Veillonellaceae;Dialister	ns	0.106142	0.00556513	0.0524308	0.875238	0	0	0	0	0	0	0	0	0.00139561	0	0.00151953	0	0	0	0	0	0	0	0	0.108388	0	0	0	0	0	0	0	0	0	0	0	0	0	0.00496048	0.00283648	0.00828895	0.875238
>denovo40550	CCTACGGGAGGCTGCAGTCGAGAATCTTGGGCAATGCGCGAAAGCGTGACCCAGCAATGCCGCGTGTGTGATGAAGGTCTTCGGATTGTAAAACACTGTCACTCGTGACGATAATGACGGTAGCGAGGGAGGAAGCCACGGCTAACTACGTGCCAGCAGCCGCGGTAATACGTAGGTGGCGAGCGTTGTTCGGATTTATTGGGCGTAAAGGGTCTGTAGGAGGTTCGTTAAATGCGGGGTGAAATCCGGGAGCTCAACTTCCGAATTGCCTTGTAGACTGATGGACTAGAGTACTGTATAGGCAAGCGGAATACCAGGTGTAGCGGTGGAATGCGTAGATATCTGGTAGAACACCGAAAGCGAAGGCAGCTTGCTGGGCAGCCACTGACTCTGAGAGAC…	Bacteria;Lentisphaerae;Lentisphaeria;Victivallales;Victivallaceae;Victivallis	ns	0.0938769	0.00514564	0.0548127	0.855541	0.00188697	0.0307205	0.00510882	0.00290487	0	0.00829404	0	0	0	0.00452519	0	0.00169857	0	0.00195556	0.0259858	0.00507267	0	0.0105923	0.00277809	0.00138958	0	0	0	0	0	0	0	0	0.0104802	0.0281934	0.0228363	0.0147645	0.855541	0	0	0	0
>denovo94824	CCTACGGGTGGCAGCAGTGAGGAATATTGGGCAATGGGGGGAACCCTGACCCAGCCATGCCGCGTGAGTGAAGAAGGTCTTCGGATTGTAAAGCTCTTTCGGACGTGACGATGATGACGGTAGCGTCTAAAGAAGCACCGGCAAACTTCGTGCCAGCAGCCGCGGTAATACGAAGGGTGCGAGCGTTGTTCGGAATTACTGGGCGTAAAGGGAGTGTAGGCGGATGTGTAAGATAGCGGTGAAATACCGGAGCTCAACTTCGGAATTGCCATTATGACTATGCATCTAGAGTAATGTAGAGGATAGCGGAATACCCAGTGTAGAGGTGAAATTCGTAGATATTGGGTAGAACACCGGTGGCGAAGGCGGCTATCTGGGCATTTACTGACGCTGAGGCTC…	Bacteria;Proteobacteria;Alphaproteobacteria	ns	2.51168	0.0534104	0.0212648	0.834487	0.00377394	0.00409607	0.00170294	0	0.00766856	0.00355459	0.834487	0.0260696	0.00418684	0.0158382	0.00303905	0.0135886	0.0227499	0.00195556	0.0980754	0.00253633	0.00116907	0.0181582	0.00277809	0.00277917	0	0.00333045	0	0.00305027	0	0	0	0	0.0293446	0.0463177	0.0126868	0.236232	0	0	0.00567295	0.0248669	0
>denovo133293	CCTACGGGAGGCAGCAGTGGGGAATATTGCGCAATGGGCGAAAGCCTGACGCAGCGACGCCGCGTGAGGGATGAAGGTCTTCGGATCGTAAACCTCTGTCAGAAGGGAAGAAACCGGAGCGTGCTAATCAGCGCTCCATTGACGGTACCTTCAAAGGAAGCACCGGCTAACTCCGTGCCAGCAGCCGCGGTAATACGGAGGGTGCAAGCGTTAATCGGAATCACTGGGCGTAAAGCGCACGTAGGCTGTTGCGTAAGTCAGGGGTGAAATCCCACGGCTCAACCGTGGAACTGCCCTTGATACTGCGTGACTAGAATCCGGGAGAGGGTGGCGGAATTCCTGGTGTAGGAGTGAAATCCGTAGATATCAGGAGGAACATCAGTGGCGAAGGCGGCCACC…	Bacteria;Proteobacteria;Deltaproteobacteria;Desulfovibrionales;Desulfovibrionaceae;Desulfovibrio	ns	0.769043	0.250552	0.325797	0.830981	0.0547221	0.246447	0.387419	0.133624	0.256897	0.110192	0.830981	0.0318628	0.474509	0.307713	0.110925	0.0781343	0.231833	0.232059	0.194474	0.281533	0.195235	0.0938171	0.136126	0.622533	0.623462	0.779325	0.319776	0.0854075	0.619866	0.610666	0.315717	0.174045	0.308118	0.177216	0.347619	0.292829	0.318835	0.183538	0.228336	0.149201	0.00459443
>denovo51931	CCTACGGGCGGCAGCAGTGGGGAATATTGCGCAATGGGCGAAAGCCTGACGCAGCAACGCCGCGTGGAGGATGACACTTTTCGGAGCGTAAACTCCTTTTCTTAGGGAAGAATTCTGACGGTACCTAAGGAATAAGCACCGGCTAACTCCGTGCCAGCAGCCGCGGTAATACGGAGGGTGCAAACGTTACTCGGAATCACTGGGCGTAAAGGGCGCGTAGGCGGATTATCAAGTCTCTTGTGAAATCTAATGGCTCAACCATTAAACTGCTTGGGAAACTGATAGTCTAGAGTAAGGGAGAGGCAGATGGAATTGGTGGTGTAGGGGTAAAATCCGTAGATATCACCAAGAATACCCATTGCGAAGGCGATCTGCTGGAACTTAACTGACGCTAAGGCG…	Bacteria;Proteobacteria;Epsilonproteobacteria;Campylobacterales;Campylobacteraceae;Campylobacter	ns	1.10583	0.0818709	0.0740357	0.822314	0.199075	0.00409607	0.00425735	0	0	0.0592431	0.00350625	0.0366905	0.160496	0.187796	0.0243124	0.0322729	0.0173333	0.00912593	0.003353	0.022827	0.00467628	0.0363163	0.822314	0.00972709	0.339857	0.436289	0.009993	0	0.0244282	0.0276319	0.0905971	0.221908	0	0	0	0	0	0.0115745	0.0127641	0.0766728	0.00689164
>denovo160474	CCTACGGGAGGCAGCAGTGAGGAATATTGGTCAATGGGCGGGAGCCTGAACCAGCCAAGCCGCGTGAAGGCAGACGGACCGAAGGTTTGTAAACTTCTTTTGTTCGGGAGTAAAGGCGCCGGTTGTGCGGCGTTTGCAAGTACCGAAAGAAAAAGCATCGGCTAACTCCGTGCCAGCAGCCGCGGTAATACGGAGGATGCGAGCGTTATCCGGATTCATTGGGTTTAAAGGGTGCGTAGGTGGCTTGTCAAGCCAGTGGTGAAAAGTCGCGGCTCAACCGTGACCGTGCCATTGGAACTGGCATGGCTAGAGACTGGACGGAGTAGGCGGAATGCGTGGTGTAGCGGTGAAATGCATAGATATCACGCAGAACCCCGTTGGCGAAGGCGGCCTACTAGG…	Bacteria;Bacteroidetes;Bacteroidia;Bacteroidales;Porphyromonadaceae	ns	0.902169	0.170908	0.189441	0.814422	0.243419	0.00955749	0.149007	0.717502	0.203217	0.139814	0.285759	0.338904	0.209342	0.162907	0.276554	0.229307	0.0758331	0.0541037	0.0461038	0.0887717	0.0923566	0.0151318	0.0694522	0.0111167	0.24376	0.306401	0.006662	0.814422	0.0396959	0.0331583	0.145504	0.165343	0.408728	0.086594	0.218213	0.447857	0	0.0330699	0.137569	0.124334	0.00918885
>denovo176240	CCTACGGGAGGCAGCAGTGAGGAATATTGGTCAATGGGCGGAAGCCTGAACCAGCCAAGTCGCGTGAAGGAAGACGGCCCTAAGGGTTGTAAACTTCTTTTGTCGGGGATTAAAGTCAGCCACGTGTGGTTGTTTGCAAGTACCCGAAGAAAAAGCATCGGCTAACTCCGTGCCAGCAGCCGCGGTAATACGGAGGATGCGAGCGTTATCCGGATTTATTGGGTTTAAAGGGTGCGTAGGCGGCCTGTCAAGTCAGCGGTGAAACGCTCGGGCTTAACCCGGGACATGCCATTGAAACTGACGGGCTAGCGTTAGGTAGAGGTATGCGGAATGCGTGGTGTAGCGGTGAAATGCATAGATATCACGCAGAACCCCGATTGCGAAGGCAGCATACCAGAC…	Bacteria;Bacteroidetes;Bacteroidia;Bacteroidales;Porphyromonadaceae;Barnesiella	ns	0.123337	0.00913053	0.074029	0.806131	0.000943485	0	0.00340588	0	0	0	0	0.0212419	0.0265167	0.0022626	0	0.0628471	0	0.0462815	0.00419126	0.00507267	0	0.00151318	0.00833426	0	0	0.0133218	0	0	0.806131	0.223819	0.0192176	0.0130534	0.0586891	0.0181243	0.0228363	0.00246075	0	0	0.0808396	0	0
>denovo115023	CCTACGGGAGGCAGCAGTGAGGAATATTGGTCAATGGGCGCGAGCCTGAACCAGCCAAGTAGCGTGGAGGATGAATGCCCTACGGGTTGTAAACTCCTTTTGGCGGAGGATAAAGATTGCCACGTGTGGCAAGCTGCAGGTATCCGCCGAATAAGGGCCGGCTAATTCCGTGCCAGCAGCCGCGGTAATACGGAAGGCCCGAGCGTTATCCGGATTTATTGGGTTTAAAGGGAGCGTAGGCGGGAGATCAAGTCAGCTGTGAAACTGCGCCGCTCAACGGCGCCGAGCAGTTGAAACTGGTTTCCTTGAGTCCGCAAGAGGCGCGTGGAATTCGTGGTGTAGCGGTGAAATGCATAGATATCACGAAGAACTCCGATTGCGAAGGCAGCGCGCTGGGGC…	Bacteria;Bacteroidetes;Bacteroidia;Bacteroidales;Prevotellaceae;Paraprevotella	ns	1.33563	0.139109	0.104153	0.794419	0.0264176	0.217092	0.00596029	0.00145243	0.04026	0.190763	0.0771375	0.0897952	0.231672	0.101817	0.0379881	0.113804	0.285999	0.36243	0.0419126	0.0481903	0.0233814	0.794419	0.0444494	0.0472458	0.154694	0.143209	0	0.00305027	0.677883	0.461453	0.0164722	0.0108778	0.0712654	0.0906217	0.00507473	0.120577	0.00265696	0	0.0127641	0	0
>denovo73679	CCTACGGGTGGCAGCAGTGGGGAATATTGGGCAATGGGCGCAAGCCTGACCCAGCAACGCCGCGTGAGGGAAGAAGGTCTTCGGATTGTAAACCTCTGTCGCAAGGGACGAAGGCGTGACGGTACCTTGTGAGGAAGCCCCGGCTAACTACGTGCCAGCAGCCGCGGTAATACGTAGGGGGCGAGCGTTGTCCGGAATTACTGGGCGTAAAGGGTGCGTAGGCGGTTGCTTAAGTTGGATGTGAAATACCCGGGCTTAACTTGGGGGGTGCATTCAAAACTGGGCGACTAGAGTTCAGGAGAGGGAAGCGGAATTCCTAGTGTAGCGGTGAAATGCGTAGATATTAGGAGGAACACCAGTGGCGAAGGCGGCTTTCTGGACTGACACTGACGCTGAGGC…	Bacteria;Firmicutes;Clostridia;Clostridiales	ns	0.608709	0.0382425	0.0628255	0.757234	0.101896	0.0894308	0.105582	0.00145243	0.04026	0.0201427	0.00525937	0.0550358	0.0111649	0.0271512	0	0.0169857	0.0660831	0.0514963	0.0318535	0.015218	0.0245505	0.0832249	0.00833426	0.00972709	0	0	0.046634	0	0.0244282	0.0221056	0.0137268	0.015229	0.0335366	0.032221	0.101495	0.009843	0.757234	0.00165349	0.00992767	0	0
>denovo65162	CCTACGGGAGGCAGCAGTGAGGAATATTGGTCAATGGGCGGAAGCCTGAACCAGCCATGCCGCGTGGAGGAAGGAGGCCTGGAAGGTCGTAAACTCCTTTTAACCGGGAGCAGCGGCGTCCACGCGTGGGCGTATGAGCGTACCGGCGGAATAAGCATCGGCTAACTCCGTGCCAGCAGCCGCGGTAATACGGAGGATGCGAGCGTTATCCGGATTTATTGGGTCTAAAGGGCGCGCAGGCGGCCCGTTAAGCCGGCGGTGAAAACACGGGGCCCAACCCCGTGCGTGCCGTCGGAACTGGTGGGCTTGGGTGCGGCGAAGGCGGGCGGAATGTGTGGTGTAGCGGTGAAATGCATAGATATCACACAGAACACCGATTGCGAAGGCAGCCCGCCGTAC…	Bacteria;Bacteroidetes;Bacteroidia;Bacteroidales	ns	0.695017	0.0827365	0.119042	0.755181	0.617039	0.00546142	0.00596029	0.162672	0.0306743	0.0545037	0.163041	0.0627601	0.090715	0.0565649	0.0410272	0.0560529	0.0422499	0.0912593	0.113164	0.00253633	0.00350721	0.016645	0.033337	0.00555833	0.00234384	0.00333045	0	0	0.00916059	0	0	0	0.308118	0.755181	0.195377	0.167331	0.0903366	0.00826747	0.482201	0.00207224	0
>denovo35014	CCTACGGGTGGCAGCAGTGAGGAATATTGGTCAATGGACGCAAGTCTGAACCAGCCATGCCGCGTGCAGGAAGACGGCTCTATGAGTTGTAAACTGCTTTTGTACGAGGGTAAACTCACCTACGTGTAGGTGACTGAAAGTACCGTACGAATAAGGATCGGCTAACTCCGTGCCAGCAGCCGCGGTAATACGGAGGATCCAAGCGTTATCCGGATTTATTGGGTTTAAAGGGTGCGTAGGCGGTTTGATAAGTTAGAGGTGAAATACCGGGGCTTAACTCCGGAACTGCCTCTGATACTGTTGAGCTAGAGAGTAGTTGCGGTAGGCGGAATGTATGGTGTAGCGGTGAAATGCTTAGAGATCATACAGAACACCGATTGCGAAGGCAGCTTACCAAAC…	Bacteria;Bacteroidetes;Bacteroidia;Bacteroidales;Rikenellaceae;Alistipes	ns	2.97173	0.0758666	0.0255294	0.7291	0.066044	0.7291	0.0800381	0.00726216	0.00766856	0.0165881	0.0245437	0.135176	0.00558246	0.011313	0.0349491	0.00169857	0.00324999	0.0013037	0.00251475	0.0126817	0.00233814	0.0181582	0	0.357123	0.00703152	0.00999134	0.073282	0.0274524	0.00610706	0.0386847	0.0631434	0.0652671	0.0377287	0.00805526	0.0126868	0.0147645	0.0239126	0.00330699	0.00992767	0.0165779	0.0160805
>denovo80705	CCTACGGGGGGCAGCAGTGGGGAATATTGGGCAATGGAGGCAACTCTGACCCAGCAACGCCGCGTGAATGAAGAAGGTCTTCGGATTGTAAAGTTCTTTAGCGAGGGACGAAAAGAATGACGGTACCTCGAGAATAAGCCACGACTAACTACGTGCCAGCAGTCGCGGTAATACGTAGGTGGCGAGCGTTGTCCGGAATGACTGGGCGTAAAGGGAGCGTAGGTGGCACAACAAGTTAGGAGTGAAATACCGTGGCTTAACCACGGAACTGCTTTTAAAACTGTTGAGCTAGAGTGATGGAGAGGAAAGCGGAATTCCTAGTGTAGCGGTGGAATGCGTAGATATTAGGAGGAACACCAGAGGCGAAGGCGGCTTTCTGGACATTAACTGACGCTGAGG…	Bacteria;Firmicutes;Clostridia;Clostridiales;Ruminococcaceae	ns	0.14374	0.00906532	0.0630674	0.728007	0	0.000682678	0.070672	0.00145243	0.00191714	0	0.00175312	0.00579324	0	0.0791909	0	0	0.0151666	0.0013037	0.000838251	0.00253633	0	0	0	0	0	0	0.073282	0	0	0	0	0	0.0544971	0.0402763	0.126868	0.049215	0.728007	0	0	0	0
>denovo161945	CCTACGGGAGGCAGCAGTGGGGAATATTGGGCAATGGACGCAAGTCTGACCCAGCAACGCCGCGTGAAGGAAGAAGGCTTTCGGGTTGTAAACTTCTTTTGTCAGGGAACAGTAGAAGAGGGTACCTGACGAATAAGCCACGGCTAACTACGTGCCAGCAGCCGCGGTAATACGTAGGTGGCAAGCGTTGTCCGGATTTACTGGGTGTAAAGGGCGTGTAGCCGGGCTGATAAGTCAGATGTGAAATCTGGAGGCTCAACCTCCAAACTGCATTTGAAACTGTCGGTCTTGAGTATCGGAGAGGTAACCGGAATTCCTAGTGTAGCGGTGAAATGCGTAGATATTAGGAAGAACACCAGTGGCGAAGGCGGGTTACTGGACGACAACTGACGGTGAGGC…	Bacteria;Firmicutes;Clostridia;Clostridiales;Ruminococcaceae;Oscillibacter	ns	2.3944	0.120666	0.0503951	0.727839	0.0801962	0.0983056	0.221382	0.00145243	0	0.0912344	0.0210375	0.0415182	0.0251211	0.0701405	0.0060781	0.0322729	0.605581	0.0690963	0.103105	0.045654	0.083004	0.727839	0.063896	0.0264021	0	0.00666089	0.046634	0	0.109927	0.099475	0	0.00435114	0.0335366	0.0724973	0.0228363	0.049215	0.127534	0.00661398	0.275138	0	0.00229721
>denovo120538	CCTACGGGTGGCAGCAGTGAGGGATATTGGTCAATGGGCGGAAGCCTGAACCAGCCAAGTCGCGTGAGGGAAGAATGCGCTAAGCGTTGTAAACCTCTTTTGCCGGGGGACAACGGGCGTCACGGGGTGGCGCCGTGAGGGTACCCGGAGAAAAAGCATCGGCTAACTCCGTGCCAGCAGCCGCGGTAATACGGAGGATGCGAGCGTTATCCGGATTTATTGGGTTTAAAGGGTGCGCAGGCGGCCTGTCAAGCCGGCGGTAAAATGTCGGGGCTCAACCCCGGCCGGCCGTCGGGACTGTCGGGCTGGAGTTCGGAGGAGGCATGCGGAATGCGCGGTGTAGCGGTGAAATGCATAGATATCGCGCAGAACGCCGATTGCGGAGGCAGCGTGCCGTTC…	Bacteria;Bacteroidetes;Bacteroidia;Bacteroidales;Porphyromonadaceae	ns	1.03499	0.149907	0.144839	0.698511	0.333994	0.00204803	0.153265	0.0043573	0.00191714	0.0817555	0.00525937	0.106209	0.18143	0.230785	0.461936	0.533351	0.191749	0.121896	0.336139	0.0634083	0.0678061	0.016645	0.0777864	0.0264021	0	0	0	0.698511	0	0	0.0631434	0.141412	0.591083	0.0886078	0.0634341	0.0541365	0.0531392	0.00661398	0.00425472	0.617527	0.0804025
[truncated: 189 more rows]
