# Supplementary material for: Environmental Impact on Differential Composition of Gut Microbiota in Indoor Chickens in Commercial Production and Outdoor, Backyard Chickens
Source: Microorganisms. 2020 May 20;8(5):767. doi: 10.3390/microorganisms8050767 (PMC7285315; doi:10.3390/microorganisms8050767)
Supplement: Supplementary file 1 [file microorganisms-08-00767-s001.zip › TableS1.xlsx]

## Sheet: Table S1
Table S1. List of primers used in this study.
Bacterial species	Forward	Reverse	Target gene
Anaerotruncus colihominis	GCAAATGGGCGTATCCTCAA	CTGTTCAATTTCCCGGCAC	Amidohydrolase precursor
Pseudoflavonifractor capillosus	GCCAGGAATTTCCCTTCTTC	GGCAGTCTCATGGAGGTAGC	Phenol hydroxylase, FAD-DmpP
Butyricicoccus pullicaecorum	CGAGCAGGCAAACGACAA	CCAGGTCTTGGTACCGTCC	Copper amine oxidase-like protein
Flavonifractor plautii	TAGAGGCCAGAGCCAATTTT	TGTCTGTTTTCGTGCTCAGG	Type IIA topoisomerase, A subunit
Olsenella uli	CAGATCTCCCAGGTGCTCAT	GTCGAGCTCGTTCTGCTTCT	DivIVA family protein
Bacteroides mediterraneensis	CGGTTGAAGGATGTGCCTG	GGTCGAACACAAAAGCCGGAC	glycoside hydrolase, family 28
Bacteroides coprophilus	TACCTGACCTCTCCCTGGTG	GGAAGCCAAGATCAACCAAA	TspO Tryptophan rich sensory protein homologue
Marseilla massiliensis	TTATCGTGGTGCCTACGGTG	CAAGCTTGCTCGACGATGTG	Transforming growth factor-beta induced protein IG-H3 precursor
Mucispirillum schaedlerii	TGCTGCAGTAGAAAGTGATGC	TTATCAGCACGCACATCTGG	anti-sigma-28 factor, FlgM
Eubacterial 16S rRNA reference	tcctacgggaggcagcag	cgtattaccgcggctgct	Eubacterial 16S rRNA
